# Supplementary material for: Distinct and Shared Determinants of Cardiomyocyte Contractility in Multi-Lineage Competent Ethnically Diverse Human iPSCs
Source: Sci Rep. 2016 Dec 5;6:37637. doi: 10.1038/srep37637 (PMC5137163; doi:10.1038/srep37637)
Supplement: Supplementary Dataset 1 [file srep37637-s6.xls]

## Sheet: Summary1
											Between Samples
												S1		S2
											S1			UP IN S1 vs S2
											S2	DOWN IN S1 vs S2
	ALL
	Between Samples				Between Samples				Between Samples				Between Samples				Between Samples				Between Samples
		A2s	A3s			A2s	F3s			A2s	H3s			A3s	F3s			A3s	H3s			F3s	H3s
	A2s		893		A2s		285		A2s		3455		A3s		203		A3s		551		F3s		446
	A3s	414			F3s	160			H3s	3083			F3s	265			H3s	892			H3s	775
	LOG FOLD CHANGE THR = 1
	Between Samples				Between Samples				Between Samples				Between Samples				Between Samples				Between Samples
		A2s	A3s			A2s	F3s			A2s	H3s			A3s	F3s			A3s	H3s			F3s	H3s
	A2s		481		A2s		242		A2s		1881		A3s		170		A3s		377		F3s		226
	A3s	282			F3s	87			H3s	2154			F3s	109			H3s	697			H3s	702
	LOG FOLD CHANGE THR = 2
	Between Samples				Between Samples				Between Samples				Between Samples				Between Samples				Between Samples
		A2s	A3s			A2s	F3s			A2s	H3s			A3s	F3s			A3s	H3s			F3s	H3s
	A2s		96		A2s		148		A2s		674		A3s		113		A3s		147		F3s		82
	A3s	188			F3s	63			H3s	1130			F3s	44			H3s	389			H3s	475
	LOG FOLD CHANGE THR = 3
	Between Samples				Between Samples				Between Samples				Between Samples				Between Samples				Between Samples
		A2s	A3s			A2s	F3s			A2s	H3s			A3s	F3s			A3s	H3s			F3s	H3s
	A2s		40		A2s		81		A2s		158		A3s		80		A3s		67		F3s		34
	A3s	159			F3s	53			H3s	504			F3s	35			H3s	174			H3s	285

## Sheet: A2sA3s
GeneSymbol	PPEE	PPDE	FC(log2)	kgId	KEGGPathwayId	KEGGPathwayDesc	Chrom	ChromStart	ChromEnd	mRNA	RefSeq	clusterId	CN_A2-1-1	CN_A2-2-2	CN_A3-1-1	CN_A3-3-1	AN_A2-1-1	AN_A2-2-2	AN_A3-1-1	AN_A3-3-1	RN_A2-1-1	RN_A2-2-2	RN_A3-1-1	RN_A3-3-1
EN2	5.26918e-05	0.999947	-7.86389	uc003wmb.3			chr7	155458128	155464831	NM_001427	NM_001427	11344	4.75683	16.7942	178.851	5189.74	2.79863	12.5076	141.666	3992.23	3	16	148.03	7300
RN7SL1	0.000586083	0.999414	-7.38181	uc059bfk.1			chr14	49586578	49586878	X01037		35698	1.18921	0.987893	611.27	0.710825	0	0	486.497	0	0	0	508.35	0
POU3F2	0.000101876	0.999898	-7.03115	uc003ppe.4			chr6	98834591	98839490	NM_005604	NM_005604	15377	23.7841	16.8041	483.892	5019.64	17.7246	12.5154	384.92	3861.36	19	16.01	402.21	7060.7
CNPY1	0.000336798	0.999663	-6.75361	uc064jov.1			chr7	155474205	155533838	BC105732		8837	7.13524	6.91525	55.2045	1621.39	4.66438	4.69035	43.0655	1246.89	5	6	45	2280
POU3F3	0.000423134	0.999577	-6.67729	uc010ywg.3			chr2	104855510	104860471	NM_006236	NM_006236	17368	4.81629	20.074	135.071	2564.45	2.84527	15.1029	106.755	1972.44	3.05	19.32	111.55	3606.71
MAB21L1	0.000634654	0.999365	-6.62271	uc032aca.2			chr13	35474181	35477209	NM_005584	NM_005584	14620	3.59141	12.9513	27.8543	1748.78	1.88441	9.46668	21.2552	1344.9	2.02	12.11	22.21	2459.21
LINC01158	0.000539618	0.99946	-6.46301	uc061moj.1			chr2	104807572	104853183	AK096498		27476	1.18921	6.91525	38.4032	807.498	0	4.69035	29.6674	620.71	0	6	31	1135
DCT	0.00418663	0.995813	-6.13977	uc001vlv.6	hsa01100;;hsa00350;;hsa04916	Metabolic pathways;;Tyrosine metabolism;;Melanogenesis	chr13	94436807	94479669	NM_001922	NM_001922	1480	2.37841	0.987893	336.028	5.6866	0.932876	0	267.006	3.82817	1	0	279	7
TRDC	0.0014051	0.998595	-6.06855	uc058zfa.1			chr14	22422545	22464322	AY312958		21162	1.18921	0.987893	3.92432	241.446	0	0	2.17242	185.212	0	0	2.27	338.67
C1QTNF7	0.00154366	0.998456	-6.0665	uc011bxb.3			chr4	15374550	15446166	NM_001135171	NM_001135171	10835	1.18921	0.987893	1.2001	243.82	0	0	0	187.039	0	0	0	342.01
CYP26B1	0.00175217	0.998248	-6.04369	uc002sih.3	hsa00830	Retinol metabolism	chr2	72129237	72148038	NM_019885	NM_019885	34	11.8921	18.77	62.4051	2057.84	8.39589	14.071	48.8076	1582.67	9	18	51	2894
EFCC1	0.00056388	0.999436	-6.02417	uc011bkt.2			chr3	129001628	129040742	NM_024768	NM_024768	4290	2.37841	5.92736	62.4051	574.347	0.932876	3.90862	48.8076	441.333	1	5	51	807
ZIC4	0.000222394	0.999778	-6.01198	uc003ewd.3			chr3	147386045	147406860	NM_032153	NM_032153	13635	9.51366	6.91525	162.013	993.585	6.53013	4.69035	128.24	763.878	7	6	134	1396.79
RFX4	0.0010316	0.998968	-5.96308	uc001tlr.4			chr12	106582906	106762802	NM_213594	NM_213594	3929	19.2652	10.2247	135.659	1796.16	14.1797	7.30912	107.224	1381.35	15.2	9.35	112.04	2525.87
RP5-912I13.1	0.00184013	0.99816	-5.9436	uc064jot.1			chr7	155399921	155401782	AK123150		36790	1.18921	0.987893	2.4002	222.488	0	0	0.957012	170.627	0	0	1	312
PIK3R2	0.00772398	0.992276	-5.92505	uc060vom.1	hsa05212;;hsa05218;;hsa04510;;hsa04062;;hsa04150;;hsa04210;;hsa04070;;hsa04930;;hsa04666;;hsa05222;;hsa05221;;hsa05220;;hsa04910;;hsa05200;;hsa05142;;hsa05100;;hsa04722;;hsa04960;;hsa04664;;hsa04670;;hsa04620;;hsa04914;;hsa04810;;hsa05223;;hsa04370;;hsa05215;;hsa05214;;hsa05213;;hsa04012;;hsa05211;;hsa04650;;hsa04660;;hsa04630;;hsa04662;;hsa05210	Pancreatic cancer;;Melanoma;;Focal adhesion;;Chemokine signaling pathway;;mTOR signaling pathway;;Apoptosis;;Phosphatidylinositol signaling system;;Type II diabetes mellitus;;Fc gamma R-mediated phagocytosis;;Small cell lung cancer;;Acute myeloid leukemia;;Chronic myeloid leukemia;;Insulin signaling pathway;;Pathways in cancer;;Chagas disease;;Bacterial invasion of epithelial cells;;Neurotrophin …	chr19	18153157	18178117	BC063240		40963	1.18921	0.987893	221.286	0.710825	0	0	175.506	0	0	0	183.39	0
AMER2	0.00215344	0.997847	-5.91384	uc001uqc.5			chr13	25161683	25172288	NM_199138	NM_199138	11528	31.6091	38.1327	238.472	4055.24	23.863	29.3928	189.211	3119.39	25.58	37.6	197.71	5703.97
LINC01159	0.00168358	0.998316	-5.90991	uc032nww.2			chr2	104869845	104872595	AK095498		25940	1.18921	1.97579	7.82464	271.237	0	0.781724	5.28271	208.132	0	1	5.52	380.58
RP11-169F17.1	0.00805638	0.991944	-5.88757	uc060qav.1			chr18	73158821	73264454	BC047643		38267	4.78061	4.37636	627.484	2.00453	2.81729	2.68131	499.426	0.995324	3.02	3.43	521.86	1.82
C1QL4	0.00209986	0.9979	-5.87676	uc001rtz.2			chr12	49332410	49337188	NM_001008223	NM_001008223	15925	3.53195	7.90314	14.4012	744.234	1.83777	5.47207	10.5271	572.038	1.97	7	11	1046
DAZ2	0.000898607	0.999101	-5.83397	uc065cvg.1			chrY	23219456	23291356	NM_020363	NM_020363	19654	1.18921	0.987893	50.3201	158.002	0	0	39.1705	121.014	0	0	40.93	221.28
HMP19	0.00154923	0.998451	-5.82826	uc003mcx.4			chr5	174045603	174109179	NM_015980	NM_015980	12615	1.18921	7.90314	36.003	564.395	0	5.47207	27.7533	433.677	0	7	29	793
TFAP2B	0.000525724	0.999474	-5.82132	uc003pag.4			chr6	50818722	50847613	NM_003221	NM_003221	204	3.56762	12.8426	132.011	879.291	1.86575	9.38069	104.314	675.945	2	12	109	1236
ZIC1	0.00202877	0.997971	-5.81774	uc003ewe.4			chr3	147409383	147416719	NM_003412	NM_003412	9536	36.8654	66.1493	517.146	5376.51	27.9863	51.5625	411.439	4135.93	30	65.96	429.92	7562.76
EVX2	0.00218631	0.997814	-5.80103	uc010zeu.3			chr2	176077471	176083913	NM_001080458	NM_001080458	13514	3.61519	2.97356	4.80039	444.756	1.90307	1.57127	2.87104	341.631	2.04	2.01	3	624.69
KERA	0.00276466	0.997235	-5.76016	uc001tbl.4			chr12	91050490	91057983	NM_007035	NM_007035	7760	1.18921	9.87893	14.4012	665.333	0	7.03552	10.5271	511.334	0	9	11	935
LHX9	0.00516888	0.994831	-5.75473	uc001gui.2			chr1	197912504	197935478	NM_001014434	NM_001014434	8317	3.56762	63.2251	82.8068	3603.17	1.86575	49.2486	65.0768	2771.59	2	63	68	5068
NTRK2	0.00212615	0.997874	-5.74798	uc064uau.1	hsa04010;;hsa04722	MAPK signaling pathway;;Neurotrophin signaling pathway	chr9	84669777	85027070	AF410899		8979	8.32445	16.7942	81.6067	1347.5	5.59726	12.5076	64.1198	1036.17	6	16	67	1894.69
ZFHX4-AS1	0.00258382	0.997416	-5.74437	uc064nut.1			chr8	76491199	76683156	BC037827		33832	1.18921	8.89103	18.0015	601.358	0	6.2538	13.3982	462.115	0	8	14	845
WNT3A	0.00189551	0.998105	-5.74284	uc001hrq.3	hsa04916;;hsa04310;;hsa05217;;hsa05200;;hsa04340	Melanogenesis;;Wnt signaling pathway;;Basal cell carcinoma;;Pathways in cancer;;Hedgehog signaling pathway	chr1	228007050	228061260	NM_033131	NM_033131	9689	8.32445	6.91525	42.0034	852.99	5.59726	4.69035	32.5384	655.711	6	6	34	1199
PENK	0.00551545	0.994485	-5.73972	uc003xta.4			chr8	56441271	56446734	NM_001135690	NM_001135690	14710	40.6233	146.386	529.699	9541.94	30.9342	115.054	421.449	7340.64	33.16	147.18	440.38	13422.7
AC008060.7	0.00276337	0.997237	-5.64971	uc003wma.1			chr7	155382075	155396356	AK054822		22162	1.18921	1.97579	6.00049	226.76	0	0.781724	3.82805	173.914	0	1	4	318.01
PHOX2B	0.000957236	0.999043	-5.63947	uc003gwf.4			chr4	41744081	41748970	NM_003924	NM_003924	3616	2.37841	3.49714	40.8033	325.416	0.932876	1.98558	31.5814	249.815	1	2.54	33	456.8
PRPH	0.00423659	0.995763	-5.62961	uc001rtu.4	hsa05014	Amyotrophic lateral sclerosis (ALS)	chr12	49293701	49298686	NM_006262	NM_006262	7015	17.9214	22.1782	47.9439	2010.16	13.1256	16.768	37.2756	1545.99	14.07	21.45	38.95	2826.92
DAZ1	1.28453e-05	0.999987	-5.58568	uc004fvl.4			chrY	23129354	23199094	NM_004081	NM_004081	16176	1.18921	1.97579	67.1335	155.458	0	0.781724	52.5782	119.056	0	1	54.94	217.7
IFI44L	0.00269092	0.997309	-5.55601	uc010oro.2			chr1	78620402	78646145	NM_006820	NM_006820	7524	1.18921	10.8767	39.6633	597.122	0	7.82506	30.6722	458.855	0	10.01	32.05	839.04
IFI44	0.00346112	0.996539	-5.54234	uc001dip.5			chr1	78649830	78664078	NM_006417	NM_006417	7527	1.18921	5.92736	12.001	388.111	0	3.90862	8.61311	298.05	0	5	9	545
NCAM2	0.000846159	0.999154	-5.49631	uc002yld.3	hsa04514;;hsa05020	Cell adhesion molecules (CAMs);;Prion diseases	chr21	20998314	21543329	NM_004540	NM_004540	9721	1.18921	1.97579	30.0025	179.128	0	0.781724	22.9683	137.267	0	1	24	251
FAM181A	0.00129604	0.998704	-5.49058	uc021say.2			chr14	93918893	93929169	NM_001207071	NM_001207071	7866	2.37841	0.987893	24.002	193.345	0.932876	0	18.1832	148.205	1	0	19	271
EN1	0.00194515	0.998055	-5.47336	uc002tlm.4			chr2	118842170	118847678	NM_001426	NM_001426	10812	2.37841	1.97579	21.6138	237.025	0.932876	0.781724	16.2788	181.811	1	1	17.01	332.45
ST18	0.00394267	0.996057	-5.43019	uc003xra.3			chr8	52110838	52409743	NM_014682	NM_014682	8920	8.705	6.74731	22.8859	706.603	5.89578	4.55745	17.2932	543.086	6.32	5.83	18.07	993.06
SCN3A	0.00435155	0.995648	-5.34714	uc002ucx.4			chr2	165087529	165204043	NM_006922	NM_006922	9575	6.84983	6.34227	21.3258	575.271	4.44049	4.23695	16.0491	442.044	4.76	5.42	16.77	808.3
SOST	0.00527792	0.994722	-5.341	uc002iec.1			chr17	43753730	43758788	NM_025237	NM_025237	12121	18.9797	14.8184	58.8048	1370.46	13.9558	10.9441	45.9366	1053.83	14.96	14	48	1926.99
PAX5	0.00434924	0.995651	-5.30808	uc003zzo.3			chr9	36833274	37034185	NM_016734	NM_016734	16482	19.0749	21.7336	123.658	1551.07	14.0305	16.4162	97.6535	1192.79	15.04	21	102.04	2181.07
MAB21L2	0.0115063	0.988494	-5.24933	uc003ilw.4			chr4	150581921	150584693	NM_006439	NM_006439	14751	17.8381	62.2372	99.6082	3001.82	13.0603	48.4669	78.475	2308.93	14	62	82	4222
ALX4	0.00652838	0.993472	-5.24721	uc001myb.4			chr11	44260443	44310166	NM_021926	NM_021926	702	5.94604	8.89103	12.001	607.045	3.7315	6.2538	8.61311	466.49	4	8	9	853
EYA4	0.00607059	0.993929	-5.22349	uc003qec.5			chr6	133241350	133532120	NM_004100	NM_004100	4026	4.75683	10.8668	25.0581	613.258	2.79863	7.81724	19.0254	471.269	3	10	19.88	861.74
B3GALT2	0.0035631	0.996437	-5.17451	uc001gtc.5	hsa00601;;hsa01100	Glycosphingolipid biosynthesis - lacto and neolacto series;;Metabolic pathways	chr1	193179044	193186654	NM_003783	NM_003783	10693	2.37841	3.95157	24.002	257.319	0.932876	2.34517	18.1832	197.424	1	3	19	361
ARL2-SNX15	3.25938e-09	1	-5.13285	uc058dca.1			chr11	65014181	65040570	AK096447		42484	1.18921	0.987893	80.0706	47.4902	0	0	62.8948	35.9903	0	0	65.72	65.81
SGCD	0.0162376	0.983762	-5.12269	uc003lwc.5	hsa05414;;hsa05416;;hsa05412;;hsa05410	Dilated cardiomyopathy;;Viral myocarditis;;Arrhythmogenic right ventricular cardiomyopathy (ARVC);;Hypertrophic cardiomyopathy (HCM)	chr5	156326756	156759604	NM_000337	NM_000337	12740	4.75683	54.3341	24.002	2085.56	2.79863	42.2131	18.1832	1604	3	54	19	2933
CLEC3A	0.0095268	0.990473	-5.08724	uc002ffh.6			chr16	78022514	78032106	NM_005752	NM_005752	11772	6.27901	10.9162	8.74872	625.334	3.99271	7.85633	6.01961	480.561	4.28	10.05	6.29	878.73
SCRT1	0.00480589	0.995194	-5.08124	uc033ccm.1			chr8	144330564	144336281	NM_031309	NM_031309	37517	3.56762	8.89103	39.0752	432.018	1.86575	6.2538	30.2033	331.831	2	8	31.56	606.77
RP11-706O15.7	0	1	-5.07408	uc064xwm.1			chrX	3929868	3937855			19589	1.18921	0.987893	70.3618	52.0466	0	0	55.1526	39.4958	0	0	57.63	72.22
EPYC	0.0111393	0.988861	-5.06178	uc001tbk.3			chr12	90963678	91005026	NM_004950	NM_004950	1598	1.18921	12.8426	4.80039	512.505	0	9.38069	2.87104	393.754	0	12	3	720
RP11-205K6.3	0.00972726	0.990273	-5.01186	uc064vtd.1			chr9	126518839	126520773			47316	1.18921	1.97579	1.2001	147.852	0	0.781724	0	113.204	0	1	0	207
DCC	0.0138018	0.986198	-5.00365	uc002lfe.3	hsa05200;;hsa04360;;hsa05210	Pathways in cancer;;Axon guidance;;Colorectal cancer	chr18	52340171	53535899	NM_005215	NM_005215	16015	36.247	67.5422	209.981	3166.34	27.5012	52.6648	166.491	2435.51	29.48	67.37	173.97	4453.46
EBF1	0.00760108	0.992399	-4.99684	uc010jip.4			chr5	158695919	159099761	NM_024007	NM_024007	11232	3.56762	20.7457	63.6052	759.154	1.86575	15.6345	49.7646	583.517	2	20	52	1066.99
RP11-510C10.3	0.00859587	0.991404	-4.99221	uc001dgp.1			chr1	75129973	75132576	AK055631		23723	2.37841	0.987893	2.4002	151.022	0.932876	0	0.957012	115.644	1	0	1	211.46
MKRN3	0.00407516	0.995925	-4.97771	uc001ywh.5			chr15	23565683	23568020	NM_005664	NM_005664	14436	4.44763	1.97579	23.4739	224.727	2.55608	0.781724	17.7621	172.35	2.74	1	18.56	315.15
RP11-166D19.1	0.014413	0.985587	-4.97492	uc058inl.1			chr11	122089102	122102178	AK123947		34626	38.6136	47.3596	136.811	2612.62	29.3576	36.6941	108.142	2009.5	31.47	46.94	113	3674.48
HOXD13	0.0184843	0.981516	-4.96699	uc002ukf.2			chr2	176092890	176095938	NM_000523	NM_000523	6023	7.15903	38.5278	15.6013	1458.76	4.68304	29.7055	11.4841	1121.76	5.02	38	12	2051.2
TH	3.11269e-05	0.999969	-4.93964	uc001lvr.4	hsa05012;;hsa00350;;hsa01100	Parkinson's disease;;Tyrosine metabolism;;Metabolic pathways	chr11	2163928	2171877	NM_000360	NM_000360	14544	1.18921	4.93946	72.0059	160.647	0	3.1269	56.4637	123.048	0	4	59	225
NEUROD4	0.00311247	0.996888	-4.93826	uc001sgp.5			chr12	55019944	55030014	NM_021191	NM_021191	5337	3.56762	3.95157	34.8029	240.259	1.86575	2.34517	26.7963	184.299	2	3	28	337
WNT1	3.92975e-12	1	-4.93366	uc001rsu.4	hsa05200;;hsa05217;;hsa04340;;hsa04310;;hsa04916	Pathways in cancer;;Basal cell carcinoma;;Hedgehog signaling pathway;;Wnt signaling pathway;;Melanogenesis	chr12	48978614	48981676	NM_005430	NM_005430	5571	1.18921	0.987893	57.6047	53.3119	0	0	44.9796	40.4692	0	0	47	74
LRRTM2	0.00431982	0.99568	-4.92762	uc011cyz.2			chr5	138868922	138875290	NM_015564	NM_015564	8726	3.56762	0.987893	18.0135	164.819	1.86575	0	13.4077	126.258	2	0	14.01	230.87
EBF3	0.0167405	0.98326	-4.91504	uc001lki.3			chr10	129835282	129963841	NM_001005463	NM_001005463	3463	21.4057	52.4373	109.209	2162.42	15.8589	40.7122	86.1311	1663.14	17	52.08	90	3041.13
TRIM67	0.00808151	0.991919	-4.90754	uc009xfn.2			chr1	231162969	231217024	NM_001004342	NM_001004342	4862	1.18921	3.30944	10.8009	167.776	0	1.83705	7.6561	128.533	0	2.35	8	235.03
DCLK2	0.0120303	0.98797	-4.90326	uc003ilm.5			chr4	150078273	150257457	NM_001040260	NM_001040260	12682	22.5949	28.6489	94.8078	1482.07	16.7918	21.8883	74.6469	1139.7	18	28	78	2084
FEZF2	0.0193354	0.980665	-4.89869	uc062lcz.1			chr3	62369680	62374324	AK290464		9576	2.37841	6.96464	290.736	31.2479	0.932876	4.72943	230.889	23.494	1	6.05	241.26	42.96
ASPN	0.0285073	0.971493	-4.8794	uc004ase.3			chr9	92456204	92482506	NM_017680	NM_017680	3349	3.56762	96.2109	72.0419	2907.5	1.86575	75.3504	56.4924	2236.37	2	96.39	59.03	4089.31
CNTN5	0.0116136	0.988386	-4.84125	uc001pga.4			chr11	99021189	100358885	NM_014361	NM_014361	9214	1.18921	1.97579	3.6003	128.659	0	0.781724	1.91402	98.4386	0	1	2	180
HOXA2	0.01043	0.98957	-4.83674	uc003syh.4			chr7	27100353	27102811	NM_006735	NM_006735	3221	1.18921	0.987893	4.80039	98.8118	0	0	2.87104	75.4751	0	0	3	138.01
ICOS	0.0129523	0.987048	-4.83601	uc002vam.4	hsa04660;;hsa04672;;hsa04514;;hsa05340	T cell receptor signaling pathway;;Intestinal immune network for IgA production;;Cell adhesion molecules (CAMs);;Primary immunodeficiency	chr2	203936747	203961577	NM_012092	NM_012092	10968	1.18921	0.987893	1.2001	102.359	0	0	0	78.204	0	0	0	143
SOSTDC1	0.0195933	0.980407	-4.82619	uc003stg.4			chr7	16461480	16465849	NM_015464	NM_015464	12885	28.541	24.6973	25.2021	1526.14	21.4562	18.7614	19.1402	1173.61	23	24	20	2146
WNT7B	2.485e-10	1	-4.80564	uc003bgo.4	hsa04916;;hsa04310;;hsa04340;;hsa05200;;hsa05217	Melanogenesis;;Wnt signaling pathway;;Hedgehog signaling pathway;;Pathways in cancer;;Basal cell carcinoma	chr22	45920361	45977129	NM_058238	NM_058238	16165	27.3993	15.3025	448.573	786.137	20.5606	11.3272	356.755	604.276	22.04	14.49	372.78	1104.95
CES1	0.00474281	0.995257	-4.79218	uc002eil.4	hsa00983;;hsa01100	Drug metabolism - other enzymes;;Metabolic pathways	chr16	55802852	55833158	NM_001025195	NM_001025195	17332	9.51366	30.6247	292.824	859.388	6.53013	23.4517	232.554	660.633	7	30	243	1208
OLFML1	0.0169849	0.983015	-4.7691	uc001mfi.4			chr11	7485481	7511377	NM_198474	NM_198474	15235	2.79464	10.9063	4.94441	408.078	1.25938	7.84851	2.98588	313.412	1.35	10.04	3.12	573.09
RP11-475I24.3	0.0183385	0.981661	-4.76261	uc064tic.1			chr9	42566678	42569353			28987	1.18921	0.987893	20.9177	77.4302	0	0	15.7237	59.0249	0	0	16.43	107.93
GBX2	0.0198636	0.980136	-4.75177	uc002vvw.2			chr2	236165235	236168369	NM_001485	NM_001485	12266	36.8654	60.2615	177.615	2478.09	27.9863	46.9035	140.681	1906	30	60	147	3485.22
HOXC12	0.016224	0.983776	-4.74457	uc010soq.3			chr12	53954833	53958956	NM_173860	NM_173860	5352	1.18921	13.8305	15.6013	425.784	0	10.1624	11.4841	327.035	0	13	12	598
IL13RA2	0.0144552	0.985545	-4.73056	uc004epx.4	hsa04630	Jak-STAT signaling pathway	chrX	115003974	115018973	Y08768		5363	1.18921	2.96368	3.6003	145.008	0	1.56345	1.91402	111.017	0	2	2	203
KIAA1755	0.00924505	0.990755	-4.72855	uc002xhy.2			chr20	38210487	38260772	NM_001029864	NM_001029864	9179	15.9711	6.91525	49.288	595.764	11.5957	4.69035	38.3475	457.811	12.43	6	40.07	837.13
PDE1A	0.0126457	0.987354	-4.69705	uc002uoq.3	hsa04020;;hsa00230;;hsa04742	Calcium signaling pathway;;Purine metabolism;;Taste transduction	chr2	182140035	182522577	NM_005019	NM_005019	4369	8.32445	7.90314	24.002	434.364	5.59726	5.47207	18.1832	333.636	6	7	19	610.07
GAS2	0.0384762	0.961524	-4.68317	uc009yie.4			chr11	22666614	22813055	NM_001143830	NM_001143830	9088	19.4316	84.366	54.0404	2649.65	14.3103	65.9775	42.1372	2037.99	15.34	84.4	44.03	3726.57
MYO16	0.0111725	0.988827	-4.68228	uc001vqt.1			chr13	108596151	109208007	NM_015011	NM_015011	573	3.56762	7.90314	24.014	307.539	1.86575	5.47207	18.1928	236.061	2	7	19.01	431.65
PPP1R14C	0.0187811	0.981219	-4.67919	uc003qnt.4			chr6	150143075	150250357	NM_030949	NM_030949	17268	11.8921	29.6368	62.4051	1038.52	8.39589	22.67	48.8076	798.447	9	29	51	1460
GRIA2	0.0175608	0.982439	-4.6238	uc003ipl.5	hsa05014;;hsa04080;;hsa04730;;hsa04720	Amyotrophic lateral sclerosis (ALS);;Neuroactive ligand-receptor interaction;;Long-term depression;;Long-term potentiation	chr4	157220717	157366075	NM_000826	NM_000826	5001	1.18921	1.97579	2.4002	111.145	0	0.781724	0.957012	84.9635	0	1	1	155.36
CNGA3	0.0109049	0.989095	-4.61397	uc002syt.4	hsa04740	Olfactory transduction	chr2	98346154	98398594	NM_001298	NM_001298	8474	3.56762	3.95157	16.8014	202.585	1.86575	2.34517	12.4412	155.314	2	3	13	284
MIR219A2	0.00859004	0.99141	-4.6115	uc064wdx.1			chr9	128392006	128393510	CS266476		20842	2.37841	1.97579	14.4012	127.238	0.932876	0.781724	10.5271	97.3449	1	1	11	178
TAGLN3	0.0329619	0.967038	-4.60826	uc003dyl.4			chr3	111998738	112013887	NM_013259	NM_013259	8569	76.1093	113.608	326.427	4336.04	58.7712	89.1166	259.35	3335.43	63	114	271	6099
PAGR1	0.0191364	0.980864	-4.60108	uc059suy.1			chr16	29812260	29820092	AK226151		48798	1.18921	0.987893	1.2001	86.5714	0	0	0	66.0578	0	0	0	120.79
ADCYAP1	0.0204278	0.979572	-4.57552	uc010dkh.5	hsa04080	Neuroactive ligand-receptor interaction	chr18	905108	912172	NM_001117	NM_001117	8053	12.2607	12.8426	22.5378	610.308	8.68508	9.38069	17.0157	469	9.31	12	17.78	857.59
DNM3OS	0.0448286	0.955171	-4.56725	uc031prh.2			chr1	172136530	172144794	NR_103486	NR_103486	26274	11.8921	88.9103	69.5697	2354.25	8.39589	69.5735	54.521	1810.72	9	89	56.97	3311
WNT10A	0.0188288	0.981171	-4.56618	uc002vjd.2	hsa05217;;hsa04340;;hsa05200;;hsa04916;;hsa04310	Basal cell carcinoma;;Hedgehog signaling pathway;;Pathways in cancer;;Melanogenesis;;Wnt signaling pathway	chr2	218880362	218893931	NM_025216	NM_025216	7121	1.18921	0.987893	2.4002	83.2377	0	0	0.957012	63.4929	0	0	1	116.1
SIX1	0.0247744	0.975226	-4.56016	uc001xfb.5			chr14	60643414	60649462	NM_005982	NM_005982	5814	9.51366	26.6731	39.6033	847.993	6.53013	20.3248	30.6244	651.866	7	26	32	1191.97
CFH	0.0166386	0.983361	-4.5597	uc001gtj.4	hsa04610	Complement and coagulation cascades	chr1	196651877	196747504	NM_000186	NM_000186	7	1.18921	6.55961	12.001	204.647	0	4.40893	8.61311	156.9	0	5.64	9	286.9
ZFHX4	0.0227517	0.977248	-4.54263	uc003yau.3			chr8	76681218	76867285	NM_024721	NM_024721	1932	109.407	160.039	769.443	5543.76	84.8917	125.858	612.631	4264.61	91	161	640.15	7798.05
SLITRK1	0	1	-4.53803	uc001vlk.4			chr13	83877204	83882393	NM_052910	NM_052910	14234	5.94604	18.77	355.229	252.343	3.7315	14.071	282.319	193.596	4	18	295	354
MMRN1	0.0152968	0.984703	-4.53294	uc003hst.4			chr4	89879531	89954629	BC063848		7669	23.7841	51.3704	206.417	1566.66	17.7246	39.8679	163.649	1204.78	19	51	171	2203
INSM1	0.0351459	0.964854	-4.49646	uc002wrx.4			chr20	20368120	20370949	NM_002196	NM_002196	13360	33.2978	40.5036	61.205	1637.02	25.1877	31.269	47.8506	1258.92	27	40	50	2301.99
RP11-706O15.5	0	1	-4.48988	uc004crn.4			chrX	3891437	3902000	AK000470		19590	19.9549	27.2263	531.176	561.182	14.7208	20.7626	422.626	431.205	15.78	26.56	441.61	788.48
SLC18A3	0.0120029	0.987997	-4.46509	uc001jhw.3			chr10	49610300	49612720	NM_003055	NM_003055	16080	1.18921	2.96368	13.2011	110.178	0	1.56345	9.57012	84.2197	0	2	10	154
NAV2-AS1	2.31558e-06	0.999998	-4.42768	uc057zun.1			chr11	20119683	20120632			34442	1.18921	0.987893	27.2422	50.4188	0	0	20.7672	38.2434	0	0	21.7	69.93
GCG	0.0344045	0.965595	-4.42248	uc002ucc.5	hsa04080	Neuroactive ligand-receptor interaction	chr2	162142872	162152403	NM_002054	NM_002054	4372	2.37841	21.7336	13.2011	534.541	0.932876	16.4162	9.57012	410.708	1	21	10	751
PALMD	0.0221043	0.977896	-4.41021	uc001dsg.4			chr1	99645942	99694541	NM_017734	NM_017734	2080	5.94604	5.23583	9.49278	258.676	3.7315	3.36142	6.61295	198.469	4	4.3	6.91	362.91
AC007228.9	0.024163	0.975837	-4.37159	uc061dhm.1			chr19	56672573	56673901	JD412568		41048	1.18921	0.987893	37.7791	36.8634	0	0	29.1697	27.8144	0	0	30.48	50.86
PAX3	0.0121742	0.987826	-4.35009	uc002vmv.3			chr2	222200985	222298996	NM_181458	NM_181458	7112	9.51366	38.5278	256.821	752.068	6.53013	29.7055	203.844	578.064	7	38	213	1057.02
LINC00461	0.0141616	0.985838	-4.33318	uc021ybe.2			chr5	88664444	88673325	NR_024384	NR_024384	31007	11.8921	14.0182	64.8173	486.205	8.39589	10.3109	50.7312	373.52	9	13.19	53.01	683
CH17-437K3.1	0.0204542	0.979546	-4.31362	uc057jxx.1			chr1	121396753	121463129	BC038299		24885	1.18921	4.93946	12.193	138.028	0	3.1269	8.76623	105.647	0	4	9.16	193.18
PAX8	0.0407012	0.959299	-4.29949	uc002tjm.4	hsa05200;;hsa05216	Pathways in cancer;;Thyroid cancer	chr2	113215996	113278911	NM_013953	NM_013953	5638	43.8223	58.0486	152.665	1881.38	33.4436	45.1524	120.784	1446.91	35.85	57.76	126.21	2645.75
NIPAL4	0.0383031	0.961697	-4.26331	uc003lwx.5			chr5	157460018	157474717	NM_001099287	NM_001099287	13194	14.2705	17.7821	22.8019	620.053	10.2616	13.2893	17.2262	476.498	11	17	18	871.3
OSR1	0.0271936	0.972806	-4.22266	uc002rdc.4			chr2	19351484	19358653	NM_145260	NM_145260	8427	2.37841	4.93946	9.60079	153.553	0.932876	3.1269	6.69908	117.59	1	4	7	215.02
PHYHIPL	0.029762	0.970238	-4.19911	uc001jkk.5			chr10	59176589	59247774	NM_032439	NM_032439	11495	3.62708	19.7579	39.4592	416.146	1.9124	14.8528	30.5095	319.619	2.05	19	31.88	584.44
FZD10	0.0221143	0.977886	-4.16941	uc001uii.4	hsa04916;;hsa04310;;hsa05217;;hsa05200	Melanogenesis;;Wnt signaling pathway;;Basal cell carcinoma;;Pathways in cancer	chr12	130162458	130165739	NM_007197	NM_007197	3874	14.2705	25.6852	91.2075	653.249	10.2616	19.5431	71.7759	502.037	11	25	75	918
AC009336.19	0.0464034	0.953597	-4.144	uc061pyh.1			chr2	176151084	176173097	BC005124		46784	1.18921	7.74508	1.2001	181.794	0	5.34699	0	139.318	0	6.84	0	254.75
TLX3	0.016856	0.983144	-4.13628	uc003mbf.3			chr5	171309283	171312134	NM_021025	NM_021025	11260	1.18921	2.96368	24.002	73.9258	0	1.56345	18.1832	56.3288	0	2	19	103
CLCA1	0.0381717	0.961828	-4.12462	uc057ibt.1	hsa04740	Olfactory transduction	chr1	86468367	86500259	AF039400		369	2.37841	3.95157	3.6003	131.503	0.932876	2.34517	1.91402	100.626	1	3	2	184
CNGB1	0.0244188	0.975581	-4.08151	uc002emt.3	hsa04744;;hsa04740	Phototransduction;;Olfactory transduction	chr16	57882339	57971112	NM_001297	NM_001297	1121	2.43787	2.44009	10.4169	96.0823	0.97952	1.14913	7.34985	73.3751	1.05	1.47	7.68	134.17
GBP1	0.0253047	0.974695	-4.06822	uc001dmx.3			chr1	89052318	89065360	NM_002053	NM_002053	4665	4.75683	20.2222	54.8805	387.819	2.79863	15.2202	42.8071	297.826	3	19.47	44.73	544.59
NHLH1	0.0484417	0.951558	-4.06236	uc001fwa.3			chr1	160367066	160372848	NM_005598	NM_005598	13004	19.0273	26.6731	52.8043	734.283	13.9931	20.3248	41.1515	564.381	15	26	43	1032
RPE65	0.0378114	0.962189	-4.05773	uc001dei.2	hsa00830	Retinol metabolism	chr1	68428821	68449959	NM_000329	NM_000329	4593	1.18921	0.987893	3.6003	56.1552	0	0	1.91402	42.6567	0	0	2	78
KLHL1	0.0400629	0.959937	-4.038	uc001vip.4			chr13	69700593	70108459	NM_020866	NM_020866	9230	2.37841	0.987893	2.4002	76.0583	0.932876	0	0.957012	57.9694	1	0	1	106
SCG2	0.0362177	0.963782	-4.02639	uc002vnm.4			chr2	223596939	223602503	NM_003469	NM_003469	13051	20.2165	42.4794	124.81	919.808	14.926	32.8324	98.5722	707.117	16	42	103	1293
CTC-378H22.2	0.0451366	0.954863	-4.02495	uc002ost.1			chr19	42152568	42157523	AK024119		36241	14.2705	13.8305	27.6023	452.796	10.2616	10.1624	21.0543	347.816	11	13	22	636
AP000479.1	0.049576	0.950424	-4.0105	uc001njj.2			chr11	56848567	56878078	NR_110137	NR_110137	34725	1.18921	1.97579	1.2001	72.5042	0	0.781724	0	55.235	0	1	0	101
SLC17A6	0.0248424	0.975158	-4.00702	uc001mqk.4			chr11	22338096	22379503	NM_020346	NM_020346	1933	10.7029	23.7885	78.5584	498.63	7.46301	18.0422	61.689	383.079	8	23.08	64.46	700.48
VAX1	0.00063076	0.999369	-3.96114	uc009xyx.4			chr10	117133289	117138056	NM_001112704	NM_001112704	9064	2.37841	1.97579	48.0279	41.6686	0.932876	0.781724	37.3426	31.5113	1	1	39.02	57.62
NPAS3	0.0457944	0.954206	-3.96008	uc001wrt.4			chr14	32939242	33804176	NM_022123	NM_022123	9323	8.32445	22.5141	44.1636	457.651	5.59726	17.0338	34.261	351.552	6	21.79	35.8	642.83
CDK5R2	0.0476157	0.952384	-3.95729	uc002vjf.5			chr2	218959654	218962162	NM_003936	NM_003936	12923	4.75683	5.92736	7.20059	180.578	2.79863	3.90862	4.78506	138.383	3	5	5	253.04
HOXC13	0.0419614	0.958039	-3.94295	uc001sei.4			chr12	53938764	53946544	NM_017410	NM_017410	5346	4.75683	0.987893	3.6003	106.339	2.79863	0	1.91402	81.2665	3	0	2	148.6
PCDH15	0.0400027	0.959997	-3.93501	uc057tid.1			chr10	53808069	54801291	NM_001142770	NM_001142770	9225	9.51366	11.8547	30.0025	318.293	6.53013	8.59897	22.9683	244.336	7	11	24	446.78
CDH20	0.0338249	0.966175	-3.93327	uc002lif.3			chr18	61333581	61555773	AK290190		2539	23.7841	31.6126	112.821	754.897	17.7246	24.2335	89.0117	580.241	19	31	93.01	1061
DKK2	0.0432285	0.956771	-3.93014	uc003hyi.4	hsa04310	Wnt signaling pathway	chr4	106921801	107036297	NM_014421	NM_014421	9758	21.4057	64.213	176.414	1150.12	15.8589	50.0304	139.724	884.307	17	64	146	1617
DPT	0.0422327	0.957767	-3.89276	uc001gfp.4			chr1	168695458	168729264	NM_001937	NM_001937	8285	1.18921	0.987893	4.80039	48.3361	0	0	2.87104	36.641	0	0	3	67
SCRT2	0.0432266	0.956773	-3.83871	uc002wec.3			chr20	661595	676179	NM_033129	NM_033129	21988	9.62069	10.8668	29.3784	283.726	6.61409	7.81724	22.4706	217.741	7.09	10	23.48	398.15
GDF10	0.0437046	0.956295	-3.83522	uc001jfb.4			chr10	47300385	47313547	NM_004962	NM_004962	40097	8.32445	14.8184	36.003	314.242	5.59726	10.9441	27.7533	241.218	6	14	29	441.08
ISLR2	0.0004061	0.999594	-3.82831	uc002axd.3			chr15	74129373	74136802	NM_001130136	NM_001130136	11930	14.9483	11.6473	124.27	273.341	10.7934	8.43481	98.1416	209.751	11.57	10.79	102.55	383.54
NELL1	0.0269435	0.973056	-3.78409	uc001mqe.5			chr11	20669571	21575459	NM_006157	NM_006157	11628	3.56762	10.9656	55.2045	164.186	1.86575	7.89542	43.0655	125.772	2	10.1	45	229.98
LINC00472	0.0394488	0.960551	-3.7582	uc003pfz.2			chr6	71414444	71420769	AK023251		27321	5.94604	8.76261	25.2021	192.634	3.7315	6.15217	19.1402	147.658	4	7.87	20	270
ALK	0.0424384	0.957562	-3.75348	uc002rmy.4			chr2	29192773	29921566	NM_004304	NM_004304	12839	3.56762	7.90314	19.2016	154.249	1.86575	5.47207	14.3552	118.126	2	7	15	216
ILDR2	0.0143674	0.985633	-3.74753	uc001gdx.3			chr1	166908190	166975324	NM_199351	NM_199351	8284	48.8645	73.3609	460.55	1199.76	37.399	57.2691	366.306	922.501	40.09	73.26	382.76	1686.84
NUTM2A	0.00270047	0.9973	-3.74665	uc001kek.4			chr10	87225447	87234978	NM_001099338	NM_001099338	15465	1.18921	9.43438	48.196	113.057	0	6.68374	37.4766	86.4346	0	8.55	39.16	158.05
NUTM2E	0.00121371	0.998786	-3.54988	uc057umg.1			chr10	79841357	79850878			25472	5.95793	0.987893	30.3625	67.0664	3.74083	0	23.2554	51.0514	4.01	0	24.3	93.35
ASCL1	0.0486246	0.951375	-3.46302	uc001tjr.5			chr12	102957685	102960516	NM_004316	NM_004316	7765	10.7029	4.93946	25.2021	162.345	7.46301	3.1269	19.1402	124.355	8	4	20	227.39
ZNF503-AS2	1.11022e-16	1	-3.44236	uc010qlf.3			chr10	75401518	75407941	BC029963		28903	3.56762	8.07108	60.0769	81.2616	1.86575	5.60496	46.951	61.9726	2	7.17	49.06	113.32
RP11-384O8.1	0.005351	0.994649	-3.433	uc061tbj.1			chr2	222317241	222318653	BC042017		40415	2.37841	5.92736	31.2026	73.215	0.932876	3.90862	23.9253	55.7819	1	5	25	102
AMTN	0.000906365	0.999094	-3.39785	uc003hfk.3			chr4	70518539	70532742	NM_212557	NM_212557	16074	2.37841	1.97579	39.6033	20.6139	0.932876	0.781724	30.6244	15.3127	1	1	32	28
MYH7	0.00233379	0.997666	-3.39199	uc001wjx.4	hsa04260;;hsa05414;;hsa04530;;hsa05410;;hsa05416	Cardiac muscle contraction;;Dilated cardiomyopathy;;Tight junction;;Hypertrophic cardiomyopathy (HCM);;Viral myocarditis	chr14	23412737	23435718	NM_000257	NM_000257	1947	2.56869	0.987893	16.2733	35.3209	1.08214	0	12.0201	26.6276	1.16	0	12.56	48.69
LMX1A	0.00477672	0.995223	-3.38797	uc021pdz.1			chr1	165201866	165356715	NM_177398	NM_177398	10734	17.1246	15.6383	106.809	250.381	12.5005	11.593	84.2171	192.087	13.4	14.83	88	351.24
C21orf33	0.00182653	0.998173	-3.33706	uc002zec.5			chr21	44133604	44145723	NM_004649	NM_004649	10370	117.232	152.541	1828.05	911.797	91.0301	119.924	1456.81	700.954	97.58	153.41	1522.25	1281.73
RP11-54O7.1	0	1	-3.30169	uc001abu.1			chr1	911434	914948	AK056486		26304	24.0696	14.2849	178.839	212.665	17.9485	10.522	141.657	163.069	19.24	13.46	148.02	298.18
ZNF503	0.0142832	0.985717	-3.28737	uc001jxg.4			chr10	75397829	75401906	NM_032772	NM_032772	11550	22.5949	102.583	370.758	864.549	16.7918	80.3925	294.702	664.603	18	102.84	307.94	1215.26
RP11-244M2.1	2.04772e-07	1	-3.21244	uc002lal.1			chr18	39206923	39800318	AK090603		40635	8.32445	27.661	132.011	213.958	5.59726	21.1066	104.314	164.064	6	27	109	300
KCNC1	1.30339e-06	0.999999	-3.15762	uc009yhc.2			chr11	17734811	17782672	NM_001112741	NM_001112741	6064	13.0813	13.8305	93.6077	158.436	9.32876	10.1624	73.6899	121.347	10	13	77	221.89
TYRP1	3.47927e-07	1	-3.12065	uc003zkv.5	hsa00350;;hsa04916;;hsa01100	Tyrosine metabolism;;Melanogenesis;;Metabolic pathways	chr9	12693434	12710290	NM_000550	NM_000550	3376	3.56762	9.87893	62.4051	66.1068	1.86575	7.03552	48.8076	50.3131	2	9	51	92
EMX2OS	0.0206801	0.97932	-3.08724	uc057wfr.1			chr10	117490648	117494688	AK123533		25970	19.3365	34.6849	324.651	145.719	14.2357	26.6646	257.934	111.564	15.26	34.11	269.52	204
RP11-440D17.3	0.000367286	0.999633	-3.08187	uc061ltw.1			chr2	95525108	95526702	BC018776		42430	2.37841	1.97579	16.8014	31.2763	0.932876	0.781724	12.4412	23.5159	1	1	13	43
LHX2	0	1	-3.05797	uc004boe.2			chr9	124011609	124033301	NM_004789	NM_004789	3334	15.4597	67.1767	304.069	395.127	11.1945	52.3755	241.521	303.448	12	67	252.37	554.87
NEUROG2	0.00250892	0.997491	-3.0486	uc003ias.3			chr4	112513515	112516172	NM_024019	NM_024019	14258	1.18921	4.93946	20.4017	41.2279	0	3.1269	15.3122	31.1722	0	4	16	57
DYX1C1-CCPG1	0.0361653	0.963835	-2.94959	uc059jmd.1			chr15	55355247	55498360	NR_037923	NR_037923	37570	1.18921	0.987893	7.83664	19.0786	0	0	5.29228	14.1314	0	0	5.53	25.84
GOLGA6L10	0	1	-2.92103	uc059mng.1			chr15	82342739	82349475	NM_001164465	NM_001164465	46910	25.0804	37.777	241.52	244.424	18.7415	29.1114	191.642	187.504	20.09	37.24	200.25	342.86
RP11-732A19.5	3.33067e-16	1	-2.82373	uc057ynx.1			chr11	6621450	6622322			34699	23.2966	19.5405	132.863	179.547	17.3422	14.6808	104.994	137.59	18.59	18.78	109.71	251.59
LGI1	7.50845e-06	0.999992	-2.75852	uc001kjc.5			chr10	93757808	93798174	NM_005097	NM_005097	3481	20.2165	67.2063	367.026	233.222	14.926	52.399	291.726	178.885	16	67.03	304.83	327.1
PAX2	0.000223698	0.999776	-2.74184	uc001kro.4			chr10	100745710	100829941	NM_003989	NM_003989	1324	3.56762	13.8305	78.0064	46.9145	1.86575	10.1624	61.2488	35.5473	2	13	64	65
APOD	0.0168462	0.983154	-2.70542	uc003fur.2			chr3	195568701	195584205	NM_001647	NM_001647	16390	1.18921	2.43022	10.2608	21.6375	0	1.14132	7.22544	16.1002	0	1.46	7.55	29.44
WI2-85898F10.2	0.0187741	0.981226	-2.67696	uc062fdu.1			chr22	45875931	45879247			48023	1.18921	2.54876	12.037	19.9671	0	1.23512	8.64182	14.815	0	1.58	9.03	27.09
DNAH6	0.0156132	0.984387	-2.65713	uc010fgb.3			chr2	84516454	84819589	NM_001370	NM_001370	4407	11.8921	5.92736	37.2031	83.1666	8.39589	3.90862	28.7104	63.4382	9	5	30	116
NPIPA8	2.31213e-09	1	-2.62959	uc059ris.1			chr16	18317941	18336736	BC010188		21919	10.7623	14.7591	78.0064	87.723	7.50965	10.8972	61.2488	66.9437	8.05	13.94	64	122.41
PWP2	2.32827e-07	1	-2.6234	uc002zeb.4			chr21	44107289	44131181	NM_005049	NM_005049	30312	230.659	248.643	1786.54	1174.67	180.008	195.971	1423.71	903.202	192.96	250.69	1487.66	1651.55
LRP2	0.0247836	0.975216	-2.61627	uc002ues.4	hsa04340	Hedgehog signaling pathway	chr2	169127108	169362685	NM_004525	NM_004525	1532	133.203	170.905	596.449	1275.93	103.559	134.457	474.678	981.105	111.01	172	496	1794
VMO1	0.00108736	0.998913	-2.60496	uc002fyx.4			chr17	4785284	4786432	NM_182566	NM_182566	15003	3.56762	2.96368	16.8014	30.5655	1.86575	1.56345	12.4412	22.969	2	2	13	42
ASCL2	0.0369635	0.963036	-2.46661	uc001lvu.4			chr11	2268494	2270952	NM_005170	NM_005170	15211	3.56762	12.8426	64.8053	32.698	1.86575	9.38069	50.7216	24.6097	2	12	53	45
RP11-1055B8.4	1.4666e-13	1	-2.42175	uc060ljc.1			chr17	81388125	81390256			37889	19.0273	20.7457	111.609	108.045	13.9931	15.6345	88.0451	82.5791	15	20	92	151
BRINP3	0.00493157	0.995068	-2.39814	uc001gse.2			chr1	190097661	190477629	NM_199051	NM_199051	10705	3.56762	2.96368	25.2021	15.6382	1.86575	1.56345	19.1402	11.4845	2	2	20	21
NEUROD1	0.0453515	0.954649	-2.37254	uc002uof.5	hsa04950	Maturity onset diabetes of the young	chr2	181676466	181680876	NM_002500	NM_002500	10792	3.56762	0.987893	19.2016	10.6624	1.86575	0	14.3552	7.65634	2	0	15	14
FAM181B	0.0152139	0.984786	-2.2871	uc001ozp.4			chr11	82729940	82733864	NM_175885	NM_175885	14845	60.6258	31.6126	151.2	304.816	46.6251	24.2335	119.617	233.967	49.98	31	124.99	427.82
ERAP2	0.000786446	0.999214	-2.2075	uc003kmq.4			chr5	96875938	96919716	NM_022350	NM_022350	11224	4.61412	4.13927	17.9055	27.9568	2.68668	2.4937	13.3216	20.962	2.88	3.19	13.92	38.33
ST6GALNAC5	7.67614e-08	1	-2.19939	uc001dhi.4	hsa00604;;hsa01100	Glycosphingolipid biosynthesis - ganglio series;;Metabolic pathways	chr1	76867440	77065711	NM_030965	NM_030965	4645	143.894	266.731	1103.56	787.772	111.945	210.284	879.073	605.534	120	269	918.56	1107.25
CPB2-AS1	0.0112836	0.988716	-2.18649	uc058wwc.1			chr13	46052901	46113332	AK124928		28386	7.43254	9.0491	27.3502	53.0063	4.8976	6.37887	20.8533	40.2341	5.25	8.16	21.79	73.57
EPHA5	0.0039973	0.996003	-2.15361	uc011cah.3	hsa04360	Axon guidance	chr4	65319562	65670495	NM_001281765	NM_001281765	8614	2.37841	7.90314	18.9736	31.9516	0.932876	5.47207	14.1733	24.0354	1	7	14.81	43.95
CFAP44	0.00216584	0.997834	-2.13934	uc003eae.3			chr3	113362864	113441610	NM_018338	NM_018338	19835	35.7357	15.3123	83.0468	146.963	27.1001	11.335	65.2682	112.521	29.05	14.5	68.2	205.75
RPSAP58	0.000871238	0.999129	-2.08486	uc002nrn.4			chr19	23763013	23828135	BC071971		19507	865.041	942.46	4718	2954.93	677.651	744.991	3761.38	2272.86	726.41	953.01	3930.34	4156.04
TMEM80	0	1	-2.08348	uc001lqr.6			chr11	695427	703412	NM_174940	NM_174940	14009	187.8	159.1	784.6	690.524	146.387	125.115	624.718	530.715	156.92	160.05	652.78	970.44
C17orf97	5.61981e-05	0.999944	-2.05792	uc021tna.1			chr17	410326	414666	NM_001013672	NM_001013672	16060	50.7197	62.1286	183.615	291.019	38.8543	48.3809	145.466	223.352	41.65	61.89	152	408.41
IFITM10	1.98956e-08	1	-2.03657	uc021qbs.3			chr11	1732409	1750591	NM_001170820	NM_001170820	30840	21.4057	19.0169	70.6858	99.8141	15.8589	14.2665	55.411	76.2462	17	18.25	57.9	139.42
LIX1	2.23197e-06	0.999998	-2.01701	uc003kmy.5			chr5	97091866	97142872	NM_153234	NM_153234	8675	194.971	248.406	723.815	1075.3	152.012	195.783	576.246	826.748	162.95	250.45	602.13	1511.75
C5orf66	8.7461e-05	0.999913	-2.00857	uc003laj.3			chr5	135033279	135344685	AK026965		23737	23.8912	16.7349	64.9493	103.063	17.8086	12.4607	50.8365	78.7454	19.09	15.94	53.12	143.99
OLIG2	0.00973633	0.990264	-2.00568	uc002yqx.3			chr21	33025844	33029196	NM_005806	NM_005806	19650	4.75683	4.93946	15.6013	27.8644	2.79863	3.1269	11.4841	20.8909	3	4	12	38.2
LINC01291	0.000210835	0.999789	-1.97584	uc061kzx.1			chr2	74918147	74932794	AK125960		19398	28.541	24.6973	81.6067	132.214	21.4562	18.7614	64.1198	101.173	23	24	67	185
TTR	0.0309103	0.96909	-1.96327	uc002kwx.5			chr18	31591725	31599011	NM_000371	NM_000371	4776	2.37841	36.552	93.6077	62.5526	0.932876	28.1421	73.6899	47.5787	1	36	77	87
SSPO	2.98305e-05	0.99997	-1.95694	uc064jau.1			chr7	149776041	149833965	NM_198455	NM_198455	16924	32.1324	13.8404	73.266	109.545	24.2734	10.1702	57.4686	83.733	26.02	13.01	60.05	153.11
POU4F1	0.0127454	0.987255	-1.90946	uc001vkv.4			chr13	78598361	78603560	NM_006237	NM_006237	9434	27.3518	21.7336	66.0054	122.532	20.5233	16.4162	51.6786	93.7245	22	21	54	171.38
RP11-175K6.2	0.0264638	0.973536	-1.90593	uc063jfb.1			chr5	159106379	159108617			47375	5.43468	8.34769	19.4296	36.3445	3.33037	5.82385	14.537	27.4152	3.57	7.45	15.19	50.13
RP11-734K23.9	2.41046e-05	0.999976	-1.89331	uc061lyp.1			chr2	97282491	97291724	BC032409		46141	42.4666	6.52009	81.7627	104.292	32.3801	4.37766	64.2442	79.6915	34.71	5.6	67.13	145.72
PKIB	1.71695e-05	0.999983	-1.87774	uc003pyz.4			chr6	122471930	122725890	NM_181794	NM_181794	7053	445.893	396.135	1840.66	1257.79	348.849	312.682	1466.87	967.148	373.95	399.99	1532.76	1768.48
CH507-145C22.1	7.0411e-10	1	-1.8497	uc061yvv.1			chr21	6318433	6360415	BC107568		47105	72.1611	21.1409	157.981	182.213	55.674	15.9472	125.024	139.641	59.68	20.4	130.64	255.34
C1orf228	0.00624576	0.993754	-1.84848	uc057fvb.1			chr1	44674712	44725591	BC026115		17198	11.8921	4.93946	24.002	40.517	8.39589	3.1269	18.1832	30.6253	9	4	19	56
RSPO2	0.000546847	0.999453	-1.84727	uc003yms.4			chr8	107899316	108083648	NM_178565	NM_178565	8945	82.0553	87.9225	235.219	380.292	63.4356	68.7917	186.617	292.035	68	88	195	534
TYW1B	5.50671e-14	1	-1.84509	uc032zqb.2			chr7	72574514	72828198	NM_001145440	NM_001145440	45698	87.8824	98.2262	376.675	295.86	68.0067	76.9451	299.42	227.076	72.9	98.43	312.87	415.22
TBC1D3L	0	1	-1.82971	uc060eln.1			chr17	37977971	38068651	NM_001291459	NM_001291459	43569	153.467	93.3756	452.941	428.336	119.455	73.1069	360.238	328.998	128.05	93.52	376.42	601.59
SEZ6L	0.000199684	0.9998	-1.7884	uc003acb.4			chr22	26169574	26380373	NM_021115	NM_021115	2178	72.5416	243.022	463.238	630.502	55.9726	191.522	368.45	484.537	60	245	385	886
LRRC4B	0.0414106	0.958589	-1.78484	uc002pss.4			chr19	50516891	50568045	NM_001080457	NM_001080457	6399	359.141	514.692	1080.09	1934.64	280.796	406.497	860.354	1487.89	301	520	899	2720.68
FPGT-TNNI3K	0.000770932	0.999229	-1.74343	uc001dge.4			chr1	74198234	74543982	NM_001112808	NM_001112808	36002	9.98934	15.342	34.6468	53.6958	6.90328	11.3585	26.6719	40.7645	7.4	14.53	27.87	74.54
RHOU	0	1	-1.7018	uc001htf.3			chr1	228735076	228746669	NM_021205	NM_021205	4562	646.929	750.798	2235.78	2314.51	506.552	593.329	1781.96	1780.15	543	759	1862	3255.09
SPP1	1.06485e-07	1	-1.69954	uc003hrc.4	hsa04510;;hsa04620;;hsa04512	Focal adhesion;;Toll-like receptor signaling pathway;;ECM-receptor interaction	chr4	87975666	87983426	NM_000582	NM_000582	4827	1459.16	2224.73	5111.22	6857.33	1143.71	1759.66	4074.96	5275.22	1226	2251	4258	9646
AP000648.5	4.54081e-14	1	-1.69858	uc058gkc.1			chr11	90193613	90198120			48407	55.8927	54.3341	188.415	172.731	42.9123	42.2131	149.294	132.345	46	54	156	242
TINCR	0.0025437	0.997456	-1.66295	uc002mcc.7			chr19	5558166	5568034	NR_027064	NR_027064	23499	37.1389	30.8124	101.648	116.782	28.2008	23.6003	80.1019	89.3002	30.23	30.19	83.7	163.29
RP5-882C2.2	0.0153192	0.984681	-1.64666	uc060fyh.1			chr17	44221914	44223710			36993	19.1819	17.7821	43.1555	75.7811	14.1144	13.2893	33.4571	57.7561	15.13	17	34.96	105.61
RP11-989E6.10	0.0408874	0.959113	-1.64556	uc059trs.1			chr16	33541841	33545812	AK128128		37236	52.5273	75.6627	144.336	259.928	40.2723	59.0905	114.143	199.431	43.17	75.59	119.27	364.67
TPBG	0	1	-1.60768	uc063ptt.1			chr6	82363630	82370828	BC037161		8760	1279.59	1592.48	3980.73	4775.33	1002.84	1259.36	3173.45	3673.4	1075	1611	3316	6717
SOX9-AS1	0.0129425	0.987057	-1.59309	uc002jiu.3			chr17	72071042	72116016	NR_103738	NR_103738	27978	12.4391	4.93946	21.6018	33.8566	8.82501	3.1269	16.2692	25.5011	9.46	4	17	46.63
FJX1	0.000646302	0.999354	-1.59189	uc001mwh.4			chr11	35618418	35620868	NM_014344	NM_014344	14432	586.279	668.803	1501.32	2285.08	458.975	528.446	1196.27	1757.5	492	676	1250	3213.68
LONRF2	0.02874	0.97126	-1.57559	uc002tal.4			chr2	100273290	100322733	NM_198461	NM_198461	12712	47.6396	64.1439	122.458	213.695	36.4381	49.9756	96.6965	163.862	39.06	63.93	101.04	299.63
RP11-81A22.4	0.000575622	0.999424	-1.57077	uc059zwb.1			chr17	4787056	4789162			48291	7.32552	19.4812	35.8829	46.7083	4.81364	14.6339	27.6576	35.3887	5.16	18.72	28.9	64.71
IFITM2	7.77156e-16	1	-1.52278	uc001lox.5			chr11	307926	309392	X57351		15538	745.431	1070.38	2827.61	2392.82	583.822	846.217	2253.91	1840.39	625.83	1082.5	2355.15	3365.25
MROH8	0.0353417	0.964658	-1.5055	uc061wut.1			chr20	37101225	37179559	NM_152503	NM_152503	2502	13.0456	26.7818	43.7196	72.1203	9.30078	20.4108	33.9069	54.9397	9.97	26.11	35.43	100.46
AL356585.2	0	1	-1.49672	uc058vrw.1			chr13	18206569	18207469	AF354444		47265	144.524	150.387	441.264	393.712	112.44	118.22	350.927	302.36	120.53	151.23	366.69	552.88
MYOM1	0.00522287	0.994777	-1.45162	uc002klp.3			chr18	3066806	3220108	NM_003803	NM_003803	2547	9.4542	16.7744	31.1546	43.1898	6.48349	12.492	23.887	32.6816	6.95	15.98	24.96	59.76
NPIPA7	6.49102e-09	1	-1.43974	uc010vag.3			chr16	16379054	16393954	NM_001282507	NM_001282507	21928	107.148	69.5476	266.998	214.897	83.1193	54.2517	211.959	164.786	89.1	69.4	221.48	301.32
EGR1	1.11727e-06	0.999999	-1.43334	uc003ldb.2	hsa05020	Prion diseases	chr5	138465489	138469315	NM_001964	NM_001964	5069	350.816	439.612	909.675	1227.6	274.266	347.086	724.458	943.917	294	444	757	1726
DIO2	0.0215088	0.978491	-1.42833	uc010asy.4			chr14	80197529	80231054	NM_000793	NM_000793	20952	9.96556	18.3748	30.7825	48.0305	6.88463	13.7584	23.5903	36.4059	7.38	17.6	24.65	66.57
KRTAP5-AS1	0.0202242	0.979776	-1.41365	uc009ycx.4			chr11	1572740	1599184	NR_021489	NR_021489	27596	17.8381	27.0386	46.6358	75.4186	13.0603	20.6141	36.2325	57.4772	14	26.37	37.86	105.1
ASIC4	0.0223977	0.977602	-1.40862	uc061syq.1			chr2	219514329	219538772	BC010439		1179	14.1516	17.8512	33.1107	54.3355	10.1684	13.344	25.4469	41.2567	10.9	17.07	26.59	75.44
HIST1H2AC	0.0372938	0.962706	-1.40021	uc003ngm.4			chr6	26124144	26139102	NM_003512	NM_003512	14608	134.392	273.35	639.568	439.091	104.491	215.521	509.063	337.273	112.01	275.7	531.93	616.72
SLITRK5	0	1	-1.39857	uc001vln.4			chr13	87672614	87696272	NM_015567	NM_015567	11471	148.889	145.615	412.474	366.416	115.863	114.444	327.968	281.359	124.2	146.4	342.7	514.48
CTC-487M23.8	1.95186e-05	0.999981	-1.39256	uc063gaw.1	hsa03060	Protein export	chr5	112861294	112892951	AK313576		42403	32.6913	26.3273	65.9214	91.469	24.7119	20.0512	51.6117	69.8258	26.49	25.65	53.93	127.68
ARPC4-TTLL3	3.5265e-08	1	-1.38597	uc003btd.5			chr3	9793113	9835401	NM_001198793	NM_001198793	31916	94.0187	40.8395	178.707	176.164	72.8203	31.5348	141.552	134.987	78.06	40.34	147.91	246.83
BTBD17	5.03486e-08	1	-1.3815	uc002jkn.3			chr17	74356415	74361946	NM_001080466	NM_001080466	19237	198.598	224.252	476.439	627.659	154.857	176.67	378.977	482.349	166	226	396	882
RUSC1-AS1	1.29544e-09	1	-1.38082	uc057lpu.1			chr1	155317945	155324168	AK093295		24389	77.4055	74.5167	193.54	204.497	59.788	58.1838	153.38	156.785	64.09	74.43	160.27	286.69
EPHA7	0	1	-1.36158	uc003poe.5	hsa04360	Axon guidance	chr6	93240019	93419526	NM_004440	NM_004440	6997	614.82	607.554	1546.93	1596.51	481.364	479.979	1232.63	1227.75	516	614	1288	2245
SYCE1L	0.00942434	0.990576	-1.3299	uc010vnh.2			chr16	77199396	77213005	NM_001129979	NM_001129979	19476	42.0266	27.1572	68.9697	107.221	32.035	20.7079	54.0425	81.9447	34.34	26.49	56.47	149.84
SDCBP2-AS1	6.23699e-05	0.999938	-1.32543	uc002wex.4			chr20	1325409	1378734	NR_040049	NR_040049	27889	32.501	23.4427	60.0049	82.4557	24.5626	17.7686	46.8936	62.8913	26.33	22.73	49	115
PRTG	3.86278e-06	0.999996	-1.32123	uc002adg.4			chr15	55611545	55742979	NM_173814	NM_173814	11755	1017.97	2252.44	4155.94	4018.39	797.618	1781.59	3313.18	3091.04	855.01	2279.05	3462	5652.13
CTD-2583A14.8	0.0141201	0.98588	-1.31709	uc061dnz.1			chr19	57867037	57868172			41339	17.8381	38.5278	58.8048	83.8774	13.0603	29.7055	45.9366	63.9851	14	38	48	117
RP1-191J18.66	0.0170917	0.982908	-1.31236	uc063qla.1			chr6	107957412	107959986	JD410076		42179	14.7462	23.4131	38.4152	58.5791	10.6348	17.7451	29.6769	44.5216	11.4	22.7	31.01	81.41
CNTNAP3B	5.08482e-14	1	-1.30243	uc004abq.3			chr9	41892869	42129487	NM_001201380	NM_001201380	9706	276.17	227.462	562.222	682.158	215.709	179.21	447.384	524.279	231.23	229.25	467.48	958.67
CH507-42P11.8	0.0291406	0.970859	-1.28337	uc032pqz.2			chr21	6111133	6123739	BC038504		44771	324.879	247.418	537.464	857.696	253.92	195.001	427.641	659.331	272.19	249.45	446.85	1205.62
KCNH7	0.0210035	0.978997	-1.28203	uc002uch.3			chr2	162371406	162838618	NM_033272	NM_033272	15405	20.2165	19.9554	38.4032	61.4366	14.926	15.0091	29.6674	46.7201	16	19.2	31	85.43
HIST1H2BK	0.00366867	0.996331	-1.28025	uc063mja.1			chr6	27146417	27146798	NM_080593	NM_080593	17026	91.8425	142.019	232.879	337.272	71.1132	111.599	184.751	258.937	76.23	142.76	193.05	473.48
RP11-173D3.4	1.74304e-08	1	-1.27886	uc059gow.1			chr15	20141793	20146430			47133	34.7367	45.6308	88.0032	109.147	26.3164	35.3261	69.2207	83.4267	28.21	45.19	72.33	152.55
MIF-AS1	0.00235402	0.997646	-1.27352	uc062cib.1			chr22	23894425	23898930	BC036909		22161	19.7171	18.5131	38.4512	56.0983	14.5342	13.8678	29.7057	42.613	15.58	17.74	31.04	77.92
ZNF286B	6.05625e-05	0.999939	-1.27093	uc010vyd.3			chr17	18658428	18682259	NM_001145045	NM_001145045	31657	136.224	124.405	263.218	367.845	105.928	97.6608	208.944	282.459	113.55	124.93	218.33	516.49
RP11-63A1.4	0.0169382	0.983062	-1.2688	uc060gma.1			chr17	46939154	46939860	AF086179		48206	19.5981	38.4389	81.5707	60.3917	14.4409	29.6352	64.0911	45.9161	15.48	37.91	66.97	83.96
LGI2	0.000331806	0.999668	-1.25571	uc003grf.3			chr4	24998846	25030879	NM_018176	NM_018176	9540	260.436	249.937	502.841	717.934	203.367	196.995	400.031	551.803	218	252	418	1009
KIRREL3	0.00211896	0.997881	-1.23994	uc001qea.4			chr11	126423358	127000759	NM_032531	NM_032531	9169	31.1334	25.3394	54.9405	80.4868	23.4898	19.2695	42.855	61.3765	25.18	24.65	44.78	112.23
FZD2	1.17065e-07	1	-1.23004	uc002igx.3	hsa04916;;hsa05217;;hsa05200;;hsa04310	Melanogenesis;;Basal cell carcinoma;;Pathways in cancer;;Wnt signaling pathway	chr17	44557458	44559570	NM_001466	NM_001466	14571	585.851	673.358	1290.49	1665.29	458.639	532.049	1028.14	1280.66	491.64	680.61	1074.32	2341.76
KCNJ2	0.009651	0.990349	-1.21655	uc002jir.4			chr17	70169534	70180048	NM_000891	NM_000891	5389	20.2165	50.3825	74.4061	91.6467	14.926	39.0862	58.3777	69.9625	16	50	61	127.93
EPHA4	0	1	-1.21598	uc002vmq.4	hsa04360	Axon guidance	chr2	221418028	221572290	NM_004438	NM_004438	4509	1392.11	1290.11	3020.11	3212.64	1091.11	1020.09	2407.41	2471.13	1169.62	1304.92	2515.55	4518.59
MFI2-AS1	0.0320983	0.967902	-1.21377	uc062sdg.1			chr3	196999459	197004736	BC032042		25270	17.1127	31.5829	46.5878	68.3388	12.4912	24.21	36.1942	52.0303	13.39	30.97	37.82	95.14
DUSP8	0	1	-1.20553	uc001lts.3	hsa04010	MAPK signaling pathway	chr11	1554043	1571920	NM_004420	NM_004420	15391	292.545	431.709	806.466	865.785	228.555	340.832	642.155	665.554	245	436	671	1217
AC074212.5	0.000262637	0.999737	-1.17852	uc061abt.1			chr19	45764784	45769053			36335	76.2044	43.5661	118.642	154.349	58.8458	33.6923	93.6532	118.203	63.08	43.1	97.86	216.14
WDR31	0.000502285	0.999498	-1.17416	uc064vdu.1			chr9	113313222	113340272	BC012352		9000	42.7877	51.6569	89.7434	125.269	32.632	40.0946	70.6083	95.83	34.98	51.29	73.78	175.23
CCDC30	8.43449e-07	0.999999	-1.1614	uc057fjg.1			chr1	42482655	42654181	AL832217		15822	65.0615	48.6043	112.809	143.288	50.1048	37.6791	89.0021	109.693	53.71	48.2	93	200.58
LIME1	1.49819e-06	0.999999	-1.16073	uc002ygp.5			chr20	63736642	63739103	NM_017806	NM_017806	19107	128.779	73.5289	208.637	245.519	100.088	57.402	165.42	188.346	107.29	73.43	172.85	344.4
C16orf93	0.00234648	0.997654	-1.15851	uc002dzm.4			chr16	30757466	30762710	NM_001014979	NM_001014979	16491	45.4634	70.7134	110.037	151.15	34.731	55.1741	86.7914	115.742	37.23	70.58	90.69	211.64
ABCA10	0.0475045	0.952496	-1.14957	uc010dfa.2	hsa02010	ABC transporters	chr17	69148006	69244846	NM_080282	NM_080282	9678	18.7538	27.7993	45.3757	59.7307	13.7786	21.216	35.2276	45.4075	14.77	27.14	36.81	83.03
C17orf96	1.92529e-05	0.999981	-1.1396	uc010wdq.3			chr17	38671702	38675421	NM_001130677	NM_001130677	42854	261.626	191.651	433.236	567.232	204.3	150.873	344.524	435.859	219	193	360	796.99
RP11-347I19.7	0.0226174	0.977383	-1.13414	uc058ujg.1			chr12	121800796	121803403			43398	93.0317	53.4746	187.731	135.625	72.046	41.533	148.748	103.798	77.23	53.13	155.43	189.8
FBXL14	4.82603e-07	1	-1.13042	uc001qjh.3			chr12	1565992	1594165	NM_152441	NM_152441	13019	253.301	268.707	499.145	645.429	197.77	211.847	397.083	496.021	212	271	414.92	907
FST	0	1	-1.12729	uc003jpd.4	hsa04350	TGF-beta signaling pathway	chr5	53480408	53487134	NM_013409	NM_013409	6838	1457.97	1322.79	3152.66	2923.62	1142.77	1045.95	2513.11	2248.78	1225	1338	2626	4112
MEI4	0.0156206	0.984379	-1.11787	uc032xbm.2			chr6	77690657	77926974	NM_001282136	NM_001282136	41403	24.9733	26.6731	45.6037	68.2392	18.6575	20.3248	35.4094	51.9537	20	26	37	95
SDK2	0.00343021	0.99657	-1.11644	uc010dfm.4			chr17	73334383	73644089	NM_001144952	NM_001144952	1063	1437.75	782.144	2091.65	2723.1	1126.91	618.133	1667.02	2094.5	1208	790.73	1741.9	3829.9
SKIDA1	0.00983682	0.990163	-1.10656	uc009xkd.4			chr10	21513477	21525682	NM_207371	NM_207371	14610	526.26	347.244	776.728	1105.93	411.893	273.994	618.44	850.313	441.53	350.5	646.22	1554.84
CSPG5	0.000355099	0.999645	-1.08364	uc003crp.5			chr3	47562238	47580792	NM_001206943	NM_001206943	4287	236.652	316.017	502.685	670.308	184.709	249.284	399.907	515.162	198	318.89	417.87	942
TBC1D3B	0.0010714	0.998929	-1.07556	uc060efr.1			chr17	36165623	36264527	AL136860		43809	35.4978	25.3493	55.7686	74.132	26.9135	19.2773	43.5153	56.4874	28.85	24.66	45.47	103.29
SCUBE1	5.13111e-07	0.999999	-1.074	uc003bdt.3			chr22	43197282	43343388	NM_173050	NM_173050	10254	496.232	538.629	1212.57	967.753	388.338	425.438	965.998	744.005	416.28	544.23	1009.39	1360.45
LMO3	0.00337372	0.996626	-1.07346	uc058lqc.1			chr12	16550198	16610526	BC050085		641	296.113	316.126	531.644	758.451	231.353	249.37	422.999	582.975	248	319	442	1066
HIST1H2BD	0.0173373	0.982663	-1.0642	uc003ngs.4	hsa05322	Systemic lupus erythematosus	chr6	26158145	26171349	NM_138720	NM_138720	10130	66.6075	117.046	163.993	221.664	51.3175	91.837	129.819	169.993	55.01	117.48	135.65	310.84
MINOS1-NBL1	5.73251e-05	0.999943	-1.0609	uc009vpl.3			chr1	19596978	19658056	NM_001204089	NM_001204089	41506	101.273	181.614	278.867	312.934	78.5109	142.93	221.424	240.212	84.16	182.84	231.37	439.24
ZNF658	0	1	-1.05838	uc004abs.2			chr9	66900728	66921439	NM_033160	NM_033160	43442	225.676	248.86	460.574	529.316	176.099	196.142	366.325	406.688	188.77	250.91	382.78	743.65
GPR173	0.000871294	0.999129	-1.05797	uc004dru.4			chrX	53049090	53080615	NM_018969	NM_018969	15307	326.14	360.087	600.685	829.661	254.908	284.157	478.056	637.762	273.25	363.5	499.53	1166.18
FAM50B	0.0178039	0.982196	-1.04415	uc063lni.1			chr6	3849385	3851317	AB464518		8718	39.2438	58.2857	84.0069	118.708	29.852	45.34	66.0338	90.7823	32	58	69	166
PRR5L	6.93644e-07	0.999999	-1.04377	uc001mwo.5			chr11	36296287	36463644	NM_001160167	NM_001160167	7004	185.516	182.76	333.627	427.206	144.596	143.837	265.092	328.129	155	184	277	600
ZNF600	2.9976e-15	1	-1.04062	uc002qab.5			chr19	52764194	52786763	NM_198457	NM_198457	16423	288.418	330.569	588.432	686.48	225.318	260.799	468.285	527.604	241.53	333.62	489.32	964.75
GUSBP11	1.20422e-06	0.999999	-1.03995	uc002zxh.5			chr22	23638486	23693151	AK125808		25359	494.009	352.075	782.08	959.181	386.593	277.817	622.709	737.409	414.41	355.39	650.68	1348.39
HECTD2	0.00176612	0.998234	-1.03547	uc001khl.4			chr10	91410344	91514761	NM_182765	NM_182765	11478	499.467	544.329	896.474	1244.66	390.875	429.948	713.931	957.042	419	550	746	1750
RIMS1	0.00462987	0.99537	-1.02988	uc003pga.5			chr6	71887023	72400714	NM_014989	NM_014989	1473	89.8922	82.1334	145.02	207.796	69.5832	64.2108	114.688	159.323	74.59	82.14	119.84	291.33
BRSK2	0	1	-1.02622	uc001ltj.5			chr11	1389898	1462685	NM_003957	NM_003957	13578	1032.24	959.264	2008.99	2048.62	808.813	758.288	1601.1	1575.58	867.01	970.02	1673.02	2881.03
YPEL1	0.00353004	0.99647	-1.01939	uc002zvl.4			chr22	21697543	21735834	NM_013313	NM_013313	2156	256.048	325.402	496.025	684.155	199.925	256.71	394.595	525.815	214.31	328.39	412.32	961.48
IDUA	0.0121022	0.987898	-1.01635	uc003gby.5	hsa01100;;hsa04142;;hsa00531	Metabolic pathways;;Lysosome;;Glycosaminoglycan degradation	chr4	986996	1004506	NM_000203	NM_000203	5874	92.7582	74.092	138.287	200.751	71.8315	57.8476	109.319	153.903	77	74	114.23	281.42
SIRT3	3.45236e-09	1	-1.01114	uc001lok.5			chr11	215457	236431	NM_012239	NM_012239	8143	435.25	461.346	810.919	997.693	340.5	364.284	645.706	767.039	365	466	674.71	1402.57
RP11-82L18.2	0.0132184	0.986782	-1.00721	uc064udz.1			chr9	89088886	89109934			24042	28.541	44.4552	67.2055	81.0341	21.4562	34.3959	52.6357	61.7976	23	44	55	113
RRP8	2.07123e-09	1	-0.998695	uc001med.4			chr11	6595074	6603620	NM_015324	NM_015324	6507	401.441	445.47	763.191	930.598	313.978	351.721	607.645	715.419	336.57	449.93	634.94	1308.18
GOLGA8B	3.08642e-13	1	-0.99299	uc001ziq.4			chr15	34525206	34536010	NM_001023567	NM_001023567	21971	998.423	742.224	1819.59	1646.31	782.282	586.543	1450.06	1266.06	838.57	750.32	1515.2	2315.06
AMIGO1	0.000156901	0.999843	-0.988447	uc001dxx.5			chr1	109504174	109509682	BC040879		14784	154.597	154.111	262.822	351.148	120.341	121.167	208.629	269.612	129	155	218	493
ME3	0.00524114	0.994759	-0.977149	uc009yvk.4	hsa01100;;hsa00620	Metabolic pathways;;Pyruvate metabolism	chr11	86441109	86672636	NM_006680	NM_006680	9333	97.515	108.668	169.214	238.127	75.563	85.208	133.982	182.658	81	109	140	334
GPR162	0.00280654	0.997193	-0.973195	uc001qqw.2			chr12	6821544	6827418	NM_019858	NM_019858	32052	353.195	213.385	489.64	624.105	276.131	168.071	389.504	479.615	296	215	407	877
LA16c-431H6.6	0.0013501	0.99865	-0.954119	uc059ozb.1			chr16	1632258	1686715	AL833832		37546	107.433	55.648	151.68	165.679	83.3432	43.2528	120	126.92	89.34	55.33	125.39	232.08
ZNF276	0.00115051	0.99885	-0.943343	uc059yrl.1			chr16	89721006	89738520	AK056405		10188	392.641	402.201	649.505	880.343	307.075	317.482	516.987	676.755	329.17	406.13	540.21	1237.48
EGLN1	4.27802e-08	1	-0.940554	uc001huv.2	hsa05200;;hsa05211	Pathways in cancer;;Renal cell carcinoma	chr1	231363750	231425044	NM_022051	NM_022051	7090	483.876	701.631	1081.37	1195.31	378.645	554.422	861.378	919.078	405.89	709.23	900.07	1680.58
PITRM1	0.0166851	0.983315	-0.93712	uc009xhv.3			chr10	3137729	3172841	NM_001242307	NM_001242307	3459	819.97	862.885	1334.8	1888.74	642.295	682.023	1063.47	1452.58	688.51	872.46	1111.24	2656.11
QRICH2	0.00120106	0.998799	-0.935418	uc002jrd.1			chr17	76274048	76307680	NM_032134	NM_032134	6119	108.812	116.571	183.615	248.789	84.4253	91.4618	145.466	190.862	90.5	117	152	349
C1QTNF1	0.00173898	0.998261	-0.928093	uc031rep.2			chr17	79022933	79049787	NM_153372	NM_153372	13462	66.5956	68.1646	109.209	148.563	51.3082	53.1573	86.1311	113.751	55	68	90	208
CTD-2228K2.7	0.000653529	0.999346	-0.921217	uc063bwr.1			chr5	477243	479950			24110	260.199	163.625	362.106	441.835	203.18	128.695	287.802	339.384	217.8	164.63	300.73	620.58
BRICD5	0.00029542	0.999705	-0.913741	uc002cpi.3			chr16	2209252	2211950	NM_182563	NM_182563	14973	175.896	124.86	251.241	316.687	137.049	98.0204	199.393	243.1	146.91	125.39	208.35	444.52
SLC25A25-AS1	0.000223183	0.999777	-0.909368	uc004btg.2			chr9	128108580	128118693	AL833509		27931	144.715	133.366	293.556	230.059	112.589	104.751	233.138	176.451	120.69	134	243.61	322.65
B4GALNT4	3.09308e-13	1	-0.908267	uc001lpb.4			chr11	369803	382116	NM_178537	NM_178537	14892	3912.49	2962.69	6160.27	6744.31	3068.23	2343.61	4911.52	5188.26	3289	2998	5132.14	9487
RP11-452L6.5	0.000347325	0.999653	-0.90327	uc059tnh.1			chr16	31456710	31459736	AK125571		36701	49.4353	65.0824	95.8999	119.589	37.8468	50.7183	75.5178	91.4604	40.57	64.88	78.91	167.24
RP11-582J16.5	0.0167218	0.983278	-0.901997	uc064lbv.1			chr8	22613907	22616657	AK125621		33603	105.851	61.1604	137.447	175.944	82.1024	47.6148	108.65	134.817	88.01	60.91	113.53	246.52
NRCAM	0.00210419	0.997896	-0.887254	uc022aka.2	hsa04514	Cell adhesion molecules (CAMs)	chr7	108147625	108456397	BX538010		1907	575.576	443.564	1056.09	830.244	450.579	350.213	841.214	638.21	483	448	879	1167
CSAD	0.00191061	0.998089	-0.880792	uc001sbz.4	hsa01100;;hsa00430	Metabolic pathways;;Taurine and hypotaurine metabolism	chr12	53158138	53180909	NM_001244705	NM_001244705	7803	115.294	111.217	177.963	240.394	89.5095	87.2248	140.958	184.403	95.95	111.58	147.29	337.19
CTC-260F20.3	0.00147212	0.998528	-0.879104	uc021uqw.2			chr19	19516226	19536076	AK298891		35792	109.681	78.0732	191.296	155.287	85.1063	60.998	151.591	118.925	91.23	78.03	158.4	217.46
APBB3	0.0185352	0.981465	-0.878873	uc063hvr.1			chr5	140558271	140564689	NM_133173	NM_133173	4121	280.522	252.871	407.277	574.859	219.123	199.316	323.824	441.727	234.89	254.97	338.37	807.72
RFX3	0.00919928	0.990801	-0.878681	uc010mhd.5			chr9	3218301	3526001	NM_001282116	NM_001282116	1485	682.759	580.891	980.505	1344.22	534.659	458.88	780.941	1033.64	573.13	587.01	816.02	1890.07
JUN	0.00903108	0.990969	-0.876326	uc001cze.4	hsa05200;;hsa04662;;hsa04010;;hsa05142;;hsa04912;;hsa04660;;hsa04620;;hsa04510;;hsa05140;;hsa05211;;hsa04310;;hsa04722;;hsa05120;;hsa04012;;hsa05210	Pathways in cancer;;B cell receptor signaling pathway;;MAPK signaling pathway;;Chagas disease;;GnRH signaling pathway;;T cell receptor signaling pathway;;Toll-like receptor signaling pathway;;Focal adhesion;;Leishmaniasis;;Renal cell carcinoma;;Wnt signaling pathway;;Neurotrophin signaling pathway;;Epithelial cell signaling in Helicobacter pylori infection;;ErbB signaling pathway;;Colorectal canc…	chr1	58780787	58784327	NM_002228	NM_002228	14118	677.777	1152.87	1561.33	1800.44	530.751	911.491	1244.12	1384.64	568.94	1166	1300	2531.88
RP11-181G12.2	0.0130757	0.986924	-0.866434	uc057bla.1			chr1	2181793	2183875	AK001208		15010	84.4337	62.2274	114.009	154.612	65.3013	48.4591	89.9591	118.405	70	61.99	94	216.51
SEC31B	0.00318616	0.996814	-0.863153	uc001krc.2			chr10	100486641	100519834	NM_015490	NM_015490	1320	225.319	146.919	301.285	377.05	175.819	115.476	239.301	289.541	188.47	147.72	250.05	529.44
FAM214A	0.0033323	0.996668	-0.861536	uc002acg.6			chr15	52581320	52678623	NM_019600	NM_019600	616	278.274	263.283	418.402	566.819	217.36	207.556	332.696	435.542	233	265.51	347.64	796.41
ZNF324B	0.0486823	0.951318	-0.858086	uc002qsv.2			chr19	58451603	58457833	NM_207395	NM_207395	31661	93.8998	102.948	146.328	211.705	72.727	80.6818	115.731	162.331	77.96	103.21	120.93	296.83
CROT	0.0494855	0.950514	-0.846598	uc003uit.4	hsa04146	Peroxisome	chr7	87345694	87399795	NM_021151	NM_021151	98	145.214	135.154	206.405	298.966	112.981	106.166	163.639	229.466	121.11	135.81	170.99	419.59
GPC3	2.22045e-16	1	-0.846572	uc004exe.4			chrX	133535744	133985895	NM_004484	NM_004484	8891	4306.13	4735.96	7615.83	8645.07	3377.02	3746.81	6072.24	6650.63	3620.01	4793	6345	12161
ZNF214	0.0174982	0.982502	-0.844149	uc001mfa.3			chr11	6999317	7020368	NM_013249	NM_013249	9098	92.7701	108.668	152.413	210.404	71.8408	85.208	120.584	161.33	77.01	109	126	295
BET1L	0.00297053	0.997029	-0.843563	uc001loe.3	hsa04130	SNARE interactions in vesicular transport	chr11	202925	207428	NM_001098787	NM_001098787	14178	1430.7	1690.39	2427.54	3174.38	1121.38	1336.83	1934.87	2441.7	1202.07	1710.11	2021.78	4464.77
SEMA5B	0.00389474	0.996105	-0.829359	uc003efz.3	hsa04360	Axon guidance	chr3	122909193	123027812	NM_001031702	NM_001031702	1570	1410.4	1189.43	1992.16	2628.63	1105.46	940.422	1587.68	2021.82	1185	1203.01	1659	3697
SLC35A1	0.028224	0.971776	-0.817509	uc011dzj.3			chr6	87472976	87512336	NM_006416	NM_006416	11256	215.032	225.516	323.859	453.691	167.75	177.67	257.302	348.506	179.82	227.28	268.86	637.26
KRBA2	0.000660664	0.999339	-0.81435	uc002glf.1			chr17	8368654	8371540	NM_213597	NM_213597	15407	74.9319	51.0741	104.433	118.288	57.8476	39.6334	82.3222	90.4596	62.01	50.7	86.02	165.41
SPRED3	0.0408341	0.959166	-0.808263	uc002oim.5			chr19	38390199	38399587	NM_001042522	NM_001042522	16321	206.042	253.483	338.692	467.112	160.697	199.801	269.131	358.831	172.26	255.59	281.22	656.14
DMPK	0.00417288	0.995827	-0.807373	uc002pdf.3			chr19	45769716	45782478	NM_004409	NM_004409	2992	1138.9	905.878	1556.36	2023.18	892.483	716.044	1240.15	1556.01	956.7	915.98	1295.86	2845.24
MSI1	0.00135251	0.998648	-0.806479	uc001tye.2			chr12	120341329	120369180	NM_002442	NM_002442	6959	1727.94	1252.69	2333.08	2880.98	1354.55	990.476	1859.54	2215.97	1452.02	1267.04	1943.07	4052.01
SAT1	3.61267e-13	1	-0.796292	uc004dau.5	hsa01100;;hsa00330	Metabolic pathways;;Arginine and proline metabolism	chrX	23783172	23786226	NM_002970	NM_002970	6164	872.878	1106.44	1770.15	1668.31	683.798	874.75	1410.64	1282.98	733	1119	1474	2346
FAM173B	0.00479465	0.995205	-0.791199	uc003jeo.4			chr5	10226732	10249886	NM_199133	NM_199133	9265	210.49	234.131	331.227	439.29	164.186	184.487	263.178	337.426	176	236	275	617
RP11-88I18.2	1.37747e-05	0.999986	-0.790614	uc064toe.1			chr9	68393880	68399153			27295	140.505	107.483	197.044	233.023	109.286	84.2699	156.175	178.732	117.15	107.8	163.19	326.82
TTLL7	0	1	-0.790105	uc001djc.4			chr1	83865027	83999132	NM_024686	NM_024686	7518	333.097	287.348	510.498	563.471	260.366	226.598	406.137	432.966	279.1	289.87	424.38	791.7
ZNF155	0.0449219	0.955078	-0.784025	uc031rlg.1			chr19	43984169	43998325	NM_003445	NM_003445	19430	209.776	183.185	325.059	352.676	163.626	144.173	258.259	270.788	175.4	184.43	269.86	495.15
MAMDC4	5.20362e-13	1	-0.783405	uc004cjs.4			chr9	136852366	136860797	NM_206920	NM_206920	14175	275.099	217.939	438.624	411.07	214.869	171.674	348.821	315.715	230.33	219.61	364.49	577.3
CD82	0.000885529	0.999114	-0.782357	uc001myc.4	hsa04115	p53 signaling pathway	chr11	44565590	44620363	NM_002231	NM_002231	1639	222.953	244.207	401.337	403.23	173.963	192.461	319.087	309.682	186.48	246.2	333.42	566.27
MAN2C1	0.00142353	0.998576	-0.778335	uc002baf.5	hsa00511	Other glycan degradation	chr15	75355791	75368630	NM_006715	NM_006715	7908	1339.08	1060.02	1819.91	2295.98	1049.51	838.016	1450.32	1765.89	1125.03	1072.01	1515.47	3229.02
SCNN1D	0.000160089	0.99984	-0.777899	uc001adt.2			chr1	1280435	1292019	NM_001130413	NM_001130413	10671	91.5689	79.0314	130.811	162.779	70.8986	61.7562	103.357	124.689	76	79	108	228
DNAJC15	0.0169007	0.983099	-0.776244	uc001uyy.4			chr13	43023202	43114224	NM_013238	NM_013238	5052	589.882	699.458	948.126	1261.15	461.802	552.703	755.121	969.735	495.03	707.03	789.04	1773.21
DOK5	0.0028965	0.997104	-0.775233	uc002xwy.4			chr20	54475596	54651171	NM_018431	NM_018431	2437	278.274	283.525	415.234	547.336	217.36	223.573	330.169	420.552	233	286	345	769
PDDC1	5.06262e-12	1	-0.771435	uc001lrc.4			chr11	767224	777484	NM_182612	NM_182612	14045	1720.49	1507.21	2924.16	2586.47	1348.71	1191.88	2330.9	1989.38	1445.75	1524.68	2435.6	3637.68
GLB1L2	2.44784e-05	0.999976	-0.763858	uc001qhp.3			chr11	134331873	134376324	NM_138342	NM_138342	9136	293.282	322.883	468.806	578.505	229.133	254.717	372.89	444.532	245.62	325.84	389.64	812.85
COL9A1	1.82325e-09	1	-0.763503	uc003pfg.5			chr6	70215060	70303083	NM_001851	NM_001851	4012	747.203	548.982	1092.25	1109.21	585.212	433.63	870.048	852.839	627.32	554.71	909.13	1559.46
TOLLIP	2.25087e-09	1	-0.759346	uc001lte.4	hsa04620	Toll-like receptor signaling pathway	chr11	1274370	1309622	NM_019009	NM_019009	1439	1228.45	1322.79	1987.36	2332.22	962.728	1045.95	1583.85	1793.77	1032	1338	1655	3280
TTC13	0.00520402	0.994796	-0.753977	uc001huf.5			chr1	230906242	230978838	NM_024525	NM_024525	8392	350.816	324.029	490.84	648.273	274.266	255.624	390.461	498.209	294	327	408	911
NDST2	0.00116864	0.998831	-0.752802	uc001jvk.3	hsa00534;;hsa01100	Glycosaminoglycan biosynthesis - heparan sulfate;;Metabolic pathways	chr10	73801910	73811584	NM_003635	NM_003635	11770	577.931	605.766	872.712	1122.92	452.426	478.564	694.982	863.383	484.98	612.19	726.2	1578.74
CBX6	0.0120511	0.987949	-0.748346	uc003awl.4			chr22	38861449	38872314	NM_014292	NM_014292	15213	1242.57	1048.15	1663.34	2185.79	973.801	828.628	1325.46	1681.11	1043.87	1060	1385	3074
PIDD1	0.00582057	0.994179	-0.747858	uc001lro.3	hsa04115	p53 signaling pathway	chr11	799183	805245	NM_145886	NM_145886	14113	899.528	828.931	1624.85	1278.77	704.704	655.155	1294.77	983.287	755.41	838.09	1352.93	1797.99
TRIM66	0.000443449	0.999557	-0.745856	uc057ysc.1			chr11	8612036	8671866	AB002296		11749	236.617	163.388	312.29	359.521	184.681	128.508	248.077	276.055	197.97	164.39	259.22	504.78
PPIL3	0	1	-0.742335	uc002uwh.4			chr2	200870955	200889154	NM_130906	NM_130906	29956	453.028	519.059	842.253	784.943	354.446	409.952	670.693	603.358	379.95	524.42	700.82	1103.27
IRF7	4.77396e-15	1	-0.738324	uc057xis.1	hsa04622;;hsa04620;;hsa04623	RIG-I-like receptor signaling pathway;;Toll-like receptor signaling pathway;;Cytosolic DNA-sensing pathway	chr11	612590	615970	AF076494		15605	275.896	228.203	433.236	408.725	215.494	179.797	344.524	313.91	231	230	360	574
FHOD3	0.00283125	0.997169	-0.734758	uc002kzs.3			chr18	36297713	36780055	NM_025135	NM_025135	6903	755.111	544.507	1170.3	993.414	591.415	430.089	932.292	763.747	633.97	550.18	974.17	1396.55
PSMD5-AS1	0.0019041	0.998096	-0.731305	uc064vjd.1			chr9	120824827	120851355	BC028086		24738	528.805	491.21	740.125	954.233	413.889	387.915	589.251	733.603	443.67	496.23	615.72	1341.43
RP11-894P9.1	0.000877421	0.999123	-0.727956	uc001ynv.2			chr14	103682361	103684015			31081	92.7344	65.5763	124.078	139.116	71.8128	51.1091	97.9885	106.483	76.98	65.38	102.39	194.71
NOTCH1	0.000405667	0.999594	-0.727035	uc004chz.4	hsa04320;;hsa05020;;hsa04330	Dorso-ventral axis formation;;Prion diseases;;Notch signaling pathway	chr9	136494443	136545862	NM_017617	NM_017617	9029	3021.78	2868.84	4322.75	5428.57	2369.51	2269.35	3446.2	4175.98	2540	2903	3601	7636
COG4	1.32772e-12	1	-0.716629	uc002ezc.4			chr16	70480568	70523565	NM_015386	NM_015386	2743	1460.18	1559.06	2317.85	2644.75	1144.51	1232.91	1847.4	2034.22	1226.86	1577.17	1930.38	3719.68
RP11-384K6.6	2.17604e-13	1	-0.715414	uc003icc.3			chr4	118591772	118633729	AK024248		36777	437.176	434.959	733.824	699.147	342.011	343.404	584.227	537.349	366.62	439.29	610.47	982.57
ACHE	0.000275649	0.999724	-0.714495	uc003uxi.4	hsa00564	Glycerophospholipid metabolism	chr7	100889993	100896132	NM_001302622	NM_001302622	1712	233.085	327.98	436.836	484.783	181.911	258.751	347.395	372.426	195	331	363	681
KIF24	0.0125442	0.987456	-0.710072	uc003zua.5			chr9	34252380	34329200	NM_194313	NM_194313	15875	344.145	311.157	462.062	610.89	269.032	245.438	367.512	469.448	288.39	313.97	384.02	858.41
GPR137B	0.010329	0.989671	-0.708477	uc001hxq.3			chr1	236142531	236208909	NM_003272	NM_003272	1388	185.516	190.663	265.222	350.437	144.596	150.091	210.543	269.066	155	192	220	492
PIR	0.0183631	0.981637	-0.706528	uc004cwu.5			chrX	15384798	15493564	NM_003662	NM_003662	1748	319.635	336.753	459.842	612.248	249.806	265.693	365.741	470.493	267.78	339.88	382.17	860.32
GLI4	3.74632e-08	1	-0.705844	uc003yxx.4			chr8	143267436	143276929	NM_138465	NM_138465	32071	188.561	172.437	314.858	274.912	146.984	135.668	250.125	210.959	157.56	173.55	261.36	385.75
IFT172	0.00519313	0.994807	-0.69153	uc002rku.4			chr2	27444370	27489757	NM_015662	NM_015662	7533	509.147	423.786	663.366	844.24	398.469	334.562	528.041	648.978	427.14	427.98	551.76	1186.69
TSSC4	0	1	-0.69086	uc001lwk.4			chr11	2400535	2403876	BC050616		15331	826.499	905.977	1329.71	1467.85	647.416	716.122	1059.41	1128.76	694	916.08	1107	2064
EFHC1	0.00235196	0.997648	-0.683341	uc003pap.5			chr6	52420307	52495785	NM_018100	NM_018100	2051	517.721	427.323	674.983	843.529	405.195	337.361	537.305	648.432	434.35	431.56	561.44	1185.69
DNM1P41	0.0152203	0.98478	-0.681841	uc059mrb.1			chr15	84166546	84169896	JD375002		48096	377.656	268.015	465.998	570.686	295.321	211.3	370.651	438.517	316.57	270.3	387.3	801.85
FAM13B	0.00121983	0.99878	-0.676614	uc003lbz.3			chr5	137937959	138033031	NM_016603	NM_016603	485	978.61	920.795	1343.92	1692.96	766.74	727.848	1070.74	1301.95	821.91	931.08	1118.84	2380.68
HS6ST2	0.0124063	0.987594	-0.669439	uc011mve.2	hsa00534	Glycosaminoglycan biosynthesis - heparan sulfate	chrX	132626015	132961395	NM_147175	NM_147175	12824	400.763	437.636	580.848	753.475	313.446	345.522	462.237	579.147	336	442	483	1059
SAMD10	0.00101606	0.998984	-0.665609	uc002yhm.2			chr20	63974112	63979642	NM_080621	NM_080621	6250	101.083	126.45	165.614	196.188	78.3616	99.279	131.111	150.392	84	127	137	275
FUK	0.0273875	0.972612	-0.658727	uc002eyy.4	hsa01100;;hsa00520;;hsa00051	Metabolic pathways;;Amino sugar and nucleotide sugar metabolism;;Fructose and mannose metabolism	chr16	70454420	70480274	NM_145059	NM_145059	10018	223.095	204.267	290.664	384.876	174.075	160.855	230.831	295.562	186.6	205.77	241.2	540.45
ZNF565	0.0213132	0.978687	-0.65622	uc060xny.1			chr19	36182293	36246257	AK057290		16567	69.747	96.774	122.386	140.907	53.7803	75.796	96.6391	107.861	57.65	96.96	100.98	197.23
AP2A2	0	1	-0.649725	uc001lss.4	hsa05016;;hsa04144	Huntington's disease;;Endocytosis	chr11	925880	1012239	NM_012305	NM_012305	15043	2864.35	2773.04	4212.73	4632.46	2246.01	2193.54	3358.46	3563.48	2407.62	2806.03	3509.32	6516.01
DNAJB4	0.000576379	0.999424	-0.646003	uc001dij.4			chr1	78004853	78017964	NM_007034	NM_007034	10686	369.415	387.284	610.838	574.112	288.856	305.678	486.153	441.153	309.64	391.03	507.99	806.67
TRIM9	0.00964437	0.990356	-0.643771	uc001wyx.5			chr14	50975261	51096061	NM_015163	NM_015163	2321	84.4337	121.511	158.413	164.201	65.3013	95.3704	125.369	125.783	70	122	131	230
FOS	0.0336096	0.96639	-0.64265	uc001xrn.4	hsa04010;;hsa05140;;hsa05200;;hsa05210;;hsa05142;;hsa04662;;hsa04660;;hsa04620	MAPK signaling pathway;;Leishmaniasis;;Pathways in cancer;;Colorectal cancer;;Chagas disease;;B cell receptor signaling pathway;;T cell receptor signaling pathway;;Toll-like receptor signaling pathway	chr14	75278773	75282230	NM_005252	NM_005252	12669	108.218	164.978	214.818	212.537	83.9589	129.766	170.348	162.971	90	166	178	298
STON2	1.57683e-08	1	-0.635151	uc059dyl.1			chr14	81270506	81398583	NM_033104	NM_033104	7860	278.286	244.889	380.431	432.942	217.369	193	302.416	332.542	233.01	246.89	316	608.07
TM9SF1	0.00486311	0.995137	-0.634517	uc001wnb.3			chr14	24189142	24195687	NM_006405	NM_006405	2402	604.272	699.715	902.618	1122.54	473.089	552.906	718.831	863.093	507.13	707.29	751.12	1578.21
PPP1R1A	1.02625e-08	1	-0.629476	uc001sgg.3	hsa04720	Long-term potentiation	chr12	54579247	54588659	NM_006741	NM_006741	7029	339.138	317.114	471.915	544.13	265.105	250.152	375.369	418.085	284.18	320	392.23	764.49
TSHZ3	5.83942e-08	1	-0.62804	uc002nsy.5			chr19	31274944	31349547	NM_020856	NM_020856	5124	552.981	623.341	848.47	970.312	432.855	492.471	675.65	745.973	464	629.98	706	1364.05
ENKD1	0.0189522	0.981048	-0.627323	uc002etw.2			chr16	67662944	67666764	NM_032140	NM_032140	5412	268.594	229.883	337.48	433.333	209.767	181.126	268.164	332.843	224.86	231.7	280.21	608.62
NFATC4	0.0139151	0.986085	-0.625432	uc001wpc.5	hsa04662;;hsa04310;;hsa04010;;hsa04650;;hsa04360;;hsa04370;;hsa04660	B cell receptor signaling pathway;;Wnt signaling pathway;;MAPK signaling pathway;;Natural killer cell mediated cytotoxicity;;Axon guidance;;VEGF signaling pathway;;T cell receptor signaling pathway	chr14	24368199	24379604	NM_004554	NM_004554	2407	2277.33	1597.4	2790.23	3188.03	1785.52	1263.25	2224.1	2452.2	1914	1615.98	2324	4483.97
RP11-24M17.4	0.000761014	0.999239	-0.624509	uc059luq.1			chr15	75758565	75763321			36717	155.62	147.453	209.621	258.435	121.143	115.898	166.204	198.283	129.86	148.26	173.67	362.57
FAM156B	0.00951287	0.990487	-0.62266	uc004dri.4			chrX	52897312	52908560	AK057692		14413	282.746	256.694	365.19	466.202	220.868	202.342	290.262	358.131	236.76	258.84	303.3	654.86
BBS9	4.32421e-10	1	-0.618453	uc003tdq.1			chr7	33129539	33606068	NM_014451	NM_014451	5244	566.063	607.554	843.669	958.903	443.116	479.979	671.822	737.196	475	614	702	1348
SLC36A1	6.43929e-15	1	-0.612826	uc063ivf.1			chr5	151437046	151488690	AK057340		5385	601.691	615.349	879.636	982.318	471.065	486.147	700.504	755.21	504.96	621.89	731.97	1380.94
FUT8	0	1	-0.612725	uc001xin.3	hsa00533;;hsa01100;;hsa00510	Glycosaminoglycan biosynthesis - keratan sulfate;;Metabolic pathways;;N-Glycan biosynthesis	chr14	65410591	65744121	NM_178155	NM_178155	499	976.589	952.981	1454.74	1496.65	765.154	753.317	1159.11	1150.92	820.21	963.66	1211.18	2104.51
MAATS1	0.0403892	0.959611	-0.609172	uc003ede.4			chr3	119703021	119767102	NM_033364	NM_033364	15244	159.366	111.918	220.446	194.155	124.082	87.7798	174.837	148.828	133.01	112.29	182.69	272.14
RBM5	0.00802976	0.99197	-0.600164	uc003cyg.4			chr3	50088907	50119021	NM_005778	NM_005778	42	2803.14	2516.86	3589.33	4475.98	2198	1990.83	2861.33	3443.1	2356.15	2546.71	2989.86	6295.88
C1orf159	0.0154373	0.984563	-0.59475	uc001acu.3			chr1	1081822	1116098	NM_017891	NM_017891	6424	445.144	391.057	557.494	706.113	348.261	308.664	443.613	542.708	373.32	394.85	463.54	992.37
ZNF32	0.0114328	0.988567	-0.594045	uc001jbc.4			chr10	43643858	43648856	NM_006973	NM_006973	12539	461.531	507.451	647.837	815.58	361.116	400.767	515.657	626.928	387.1	512.67	538.82	1146.37
POLR3H	0	1	-0.58981	uc003baf.5	hsa00240;;hsa04623;;hsa01100;;hsa00230;;hsa03020	Pyrimidine metabolism;;Cytosolic DNA-sensing pathway;;Metabolic pathways;;Purine metabolism;;RNA polymerase	chr22	41525803	41544489	NM_138338	NM_138338	2294	1283.13	1297.07	1906.75	1977.34	1005.62	1025.6	1519.57	1520.74	1077.98	1311.97	1587.83	2780.75
IRS2	0	1	-0.589367	uc001vqv.4	hsa04722;;hsa04930;;hsa04910;;hsa04960;;hsa04920	Neurotrophin signaling pathway;;Type II diabetes mellitus;;Insulin signaling pathway;;Aldosterone-regulated sodium reabsorption;;Adipocytokine signaling pathway	chr13	109752697	109786568	NM_003749	NM_003749	15713	960.725	863.902	1337.98	1408.09	752.71	682.828	1066.01	1082.78	806.87	873.49	1113.89	1979.92
ATN1	0.000119028	0.999881	-0.577461	uc001qrw.2			chr12	6924462	6942321	NM_001007026	NM_001007026	3906	5987.8	4783.96	7568.07	8506.51	4696.21	3784.79	6034.16	6544.03	5034.12	4841.59	6305.21	11966.1
PHRF1	0	1	-0.577147	uc010qwc.4			chr11	576520	611964	NM_020901	NM_020901	1093	3201.35	3068.39	4847.2	4507.34	2510.37	2427.25	3864.41	3467.23	2691	3105	4038	6340
ANO8	0.0453264	0.954674	-0.57608	uc002ngf.2			chr19	17323222	17334829	NM_020959	NM_020959	1275	1187.11	979.545	1770.42	1460.36	930.301	774.337	1410.86	1122.99	997.24	990.55	1474.23	2053.45
MSH5	2.24968e-07	1	-0.574397	uc003nww.3			chr6	31739947	31762834	NM_002441	NM_002441	19269	305.436	244.069	415.15	403.827	238.667	192.351	330.102	310.142	255.84	246.06	344.93	567.11
MOB2	2.31577e-07	1	-0.572213	uc010qwz.3			chr11	1469961	1486746	NM_001172223	NM_001172223	14876	489.953	555.196	819.667	734.993	383.412	438.547	652.682	564.928	411	561	682	1033
PSMA3-AS1	7.61335e-09	1	-0.56981	uc001xdl.4			chr14	58265364	58298129	NR_029434	NR_029434	35386	597.91	541.158	794.429	897.047	468.099	427.439	632.556	689.606	501.78	546.79	660.97	1260.98
B9D2	0.0346524	0.965348	-0.56927	uc002oqj.3			chr19	41354420	41364173	NM_030578	NM_030578	5393	96.3258	103.739	132.011	165.565	74.6301	81.3072	104.314	126.833	80	104.01	109	231.92
UBXN11	0.0217908	0.978209	-0.566683	uc057dqd.1			chr1	26282283	26318363	AK097368		10097	450.127	398.269	555.73	701.563	352.17	314.37	442.207	539.208	377.51	402.15	462.07	985.97
LMLN	8.65973e-06	0.999991	-0.560754	uc011buo.2			chr3	197960199	198043720	NM_033029	NM_033029	15627	365.764	301.455	465.29	519.599	285.992	237.761	370.086	399.212	306.57	304.15	386.71	729.98
CTBP1-AS2	1.88211e-07	1	-0.558366	uc003gcy.2			chr4	1249450	1288291	AK056133		16715	388.157	437.557	572.159	644.498	303.558	345.46	455.308	495.305	325.4	441.92	475.76	905.69
DEAF1	0.0251842	0.974816	-0.555912	uc001lqq.2			chr11	644232	695532	NM_021008	NM_021008	14007	1829.69	1906.53	3018.75	2474.57	1434.37	1507.87	2406.33	1903.29	1537.58	1928.9	2514.42	3480.26
MAGED4	0	1	-0.555648	uc004dpw.6			chrX	52184911	52192268	NM_001098800	NM_001098800	9708	4430.44	3918.45	6216.51	6055.63	3474.53	3099.9	4956.37	4658.42	3724.54	3965.47	5179	8518.15
SPSB3	0.00927049	0.99073	-0.551869	uc002cmu.4			chr16	1776711	1782820	NM_080861	NM_080861	10581	563.625	602.476	763.095	947.09	441.204	475.961	607.569	728.107	472.95	608.86	634.86	1331.38
JMJD7-PLA2G4B	0.0470906	0.952909	-0.54536	uc001zoo.5	hsa00564;;hsa04270;;hsa04912;;hsa00565;;hsa04370;;hsa04730;;hsa00592;;hsa04664;;hsa01100;;hsa00590;;hsa00591;;hsa04010	Glycerophospholipid metabolism;;Vascular smooth muscle contraction;;GnRH signaling pathway;;Ether lipid metabolism;;VEGF signaling pathway;;Long-term depression;;alpha-Linolenic acid metabolism;;Fc epsilon RI signaling pathway;;Metabolic pathways;;Arachidonic acid metabolism;;Linoleic acid metabolism;;MAPK signaling pathway	chr15	41828115	41848143	NM_005090	NM_005090	12371	590.869	483.988	855.346	713.974	462.576	382.201	681.134	548.757	495.86	488.92	711.73	1003.43
VARS2	5.4956e-14	1	-0.54481	uc003nsc.3	hsa00970;;hsa00290	Aminoacyl-tRNA biosynthesis;;Valine, leucine and isoleucine biosynthesis	chr6	30914204	30926459	NM_020442	NM_020442	7414	1417.4	1382.41	2141.2	1943.93	1110.95	1093.12	1706.53	1495.04	1190.89	1398.35	1783.19	2733.75
CLIP3	3.69961e-09	1	-0.5429	uc002ocz.3			chr19	36014659	36032893	NM_015526	NM_015526	3054	1934.08	1680.71	2510.25	2756.82	1516.26	1329.17	2000.83	2120.44	1625.36	1700.31	2090.7	3877.34
ARFIP2	0	1	-0.541447	uc001mdk.4			chr11	6475679	6481312	NM_012402	NM_012402	6503	2182.54	2230.09	3272.97	3149.99	1711.17	1763.9	2609.05	2422.94	1834.29	2256.42	2726.25	4430.46
SMUG1	0.006469	0.993531	-0.5408	uc009znf.3	hsa03410	Base excision repair	chr12	54181274	54188994	NM_001243788	NM_001243788	5354	391.82	500.911	607.094	692.315	306.431	395.592	483.167	532.094	328.48	506.05	504.87	972.96
NUTM2B-AS1	0	1	-0.540118	uc057uls.1			chr10	79691501	79826516	NR_120613	NR_120613	24238	1035.66	939.14	1426.11	1446.1	811.49	742.365	1136.29	1112.03	869.88	949.65	1187.33	2033.4
RRM1	3.9369e-07	1	-0.537712	uc001lyw.5	hsa01100;;hsa00230;;hsa00480;;hsa00240	Metabolic pathways;;Purine metabolism;;Glutathione metabolism;;Pyrimidine metabolism	chr11	4094808	4138876	NM_001033	NM_001033	11962	5627.33	5439.44	7474.21	8591.73	4413.44	4303.47	5959.31	6609.6	4731	5505.1	6227	12086
SMG9	0.000589793	0.99941	-0.537419	uc002oxj.3			chr19	43727991	43754990	NM_019108	NM_019108	3176	696.043	837.733	1037.87	1188.89	545.08	662.121	826.686	914.139	584.3	847	863.82	1671.55
MTG1	2.97989e-09	1	-0.534563	uc001lnd.4			chr10	133394170	133420670	NM_138384	NM_138384	9075	1209.05	1249.83	1881.65	1680.73	947.513	988.217	1499.55	1292.54	1015.69	1264.15	1566.91	2363.48
PCNT	3.15788e-06	0.999997	-0.533624	uc002zji.4			chr21	46324121	46445769	NM_006031	NM_006031	10385	1887.27	1492.71	2444.6	2448.79	1479.54	1180.4	1948.48	1883.46	1586	1510	2036	3444
TIMM10B	0	1	-0.53252	uc001mdn.5			chr11	6481446	6484679	NM_012192	NM_012192	6508	1483.17	1646.51	2326.77	2200.83	1162.54	1302.11	1854.52	1692.68	1246.19	1665.69	1937.82	3095.16
TRIM21	0.00109324	0.998907	-0.53025	uc001lyy.2	hsa05322	Systemic lupus erythematosus	chr11	4384901	4393696	NM_003141	NM_003141	6488	361.519	475.176	601.249	607.756	282.661	375.228	478.506	467.037	303	480	500	854
CEP164	0.00217857	0.997821	-0.530241	uc001prc.4			chr11	117327854	117413268	NM_014956	NM_014956	3740	764.66	704.367	960.079	1162.11	598.906	556.588	764.653	893.538	642	712	799	1633.88
INPP5E	3.58738e-05	0.999964	-0.528875	uc004cho.4	hsa01100;;hsa04070;;hsa00562	Metabolic pathways;;Phosphatidylinositol signaling system;;Inositol phosphate metabolism	chr9	136428618	136439822	NM_019892	NM_019892	9025	707.578	623.36	891.673	1029.28	554.128	492.486	710.103	791.337	594	630	742	1447
FAM20C	0.0216094	0.978391	-0.523438	uc003sip.4			chr7	192968	260745	NM_020223	NM_020223	14143	786.066	897.007	1088.49	1331.38	615.698	709.024	867.053	1023.76	660	907	906	1872
TCF25	0.0226174	0.977383	-0.520867	uc002fpb.3			chr16	89873611	89911384	NM_014972	NM_014972	8001	2613.41	2696.9	3402.87	4217.11	2049.17	2133.29	2712.64	3243.94	2196.61	2728.95	2834.49	5931.7
PIGQ	1.71431e-10	1	-0.520722	uc002cho.4	hsa01100;;hsa00563	Metabolic pathways;;Glycosylphosphatidylinositol(GPI)-anchor biosynthesis	chr16	570017	584109	NM_148920	NM_148920	188	1275.89	1078.7	1651.92	1726.79	999.941	852.799	1316.36	1327.98	1071.89	1090.92	1375.49	2428.28
B3GAT1	1.71681e-05	0.999983	-0.518145	uc001qhq.4	hsa00532;;hsa00534;;hsa01100	Glycosaminoglycan biosynthesis - chondroitin sulfate;;Glycosaminoglycan biosynthesis - heparan sulfate;;Metabolic pathways	chr11	134378505	134411918	NM_018644	NM_018644	3701	1412.78	1223.01	1992.09	1783.3	1107.32	966.993	1587.63	1371.46	1187	1237	1658.94	2507.78
CDH24	4.8331e-05	0.999952	-0.516095	uc001wil.4			chr14	23047061	23057538	NM_022478	NM_022478	7838	1016.77	978.014	1312.9	1540.45	796.676	773.125	1046	1184.62	854	989	1092.99	2166.13
GINS1	2.66454e-15	1	0.514748	uc002wuv.2			chr20	25407726	25448555	NM_021067	NM_021067	2417	2885.69	2984.77	2191.03	1917.34	2262.76	2361.08	1746.27	1474.58	2425.57	3020.35	1824.71	2696.35
CLIC4	8.06935e-07	0.999999	0.517318	uc001bjo.3			chr1	24745356	24844324	NM_013943	NM_013943	12489	19085.6	18795.6	14566.8	11899.2	14970.8	14872.3	11615.3	9154.24	16048	19025	12137	16739
CKS1B	0.000141474	0.999858	0.517529	uc001fgb.4	hsa05222;;hsa05200	Small cell lung cancer;;Pathways in cancer	chr1	154974698	154979249	NM_001826	NM_001826	13317	5358.26	5848.22	4340.53	3487.49	4202.36	4626.94	3460.37	2682.59	4504.74	5918.89	3615.81	4905.26
BIRC5	2.42653e-05	0.999976	0.517808	uc002jvg.4	hsa05200;;hsa05210	Pathways in cancer;;Colorectal cancer	chr17	78214197	78225636	NM_001168	NM_001168	1840	5404.83	5645.39	4290.12	3427.25	4238.9	4466.45	3420.18	2636.25	4543.9	5713.58	3573.81	4820.51
NARS2	0.000738027	0.999262	0.518334	uc001ozi.3	hsa00970	Aminoacyl-tRNA biosynthesis	chr11	78435960	78574864	NM_024678	NM_024678	7439	1480.56	1589.06	1207.97	934.714	1160.5	1256.65	962.333	718.586	1244	1607.53	1005.56	1313.97
USP8	2.12169e-11	1	0.518559	uc001zyn.6	hsa04144	Endocytosis	chr15	50424381	50514419	NM_001128610	NM_001128610	7632	2885.91	2724.21	2096.98	1818.82	2262.92	2154.9	1671.27	1398.78	2425.75	2756.6	1746.34	2557.74
TMEM170A	1.21083e-09	1	0.520242	uc002fee.2			chr16	75447018	75464698	NM_145254	NM_145254	11834	2036.03	1867.88	1450.07	1271.5	1596.24	1477.28	1155.39	977.692	1711.09	1889.77	1207.29	1787.76
BLVRA	0.000348014	0.999652	0.520984	uc003tir.4	hsa00860	Porphyrin and chlorophyll metabolism	chr7	43758679	43807339	NM_000712	NM_000712	3316	781.309	942.677	618.051	582.934	611.967	745.163	491.904	447.939	656	953.23	514	819.08
ITPR2	0.00724131	0.992759	0.521234	uc001rhg.4	hsa04540;;hsa04020;;hsa04730;;hsa05010;;hsa04720;;hsa04114;;hsa04912;;hsa04070;;hsa04270	Gap junction;;Calcium signaling pathway;;Long-term depression;;Alzheimer's disease;;Long-term potentiation;;Oocyte meiosis;;GnRH signaling pathway;;Phosphatidylinositol signaling system;;Vascular smooth muscle contraction	chr12	26336514	26833198	NM_002223	NM_002223	5313	1114.29	1051.12	866.471	641.875	873.172	830.973	690.006	493.287	936	1063	721	902
RAB9A	7.58482e-05	0.999924	0.521352	uc004cvm.5			chrX	13689124	13710506	NM_004251	NM_004251	5378	730.173	831.806	591.649	496.156	571.853	657.43	470.85	381.176	613	841	492	697
GLMN	0.000606033	0.999394	0.52137	uc001dor.4			chr1	92246401	92298976	NM_053274	NM_053274	13607	1033.42	1059.02	826.868	630.502	809.737	837.227	658.424	484.537	868	1071	688	886
CDC25A	0.0194559	0.980544	0.522469	uc003csh.2	hsa04914;;hsa04110	Progesterone-mediated oocyte maturation;;Cell cycle	chr3	48157145	48188356	NM_001789	NM_001789	11118	3803.08	3493.19	2917.44	2161.62	2982.41	2763.4	2325.54	1662.52	3197	3535	2430	3040
PAK1	0.0161724	0.983828	0.522774	uc001oyh.5	hsa05211;;hsa04650;;hsa05120;;hsa04012;;hsa04510;;hsa04660;;hsa04666;;hsa04360;;hsa04810;;hsa04010;;hsa04062	Renal cell carcinoma;;Natural killer cell mediated cytotoxicity;;Epithelial cell signaling in Helicobacter pylori infection;;ErbB signaling pathway;;Focal adhesion;;T cell receptor signaling pathway;;Fc gamma R-mediated phagocytosis;;Axon guidance;;Regulation of actin cytoskeleton;;MAPK signaling pathway;;Chemokine signaling pathway	chr11	77321706	77474062	NM_002576	NM_002576	9125	6067.79	6702.21	5082.93	3804.94	4758.96	5302.71	4052.4	2926.83	5101.38	6783.35	4234.43	5351.85
RCHY1	4.4047e-12	1	0.523478	uc003hik.4	hsa04120;;hsa04115	Ubiquitin mediated proteolysis;;p53 signaling pathway	chr4	75479036	75514685	NM_015436	NM_015436	11024	1590.08	1524.51	1163.72	1002.61	1246.41	1205.57	927.048	770.824	1336.09	1542.19	968.69	1409.49
NUP37	0.00415125	0.995849	0.524086	uc001tjc.4			chr12	102073102	102120124	BC000861		1286	1428.13	1537.47	1178.46	883.357	1119.37	1215.82	938.8	679.073	1199.91	1555.31	980.97	1241.72
NFKB2	9.11124e-07	0.999999	0.524429	uc001kvb.6	hsa05200;;hsa04010	Pathways in cancer;;MAPK signaling pathway	chr10	102394596	102402524	NM_001077494	NM_001077494	1366	1422.16	1242.84	894.517	957.823	1114.68	982.682	712.371	736.365	1194.89	1257.07	744.37	1346.48
ZNF605	4.99557e-05	0.99995	0.52627	uc001ulh.4			chr12	132918307	132956306	NM_183238	NM_183238	16609	1098.72	953.84	762.399	662.333	860.961	753.997	607.014	509.026	922.91	964.53	634.28	930.78
AURKB	0.00473501	0.995265	0.526576	uc002gkm.5			chr17	8204772	8210598	NM_004217	NM_004217	14352	3905.3	3820.9	3079.1	2283.97	3062.59	3022.72	2454.46	1756.65	3282.95	3866.73	2564.71	3212.12
SORD	0.0460642	0.953936	0.526846	uc001zul.5	hsa01100;;hsa00051	Metabolic pathways;;Fructose and mannose metabolism	chr15	45023103	45077185	NM_003104	NM_003104	7879	3597.79	3583.83	2926.12	2057.97	2821.36	2835.12	2332.46	1582.78	3024.37	3626.75	2437.23	2894.19
ARRDC4	1.12217e-05	0.999989	0.527022	uc010bom.4			chr15	97960697	97973838	NM_183376	NM_183376	7913	306.815	329.956	242.42	199.031	239.749	260.314	192.359	152.58	257	333	201	279
TMEM14B	0.00125483	0.998745	0.527423	uc003mzk.5			chr6	10747758	10756981	NM_030969	NM_030969	7377	1749.61	1980.39	1442.99	1144.4	1371.55	1566.31	1149.74	879.91	1470.24	2003.66	1201.39	1608.96
NPTXR	0.021717	0.978283	0.527848	uc062eix.1			chr22	38818451	38843982	NM_014293	NM_014293	22770	564.743	575.072	463.094	327.008	442.081	454.276	368.335	251.04	473.89	581.12	384.88	459.04
ZNF695	0.0344355	0.965565	0.527879	uc009xgu.4			chr1	246985322	247008056	NM_020394	NM_020394	16906	390.381	419.914	329.547	231.992	305.302	331.498	261.839	177.939	327.27	424.06	273.6	325.37
HAUS6	2.43618e-06	0.999998	0.528649	uc003znk.5			chr9	19053142	19103119	NM_017645	NM_017645	8968	4730.61	4180.54	3294.23	2882.55	3710	3307.3	2626.01	2217.17	3976.95	4230.78	2743.97	4054.21
MAP7D3	0.0338188	0.966181	0.528997	uc011mwc.4			chrX	136216819	136256482	NM_001173516	NM_001173516	6125	1007.73	943.566	790.757	561.104	789.586	745.867	629.628	431.145	846.4	954.13	657.91	788.37
AKR1A1	0.0204375	0.979563	0.529041	uc001cod.4	hsa01100;;hsa00561;;hsa00010	Metabolic pathways;;Glycerolipid metabolism;;Glycolysis / Gluconeogenesis	chr1	45550542	45570049	NM_006066	NM_006066	4691	5751.35	5803.58	4655.37	3351.91	4510.73	4591.62	3711.45	2578.28	4835.29	5873.71	3878.16	4714.52
NIP7	0.000632153	0.999368	0.529588	uc002exa.4			chr16	69339429	69343111	NM_016101	NM_016101	6570	2163.42	2276.02	1742.68	1332.29	1696.16	1800.24	1388.73	1024.47	1818.21	2302.91	1451.11	1873.29
TYW5	0.0020275	0.997972	0.530008	uc002uvi.5			chr2	199929974	199955736	NM_001039693	NM_001039693	10785	739.152	668.576	549.537	424.924	578.896	528.266	437.268	326.373	620.55	675.77	456.91	596.79
RP11-343C2.12	0.00295683	0.997043	0.531319	uc059wkk.1			chr16	69328643	69334871	BC063831		42250	425.784	460.99	350.189	262.927	333.074	364.002	278.299	201.739	357.04	465.64	290.8	368.89
PRKCA	1.76525e-14	1	0.532137	uc002jfp.2	hsa05214;;hsa04650;;hsa04020;;hsa04720;;hsa04670;;hsa04666;;hsa04010;;hsa04912;;hsa04730;;hsa04540;;hsa04530;;hsa04510;;hsa04310;;hsa04270;;hsa04070;;hsa04370;;hsa05130;;hsa04012;;hsa05110;;hsa05223;;hsa04916;;hsa04960;;hsa05200;;hsa04664	Glioma;;Natural killer cell mediated cytotoxicity;;Calcium signaling pathway;;Long-term potentiation;;Leukocyte transendothelial migration;;Fc gamma R-mediated phagocytosis;;MAPK signaling pathway;;GnRH signaling pathway;;Long-term depression;;Gap junction;;Tight junction;;Focal adhesion;;Wnt signaling pathway;;Vascular smooth muscle contraction;;Phosphatidylinositol signaling system;;VEGF signal…	chr17	66302825	66810743	NM_002737	NM_002737	9672	847.108	771.88	578.988	540.128	663.583	610.011	460.753	415.006	711.33	780.34	481.45	758.86
C1orf52	0	1	0.532638	uc001dkv.4			chr1	85251967	85259642	NM_198077	NM_198077	10698	1229.33	1139.73	850.162	787.083	963.419	901.094	677	605.004	1032.74	1152.7	707.41	1106.28
FEM1B	2.11631e-12	1	0.534812	uc002arg.4			chr15	68277802	68295865	NM_015322	NM_015322	12377	5458.46	5028.37	3828.23	3409.83	4280.97	3978.2	3051.84	2622.84	4589	5089	3188.93	4796
TATDN3	1.61805e-07	1	0.535299	uc001hjo.3			chr1	212791827	212816626	NM_001042552	NM_001042552	19051	510.586	544.033	334.791	392.447	399.598	429.714	266.021	301.386	428.35	549.7	277.97	551.1
SSB	0.0482031	0.951797	0.536051	uc061piv.1	hsa05322	Systemic lupus erythematosus	chr2	169791932	169807071	AK124811		7607	10247.7	10772.4	8480.06	6016.08	8037.9	8523.44	6761.42	4627.99	8616.26	10903.4	7065.14	8462.52
CHCHD7	2.19044e-05	0.999978	0.536322	uc003xsx.4			chr8	56211754	56218613	NM_001011671	NM_001011671	12769	1244.93	1238.48	959.911	752.004	975.658	979.235	764.519	578.015	1045.86	1252.66	798.86	1056.93
PI4K2B	1.26012e-08	1	0.537766	uc003grk.3	hsa04070;;hsa00562;;hsa01100	Phosphatidylinositol signaling system;;Inositol phosphate metabolism;;Metabolic pathways	chr4	25233974	25279092	NM_018323	NM_018323	543	932.648	917.199	698.241	575.534	730.685	725.003	555.852	442.246	783.26	927.44	580.82	808.67
HLA-E	4.3654e-12	1	0.537869	uc003nqg.4	hsa04650;;hsa04144;;hsa05332;;hsa04940;;hsa04612;;hsa05330;;hsa05320;;hsa04514;;hsa05416	Natural killer cell mediated cytotoxicity;;Endocytosis;;Graft-versus-host disease;;Type I diabetes mellitus;;Antigen processing and presentation;;Allograft rejection;;Autoimmune thyroid disease;;Cell adhesion molecules (CAMs);;Viral myocarditis	chr6	30489466	30494205	NM_005516	NM_005516	19336	1765.93	1979.65	1261.88	1317.56	1384.35	1565.72	1005.32	1013.13	1483.96	2002.91	1050.48	1852.56
PDHX	0.00045534	0.999545	0.537907	uc001mvt.4			chr11	34916571	34995971	NM_003477	NM_003477	3755	1622.93	1675.47	1291.31	980.065	1272.18	1325.02	1028.79	753.477	1363.72	1695	1075	1377.77
GK	0.00872808	0.991272	0.539795	uc010ngj.4	hsa01100;;hsa03320;;hsa00561	Metabolic pathways;;PPAR signaling pathway;;Glycerolipid metabolism	chrX	30653358	30730608	NM_001128127	NM_001128127	17308	430.398	403.445	331.731	241.375	336.694	318.467	263.58	185.158	360.92	407.39	275.42	338.57
IQGAP1	0.012338	0.987662	0.540942	uc002bpl.2	hsa04520;;hsa04810	Adherens junction;;Regulation of actin cytoskeleton	chr15	90388217	90502243	NM_003870	NM_003870	7946	9804.82	9829.72	7824.53	5670.25	7690.48	7777.52	6238.68	4361.92	8243.84	9949.19	6518.91	7975.99
ATP1A3	0	1	0.542248	uc010xwh.4	hsa04260;;hsa04964;;hsa04960	Cardiac muscle contraction;;Proximal tubule bicarbonate reclamation;;Aldosterone-regulated sodium reabsorption	chr19	41966583	41994260	NM_001256214	NM_001256214	3090	2288.11	2388.86	1702.4	1508.81	1793.98	1889.54	1356.61	1160.27	1923.06	2417.14	1417.55	2121.61
TRMT2B	0.000101476	0.999899	0.543794	uc004egq.4			chrX	101009345	101052116	NM_001167972	NM_001167972	16358	632.432	671.569	503.237	390.79	495.18	530.635	400.347	300.112	530.81	678.8	418.33	548.77
ATP5B	0.0375329	0.962467	0.545138	uc001slr.4	hsa00190;;hsa05012;;hsa05010;;hsa05016;;hsa01100	Oxidative phosphorylation;;Parkinson's disease;;Alzheimer's disease;;Huntington's disease;;Metabolic pathways	chr12	56638178	56646068	NM_001686	NM_001686	3811	37690.7	42048.7	31406.6	23240.4	29565.6	33272.5	25044	17879.7	31693	42563	26169	32694
TATDN1	0.00906703	0.990933	0.545658	uc003yrd.4			chr8	124488507	124539084	NM_032026	NM_032026	8951	1021.58	992.852	804.078	575.491	800.445	784.867	640.251	442.214	858.04	1004.02	669.01	808.61
PLEKHF2	3.10551e-06	0.999997	0.546062	uc003yhn.3			chr8	95133803	95156684	NM_024613	NM_024613	13804	423.358	437.636	327.627	261.584	331.171	345.522	260.307	200.705	355	442	272	367
UCHL3	0.0214446	0.978555	0.547208	uc001vjq.5			chr13	75549790	75605933	NM_006002	NM_006002	4837	936.762	1132.59	795.065	620.607	733.912	895.442	633.063	476.924	786.72	1145.47	661.5	872.08
PARN	0.00214068	0.997859	0.547398	uc010uzd.3	hsa03018	RNA degradation	chr16	14435700	14630267	NM_002582	NM_002582	7959	2583.54	2450.07	1973.29	1470.51	2025.73	1937.97	1572.63	1130.8	2171.49	2479.1	1643.27	2067.73
RP11-706O15.1	0.00460977	0.99539	0.548075	uc064xwg.1			chrX	3817534	3824598	BC031508		19591	604.629	753.891	455.293	473.367	473.369	595.776	362.114	363.643	507.43	762.13	378.38	664.94
SMCO4	0.000277583	0.999722	0.548373	uc001pds.5			chr11	93478471	93543508	NM_020179	NM_020179	11634	564.386	629.653	456.313	359.685	441.801	497.466	362.928	276.18	473.59	636.37	379.23	505.01
PDHB	5.14938e-08	1	0.549197	uc003dkf.4	hsa00290;;hsa01100;;hsa00650;;hsa00020;;hsa00010;;hsa00620	Valine, leucine and isoleucine biosynthesis;;Metabolic pathways;;Butanoate metabolism;;Citrate cycle (TCA cycle);;Glycolysis / Gluconeogenesis;;Pyruvate metabolism	chr3	58427629	58433852	NM_000925	NM_000925	12212	4702.55	5450.39	3516.86	3421.19	3688	4312.14	2803.55	2631.58	3953.36	5516.19	2929.48	4811.98
ATP5G1	0.0113021	0.988698	0.550151	uc002ioh.4	hsa05010;;hsa05016;;hsa00190;;hsa01100;;hsa05012	Alzheimer's disease;;Huntington's disease;;Oxidative phosphorylation;;Metabolic pathways;;Parkinson's disease	chr17	48892764	48895871	NM_001002027	NM_001002027	10233	1963.38	2208.93	1638.13	1210.86	1539.25	1747.15	1305.36	931.043	1650	2235	1364	1702.46
RABGGTB	0.0484092	0.951591	0.552246	uc001dgy.3			chr1	75786200	75795079	NM_004582	NM_004582	7523	2847.41	2703.52	2237.9	1547.13	2232.73	2138.52	1783.64	1189.75	2393.38	2735.65	1863.76	2175.52
BRINP1	1.07259e-11	1	0.552269	uc004bkc.3			chr9	119166629	119369467	NM_014618	NM_014618	1431	1123.8	1267.47	837.669	792.57	880.635	1002.17	667.037	609.226	944	1282	697	1114
KRT19	0.0089942	0.991006	0.552367	uc002hxd.5			chr17	41523616	41528308	NM_002276	NM_002276	12899	3880.64	4859.37	3115.43	2843.91	3043.25	3844.46	2483.43	2187.44	3262.22	4917.92	2594.98	3999.85
FUCA2	0	1	0.554361	uc003qjm.4	hsa00511	Other glycan degradation	chr6	143494810	143511690	NM_032020	NM_032020	8	2996.24	2989.3	2062.73	2012.7	2349.48	2364.67	1643.96	1547.95	2518.53	3024.94	1717.8	2830.5
REEP5	0.00013591	0.999864	0.554842	uc003kqe.2			chr5	112876378	112922539	NM_005669	NM_005669	6117	2051.3	2448.63	1474.14	1588.62	1608.21	1936.83	1174.59	1221.68	1723.93	2477.64	1227.35	2233.9
PTTG1	1.92135e-12	1	0.555077	uc003lyj.5	hsa04110;;hsa04114	Cell cycle;;Oocyte meiosis	chr5	160421821	160428744	NM_004219	NM_004219	11297	3369.02	3510.97	2529.81	2152.38	2641.91	2777.47	2016.42	1655.41	2832	3553	2107	3027
DIS3L	1.11022e-16	1	0.555372	uc010ujm.3			chr15	66293546	66333744	NM_001143688	NM_001143688	11876	1918.5	1929.62	1404.98	1213.12	1504.04	1526.14	1119.44	932.777	1612.26	1952.27	1169.72	1705.63
NDUFV3	0.000132714	0.999867	0.555531	uc002zcm.4	hsa00190;;hsa05010;;hsa01100;;hsa05016;;hsa05012	Oxidative phosphorylation;;Alzheimer's disease;;Metabolic pathways;;Huntington's disease;;Parkinson's disease	chr21	42893264	42909105	NM_021075	NM_021075	10356	1118.78	1293.48	897.926	742.912	876.698	1022.75	715.089	571.021	939.78	1308.33	747.21	1044.14
E2F8	0.0274778	0.972522	0.558053	uc001mpn.6			chr11	19224062	19241620	NM_001256372	NM_001256372	6067	789.705	751.806	619.299	427.242	618.553	594.126	492.899	328.156	663.06	760.02	515.04	600.05
RAB15	3.46088e-06	0.999997	0.55889	uc021rut.2			chr14	64945815	64972414	BC040679		7856	4170.55	4224.23	3187.46	2510.64	3270.66	3341.87	2540.87	1931.04	3506	4275	2655	3531
ECI2	0.00292024	0.99708	0.55945	uc003mwf.4	hsa04146;;hsa00071	Peroxisome;;Fatty acid metabolism	chr6	4115688	4135597	NM_206836	NM_206836	17263	2545.74	2399.01	1932	1422.82	1996.08	1897.57	1539.71	1094.12	2139.7	2427.41	1608.87	2000.65
POLR3K	0.00113706	0.998863	0.560587	uc002cfi.3	hsa00230;;hsa01100;;hsa00240;;hsa04623;;hsa03020	Purine metabolism;;Metabolic pathways;;Pyrimidine metabolism;;Cytosolic DNA-sensing pathway;;RNA polymerase	chr16	46406	53628	NM_016310	NM_016310	10573	1379.09	1551.53	1122.9	863.66	1080.9	1226.96	894.49	663.919	1158.67	1569.55	934.67	1214.01
ASH2L	0	1	0.561026	uc003xkt.6			chr8	38105241	38139965	NM_004674	NM_004674	6127	3908.98	3751.36	2565.29	2626.56	3065.48	2967.69	2044.72	2020.22	3286.05	3796.34	2136.57	3694.08
COCH	0.000975885	0.999024	0.561197	uc001wqr.3			chr14	30874558	30890618	NM_004086	NM_004086	2313	1222.97	1411.79	812.047	973.148	958.428	1116.37	646.605	748.155	1027.39	1428.09	675.65	1368.04
ZBTB8OS	1.06236e-10	1	0.562708	uc001bvp.4			chr1	32620819	32650584	NM_178547	NM_178547	13869	929.698	1041.27	700.894	633.026	728.371	823.179	557.967	486.478	780.78	1053.03	583.03	889.55
FKBP5	0.0471605	0.952839	0.562923	uc003oky.3			chr6	35573584	35728583	NM_001145775	NM_001145775	2045	3174.97	2757.97	2326.05	1689.64	2489.68	2181.61	1853.94	1299.4	2668.82	2790.77	1937.22	2376.01
AP4S1	0.000103861	0.999896	0.56347	uc021rry.2	hsa04142	Lysosome	chr14	31025105	31096449	NM_001254729	NM_001254729	2314	585.815	503.331	398.037	338.474	458.611	397.507	316.455	259.862	491.61	508.5	330.67	475.17
RPL36AL	0.00163821	0.998362	0.563569	uc001wwq.4	hsa03010	Ribosome	chr14	49618518	49620685	NM_001001	NM_001001	11512	5270.97	5931.6	4282.85	3296.62	4133.89	4692.93	3414.38	2535.74	4431.34	6003.3	3567.75	4636.73
CRADD	0.0094654	0.990535	0.564032	uc001tda.4			chr12	93677374	93850736	NM_003805	NM_003805	12462	256.869	283.525	159.613	205.429	200.568	223.573	126.326	157.502	215	286	132	288
PRPS1	8.7144e-07	0.999999	0.564863	uc004ene.5	hsa01100;;hsa00030;;hsa00230	Metabolic pathways;;Pentose phosphate pathway;;Purine metabolism	chrX	107628506	107651026	NM_002764	NM_002764	8884	4775.69	4942.43	3656.93	2912.22	3745.37	3910.19	2915.24	2240	4014.86	5002	3046.19	4095.96
MRPS28	5.45204e-09	1	0.566787	uc003ybp.4			chr8	79918716	80030271	NM_014018	NM_014018	8931	1163.9	1214.2	881.448	723.563	912.092	960.02	701.949	556.134	977.72	1228.08	733.48	1016.92
ZNF813	0.0217198	0.97828	0.568249	uc002qbu.3			chr19	53467734	53496255	NM_001004301	NM_001004301	17153	1162.89	1103.48	903.326	624.702	911.299	872.404	719.396	480.074	976.87	1116	751.71	877.84
EMB	0.00240872	0.997591	0.56871	uc003jom.4			chr5	50396191	50441367	NM_198449	NM_198449	12727	2107.27	2014.31	1606.93	1171.43	1652.12	1593.15	1280.48	900.708	1771	2038	1338	1646.99
NDUFV2	0.000119096	0.999881	0.568794	uc002knu.3	hsa00190;;hsa05016;;hsa05010;;hsa01100;;hsa05012	Oxidative phosphorylation;;Huntington's disease;;Alzheimer's disease;;Metabolic pathways;;Parkinson's disease	chr18	9102629	9134345	NM_021074	NM_021074	14211	3784.38	3655.22	2847.29	2167.85	2967.73	2891.61	2269.6	1667.31	3181.27	3699.02	2371.55	3048.76
FAM213B	5.92637e-13	1	0.570837	uc001aju.4			chr1	2586774	2591468	NM_152371	NM_152371	10073	2635.34	2724.97	1954.88	1653.34	2066.37	2155.5	1557.95	1271.47	2215.05	2757.37	1627.93	2324.94
CH507-254M2.1	5.14311e-12	1	0.570971	uc032prv.2			chr21	7048890	7087097	AK026938		45632	1035.73	968.52	672.175	676.521	811.546	765.613	535.065	519.942	869.94	979.39	559.1	950.74
TSPAN2	3.51207e-11	1	0.571527	uc001eft.5			chr1	115048010	115089464	NM_005725	NM_005725	6796	702.821	627.312	433.236	461.326	550.397	495.613	344.524	354.379	590	634	360	648
ZCCHC17	7.66742e-12	1	0.5716	uc001bsp.3			chr1	31296994	31364936	NM_016505	NM_016505	5168	2354.63	2471.52	1760.54	1486.34	1846.16	1954.94	1402.98	1142.98	1979	2500.81	1466	2090
FUT10	0.00304263	0.996957	0.573613	uc003xje.4			chr8	33370823	33473422	NM_032664	NM_032664	13221	684.032	663.992	450.061	455.227	535.657	524.639	357.942	349.687	574.2	671.13	374.02	639.42
COMMD7	0.000184521	0.999815	0.573638	uc002wya.5			chr20	32702690	32743997	NM_053041	NM_053041	9177	2255.93	2366	1770.15	1334.93	1768.73	1871.45	1410.64	1026.5	1896	2394	1474	1877
TMEM254	0	1	0.575697	uc001kbl.5			chr10	80078669	80092557	NM_025125	NM_025125	6727	1250.08	1149.52	773.235	836.315	979.697	908.841	615.655	642.881	1050.19	1162.61	643.31	1175.54
HENMT1	1.8196e-05	0.999982	0.576163	uc001dvu.5			chr1	108648294	108661526	NM_144584	NM_144584	10696	333.073	399.109	248.264	242.349	260.347	315.035	197.02	185.907	279.08	403	205.87	339.94
NDUFA3	0.000273521	0.999726	0.578628	uc061cmg.1	hsa05012;;hsa01100;;hsa00190;;hsa05016;;hsa05010	Parkinson's disease;;Metabolic pathways;;Oxidative phosphorylation;;Huntington's disease;;Alzheimer's disease	chr19	54102836	54107568	NM_004542	NM_004542	12797	1420.2	1564.52	1132.15	865.92	1113.15	1237.23	901.869	665.658	1193.24	1582.69	942.38	1217.19
RIPK4	1.46697e-05	0.999985	0.579227	uc002yzn.2			chr21	41739368	41767106	NM_020639	NM_020639	15133	438.806	458.382	338.428	261.584	343.289	361.938	268.92	200.705	367.99	463	281	367
SMPD2	0.00925506	0.990745	0.57932	uc003pti.4	hsa00600;;hsa01100	Sphingolipid metabolism;;Metabolic pathways	chr6	109440762	109443919	NM_003080	NM_003080	7056	438.806	433.695	344.932	238.517	343.289	342.403	274.107	182.959	367.99	438.01	286.42	334.55
ZNF273	0	1	0.580103	uc003tto.4			chr7	64903246	64929257	NM_021148	NM_021148	17071	841.947	832.784	600.769	518.988	659.534	658.204	478.123	398.742	706.99	841.99	499.6	729.12
MYLK	0.0143712	0.985629	0.580544	uc062ncr.1	hsa04510;;hsa04270;;hsa04020;;hsa04810	Focal adhesion;;Vascular smooth muscle contraction;;Calcium signaling pathway;;Regulation of actin cytoskeleton	chr3	123612297	123876618	NM_053025	NM_053025	931	1283.06	1064.91	880.776	688.84	1005.57	841.886	701.413	529.419	1077.92	1076.96	732.92	968.07
RNF138	0.000442156	0.999558	0.581204	uc002kxg.3			chr18	32091854	32131561	NM_016271	NM_016271	6897	3257.24	3207.05	2484.2	1836.06	2554.21	2536.97	1980.06	1412.05	2738	3245.35	2069	2582
GNL3	0.000228143	0.999772	0.583797	uc003dfd.4			chr3	52685919	52694492	NM_014366	NM_014366	11087	7955.8	8120.48	6137.3	4588.38	6240.01	6424.99	4893.2	3529.57	6689	8219	5113	6454
PSMG4	0.0050498	0.99495	0.584092	uc010jnl.2			chr6	3258951	3267781	NM_001128592	NM_001128592	14644	618.828	664.388	500.969	354.524	484.508	524.951	398.538	272.21	519.37	671.53	416.44	497.75
ANKRD27	0.0252449	0.974755	0.584534	uc002ntn.2			chr19	32597006	32675199	NM_032139	NM_032139	3033	2555.81	2418.36	1968.16	1348.44	2003.98	1912.88	1568.54	1036.89	2148.17	2447	1639	1896
PDCD10	1.35998e-05	0.999986	0.585593	uc003fex.5			chr3	167683297	167734826	NM_007217	NM_007217	4245	1746.97	1913.57	1363.31	1075.48	1369.48	1513.43	1086.21	826.884	1468.02	1936.02	1135	1512
ATG5	5.52336e-13	1	0.586685	uc003prf.4	hsa04622;;hsa05131;;hsa04140	RIG-I-like receptor signaling pathway;;Shigellosis;;Regulation of autophagy	chr6	106184475	106325791	NM_004849	NM_004849	774	2044.25	1939.23	1432.92	1219.07	1602.68	1533.74	1141.72	937.354	1718	1962	1193	1714
CYCS	0.0279978	0.972002	0.586821	uc003sxl.4	hsa05200;;hsa05416;;hsa05014;;hsa04210;;hsa05012;;hsa05010;;hsa05222;;hsa04115;;hsa05016;;hsa05210	Pathways in cancer;;Viral myocarditis;;Amyotrophic lateral sclerosis (ALS);;Apoptosis;;Parkinson's disease;;Alzheimer's disease;;Small cell lung cancer;;p53 signaling pathway;;Huntington's disease;;Colorectal cancer	chr7	25120090	25125361	NM_018947	NM_018947	13086	10671.2	11216.2	8623.22	5949.13	8370.14	8874.68	6875.59	4576.48	8972.4	11352.7	7184.43	8368.33
ANXA11	7.51086e-06	0.999992	0.586947	uc001kbr.2			chr10	80150888	80205572	NM_145869	NM_145869	5227	2429.84	2725.98	1893.85	1538.13	1905.16	2156.3	1509.28	1182.83	2042.24	2758.39	1577.08	2162.87
DPY30	0.00956509	0.990435	0.587305	uc061hwx.1			chr2	31867808	32023757	AK022169		10784	2096.92	2156.73	1671.89	1158.77	1644	1705.85	1332.29	890.962	1762.29	2182.16	1392.13	1629.17
LYPLA1	0.00918337	0.990817	0.589297	uc003xry.4	hsa00564	Glycerophospholipid metabolism	chr8	54046366	54102017	NM_006330	NM_006330	5100	5761.48	6091.03	4623.27	3254.19	4518.67	4819.08	3685.85	2503.1	4843.81	6164.68	3851.41	4577.05
DLGAP5	0.0263934	0.973607	0.590378	uc001xbs.4			chr14	55148135	55191678	NM_014750	NM_014750	5816	6803.45	6060.72	4986.51	3556.98	5336.05	4795.1	3975.5	2736.05	5720	6134	4154.08	5003.01
FAM47E-STBD1	0.0230348	0.976965	0.590973	uc003hjy.4			chr4	76251720	76311120	NM_001242939	NM_001242939	42140	254.978	221.703	184.359	131.602	199.085	174.653	146.059	100.703	213.41	223.42	152.62	184.14
CISD1	0.000949075	0.999051	0.591064	uc001jkc.6			chr10	58269057	58289586	NM_018464	NM_018464	5294	888.338	1082.73	708.058	599.937	695.926	855.988	563.68	461.021	746	1095	589	843
ZNF844	0.00043307	0.999567	0.591275	uc002mtb.3			chr19	12064698	12081565	NM_001136501	NM_001136501	23488	512.073	500.753	388.088	283.676	400.764	395.467	308.522	217.702	429.6	505.89	322.38	398.08
RAP1GAP2	0.0217159	0.978284	0.591867	uc010ckd.4			chr17	2796437	3037739	NM_015085	NM_015085	6523	3138.32	3278.82	2533.41	1723.75	2460.93	2593.76	2019.3	1325.64	2638	3318	2110	2424
CD109	2.69784e-14	1	0.591989	uc003php.4			chr6	73696103	73828313	NM_133493	NM_133493	9928	692.63	634.79	419.434	460.707	542.402	501.531	333.519	353.903	581.43	641.57	348.5	647.13
NUP35	0.0278397	0.97216	0.592093	uc010zfs.4			chr2	183117513	183161438	NM_001287584	NM_001287584	10797	1526.87	1638.17	1253.81	845.306	1196.82	1295.51	998.891	649.799	1282.94	1657.25	1043.76	1188.19
PEX7	0.00255311	0.997447	0.592491	uc003qhd.4	hsa04146	Peroxisome	chr6	136822584	136913937	NM_000288	NM_000288	4033	261.495	312.174	212.429	167.52	204.197	246.243	168.444	128.337	218.89	315	176.01	234.67
CACNA1B	0.00750698	0.992493	0.592891	uc064xnz.1	hsa04020;;hsa04010;;hsa04742;;hsa04930	Calcium signaling pathway;;MAPK signaling pathway;;Taste transduction;;Type II diabetes mellitus	chr9	137877788	138124624	NM_000718	NM_000718	9030	645.751	592.755	414.034	406.606	505.628	468.269	329.212	312.28	542.01	599.02	344	571.02
MYO6	0	1	0.59571	uc003pih.2			chr6	75749331	75916612	NM_004999	NM_004999	16649	2242.38	2130.5	1358.03	1535.08	1758.11	1685.09	1082	1180.48	1884.61	2155.61	1130.6	2158.57
ADCY5	0.00689388	0.993106	0.596774	uc003egh.3	hsa05414;;hsa04912;;hsa04540;;hsa04916;;hsa04914;;hsa04270;;hsa04062;;hsa04114;;hsa00230	Dilated cardiomyopathy;;GnRH signaling pathway;;Gap junction;;Melanogenesis;;Progesterone-mediated oocyte maturation;;Vascular smooth muscle contraction;;Chemokine signaling pathway;;Oocyte meiosis;;Purine metabolism	chr3	123282295	123449758	NM_183357	NM_183357	13313	890.93	1028.25	733.26	535.252	697.959	812.876	583.777	411.255	748.18	1039.85	610	752
CRLF3	0.00822721	0.991773	0.597061	uc002hfr.5			chr17	30782683	30824776	NM_015986	NM_015986	13886	977.695	1080.91	798.834	561.602	766.022	854.55	636.068	431.528	821.14	1093.16	664.64	789.07
PPA1	0.00453154	0.995468	0.597952	uc001jqv.2	hsa00190	Oxidative phosphorylation	chr10	70202829	70233427	NM_021129	NM_021129	14642	4086.25	4857.03	3324.54	2583.7	3204.53	3842.61	2650.18	1987.25	3435.11	4915.56	2769.22	3633.79
ZNF266	1.90105e-08	1	0.598171	uc010dwq.5			chr19	9412597	9435526	BC112919		13575	796.222	685.775	487.396	491.088	623.665	541.876	387.714	377.277	668.54	693.18	405.13	689.87
ZNF267	0.0312347	0.968765	0.599934	uc002ecs.6			chr16	31873757	31917357	NM_003414	NM_003414	15712	805.331	729.164	603.698	408.227	630.811	576.209	480.458	313.527	676.2	737.1	502.04	573.3
DRAM1	0.0317023	0.968298	0.600329	uc001tix.4			chr12	101877350	101923623	NM_018370	NM_018370	7150	287.372	380.892	224.322	215.956	224.497	300.62	177.928	165.601	240.65	384.56	185.92	302.81
GCH1	5.00499e-06	0.999995	0.601725	uc059bsc.1	hsa00790;;hsa01100	Folate biosynthesis;;Metabolic pathways	chr14	54842015	54902852	U66097		6475	352.005	332.92	253.221	197.609	275.198	262.659	200.973	151.486	295	336	210	277
DENND2C	0.0122806	0.987719	0.602002	uc001efc.2			chr1	114582847	114670111	NM_198459	NM_198459	13814	215.258	263.441	143.352	171.522	167.927	207.681	113.358	131.416	180.01	265.67	118.45	240.3
CAPG	0.0255426	0.974457	0.602858	uc061lgh.1			chr2	85394827	85414042	BC014549		585	1636.35	2095.32	1162.9	1293.7	1282.7	1657.26	926.388	994.777	1375	2120	968	1819
PIK3CB	1.54694e-06	0.999998	0.603117	uc062ohd.1	hsa05218;;hsa05100;;hsa05200;;hsa04960;;hsa05210;;hsa04930;;hsa04070;;hsa04650;;hsa00562;;hsa04914;;hsa04630;;hsa05213;;hsa05223;;hsa05214;;hsa05212;;hsa04062;;hsa04012;;hsa05222;;hsa05211;;hsa05220;;hsa04664;;hsa05142;;hsa05221;;hsa04370;;hsa04662;;hsa04620;;hsa04660;;hsa04510;;hsa04666;;hsa04810;;hsa04910;;hsa05215;;hsa04722;;hsa04150;;hsa04670;;hsa04210	Melanoma;;Bacterial invasion of epithelial cells;;Pathways in cancer;;Aldosterone-regulated sodium reabsorption;;Colorectal cancer;;Type II diabetes mellitus;;Phosphatidylinositol signaling system;;Natural killer cell mediated cytotoxicity;;Inositol phosphate metabolism;;Progesterone-mediated oocyte maturation;;Jak-STAT signaling pathway;;Endometrial cancer;;Non-small cell lung cancer;;Glioma;;Pa…	chr3	138654017	138834752	BC114432		690	1400.9	1295.09	988.881	785.455	1098	1024.03	787.621	603.751	1177.01	1309.96	823	1103.99
ITPRIPL1	0.01696	0.98304	0.603188	uc002svy.4			chr2	96326222	96330517	NM_178495	NM_178495	17351	788.813	781.117	619.851	413.118	617.853	617.32	493.34	317.29	662.31	789.69	515.5	580.18
TRAPPC4	0	1	0.603386	uc010ryo.4			chr11	119018431	119024134	NM_016146	NM_016146	16670	2035.65	2194.3	1442.43	1341.24	1595.94	1735.58	1149.3	1031.35	1710.77	2220.19	1200.93	1885.87
PHB2	0.000564013	0.999436	0.603415	uc058kpb.1			chr12	6965351	6970825	NM_001144831	NM_001144831	21936	9809.92	11326.2	7785.3	6125.84	7694.48	8961.67	6207.39	4712.43	8248.13	11464	6486.22	8616.92
GSTZ1	0.00601961	0.99398	0.604057	uc001xtj.4	hsa00480;;hsa00350;;hsa00982;;hsa01100;;hsa00980	Glutathione metabolism;;Tyrosine metabolism;;Drug metabolism - cytochrome P450;;Metabolic pathways;;Metabolism of xenobiotics by cytochrome P450	chr14	77320883	77331597	NM_145870	NM_145870	2336	1100.17	1137.84	871.98	599.894	862.099	899.593	694.398	460.988	924.13	1150.78	725.59	842.94
HAUS4	0.000155675	0.999844	0.60482	uc001wht.4			chr14	22946227	22957154	BC001916		1945	1785.69	1761.17	1343.49	988.246	1399.86	1392.84	1070.4	759.771	1500.58	1781.75	1118.48	1389.28
COQ3	1.29166e-05	0.999987	0.607699	uc003ppk.4	hsa00130;;hsa01100	Ubiquinone and other terpenoid-quinone biosynthesis;;Metabolic pathways	chr6	99369399	99394204	NM_017421	NM_017421	6533	573.448	652.068	444.853	358.867	448.909	515.203	353.788	275.552	481.21	659.06	369.68	503.86
MTIF2	7.05991e-08	1	0.607812	uc061jgd.1			chr2	55236594	55269243	AF494407		1664	1657.58	1717.48	1236.46	977.705	1299.36	1358.27	985.052	751.661	1392.85	1737.53	1029.3	1374.45
FLAD1	0.0239821	0.976018	0.608593	uc001fge.3	hsa00740;;hsa01100	Riboflavin metabolism;;Metabolic pathways	chr1	154983358	154993111	NM_201398	NM_201398	10431	2717.58	2700.38	2133.84	1418.94	2130.88	2136.04	1700.66	1091.13	2284.2	2732.47	1777.05	1995.18
UBE2S	0.0151476	0.984852	0.609707	uc002qkx.2	hsa04120	Ubiquitin mediated proteolysis	chr19	55399744	55407777	NM_014501	NM_014501	3474	7936.27	8999.78	6480.75	4617.44	6224.69	7120.79	5167.08	3551.93	6672.58	9109.08	5399.18	6494.88
APOL2	6.04211e-05	0.99994	0.611224	uc003apa.4			chr22	36226209	36239954	NM_145637	NM_145637	5972	422.43	434.584	321.794	238.724	330.443	343.107	255.656	183.118	354.22	438.91	267.14	334.84
DNAJC19	0.000745415	0.999255	0.611253	uc003fkt.4			chr3	180983708	180989773	NM_145261	NM_145261	19658	1138.69	1187.33	887.149	635.009	892.315	938.757	706.495	488.004	956.52	1200.88	738.23	892.34
PSMA2	0.0158175	0.984182	0.611581	uc003thy.5	hsa03050	Proteasome	chr7	42916856	42932223	NM_002787	NM_002787	3313	7674.05	8391.2	6208.34	4305.51	6018.99	6639.22	4949.85	3311.95	6452.08	8493.04	5172.19	6056.06
SGMS1	5.49832e-05	0.999945	0.611914	uc001jje.4	hsa01100;;hsa00600	Metabolic pathways;;Sphingolipid metabolism	chr10	50305599	50623983	NM_147156	NM_147156	17396	926.071	938.498	700.882	518.64	725.526	741.857	557.957	398.474	777.73	949	583.02	728.63
RCAN3	3.39974e-07	1	0.613551	uc001bjj.4			chr1	24502896	24541040	NM_013441	NM_013441	4721	1107.73	944.485	654.786	685.996	868.032	746.594	521.198	527.232	930.49	955.06	544.61	964.07
HMGN4	0	1	0.614424	uc003nig.4			chr6	26538404	26546254	NM_006353	NM_006353	15028	1963.38	2022.22	1221.7	1381.13	1539.25	1599.41	973.281	1062.04	1650	2046	1017	1942
RASSF3	0.00138567	0.998614	0.61473	uc001ssd.3			chr12	64610512	64697567	NM_178169	NM_178169	9563	2291.6	2106.45	1664.54	1207.1	1796.72	1666.07	1326.42	928.15	1926	2131.27	1386	1697.17
MAOA	0.0452195	0.954781	0.617431	uc004dfy.5	hsa00360;;hsa00330;;hsa00350;;hsa00982;;hsa00340;;hsa00260;;hsa00380;;hsa01100	Phenylalanine metabolism;;Arginine and proline metabolism;;Tyrosine metabolism;;Drug metabolism - cytochrome P450;;Histidine metabolism;;Glycine, serine and threonine metabolism;;Tryptophan metabolism;;Metabolic pathways	chrX	43656218	43746821	NM_000240	NM_000240	16426	444.763	441.588	354.029	223.199	347.963	348.649	281.362	171.174	373	446	294	313
CDC25C	0	1	0.61818	uc063hkk.1	hsa04110;;hsa04914;;hsa04114	Cell cycle;;Progesterone-mediated oocyte maturation;;Oocyte meiosis	chr5	138285579	138338355	NM_001287583	NM_001287583	10131	1166.85	1136.7	738.217	762.005	914.405	898.694	587.73	585.71	980.2	1149.63	614.13	1071
RFWD3	0.0398866	0.960113	0.618247	uc002fda.4			chr16	74621393	74666881	NM_018124	NM_018124	12240	5975.22	5679.8	4569.4	3022.88	4686.34	4493.67	3642.89	2325.14	5023.54	5748.41	3806.52	4251.63
RELB	9.98528e-05	0.9999	0.618607	uc060zvi.1	hsa04010	MAPK signaling pathway	chr19	45001429	45038194	NM_006509	NM_006509	2966	403.141	465.297	315.626	249.464	315.312	367.41	250.737	191.381	338	470	262	349.95
PFDN4	0.000207346	0.999793	0.620086	uc002xwx.4			chr20	54207846	54219953	NM_002623	NM_002623	2436	2020.47	1863.41	1448.59	1077.87	1584.03	1473.75	1154.21	828.722	1698.01	1885.25	1206.06	1515.36
NSA2	0	1	0.62016	uc003kdk.3			chr5	74766991	74780113	NM_014886	NM_014886	11239	3680.5	3830.82	2609.42	2276.91	2886.24	3030.57	2079.91	1751.22	3093.92	3876.77	2173.34	3202.19
SDC4	0.0321419	0.967858	0.620589	uc002xnu.4	hsa04512;;hsa04514	ECM-receptor interaction;;Cell adhesion molecules (CAMs)	chr20	45325287	45348424	NM_002999	NM_002999	5427	3114.53	3193.86	2481.8	1620.68	2442.27	2526.53	1978.14	1246.34	2618	3232	2067	2279
FAR2	0	1	0.621447	uc001ris.6	hsa04146	Peroxisome	chr12	29149199	29335616	NM_001271783	NM_001271783	896	1399.16	1461.85	902.318	956.87	1096.64	1155.99	718.592	735.632	1175.55	1478.77	750.87	1345.14
NDUFAB1	2.50355e-06	0.999997	0.622395	uc002dlw.4	hsa05016;;hsa00190;;hsa05012;;hsa05010;;hsa01100	Huntington's disease;;Oxidative phosphorylation;;Parkinson's disease;;Alzheimer's disease;;Metabolic pathways	chr16	23581001	23596356	NM_005003	NM_005003	59	3314.32	3479.36	2496.2	1916.39	2598.99	2752.45	1989.63	1473.84	2786	3521	2079	2695
TIMM8A	0.00339146	0.996609	0.622703	uc004ehd.3			chrX	101345660	101349196	NM_004085	NM_004085	5840	780.12	779.121	601.057	411.07	611.034	615.741	478.353	315.715	655	787.67	499.84	577.3
CH507-254M2.2	9.70601e-12	1	0.623219	uc032pry.2			chr21	7430668	7468875	AK026938		44838	2392.86	2572.78	1487.87	1735.4	1876.15	2035.07	1185.54	1334.6	2011.15	2603.31	1238.79	2440.39
PSMB10	0.0410719	0.958928	0.623359	uc002eux.3	hsa03050	Proteasome	chr16	67934501	67937087	NM_002801	NM_002801	19502	480.713	582.027	407.289	282.07	376.164	459.779	323.834	216.467	403.23	588.16	338.38	395.82
RP11-111M22.3	0.0359592	0.964041	0.623496	uc058fqs.1			chr11	76441353	76444656			34565	306.661	306.602	243.632	153.908	239.628	241.834	193.326	117.864	256.87	309.36	202.01	215.52
SPIRE2	0.000392597	0.999607	0.623685	uc002foz.2	hsa04320	Dorso-ventral axis formation	chr16	89828507	89871319	NM_032451	NM_032451	19460	445.406	363.307	276.515	247.822	348.467	286.705	219.548	190.118	373.54	366.76	229.41	347.64
DRAM2	1.67642e-07	1	0.62525	uc001ead.5			chr1	111117334	111140216	NM_178454	NM_178454	9878	936.156	1059.62	705.406	587.945	733.437	837.704	561.565	451.795	786.21	1071.61	586.79	826.13
LXN	0.0199099	0.98009	0.625912	uc003fch.3			chr3	158666413	158672693	NM_020169	NM_020169	1449	140.326	160.039	115.209	78.9016	109.147	125.858	90.9161	60.1569	117	161	95	110
DBT	0.0219426	0.978057	0.626017	uc001dta.4	hsa00280;;hsa01100	Valine, leucine and isoleucine degradation;;Metabolic pathways	chr1	100186918	100249834	NM_001918	NM_001918	7531	1715.9	1794.77	1374.45	899.805	1345.1	1419.43	1095.09	691.728	1441.89	1815.77	1144.28	1264.86
LACTB	0.0328113	0.967189	0.627822	uc002alw.5			chr15	63121799	63142061	NM_032857	NM_032857	2831	799.242	794.631	630.208	400.742	626.035	628.014	501.599	307.768	671.08	803.37	524.13	562.77
APTR	4.17017e-05	0.999958	0.628778	uc064ert.1			chr7	77657659	77696265	BC037783		21834	274.707	259.796	197.116	148.029	214.562	204.796	156.232	113.341	230	261.98	163.25	207.25
OXNAD1	0.00739287	0.992607	0.629488	uc003cax.4			chr3	16265201	16337361	DQ364598		9739	657.632	676.706	517.242	344.75	514.948	534.7	411.515	264.69	552	684	430	484
SLC25A4	5.92675e-05	0.999941	0.629958	uc003ixd.4	hsa05012;;hsa04020;;hsa05016	Parkinson's disease;;Calcium signaling pathway;;Huntington's disease	chr4	185143240	185150382	NM_001151	NM_001151	9386	2051.07	2274.17	1587.81	1206.6	1608.04	1798.78	1265.24	927.768	1723.74	2301.04	1322.07	1696.47
C11orf54	0	1	0.630665	uc001peh.5			chr11	93741641	93763083	NM_001286069	NM_001286069	15021	1045.12	1123.82	686.408	713.932	818.916	888.5	546.416	548.724	877.84	1136.59	570.96	1003.37
ZNF138	2.07922e-08	1	0.631047	uc011kdq.4			chr7	64794424	64832242	NM_006524	NM_006524	16768	823.93	704.506	503.669	482.722	645.401	556.697	400.691	370.84	691.84	712.14	418.69	678.1
CENPH	0.000971267	0.999029	0.632147	uc003jvp.3			chr5	69189547	69210357	NM_022909	NM_022909	9544	2689.14	2688.08	2038.02	1430.91	2108.57	2126.31	1624.25	1100.34	2260.29	2720.02	1697.21	2012.03
PADI2	0.00604082	0.993959	0.632234	uc001baf.4			chr1	17066760	17119435	NM_007365	NM_007365	4649	165.419	201.797	133.679	102.707	128.83	158.901	105.645	78.472	138.1	203.27	110.39	143.49
CPNE1	0	1	0.634935	uc002xdj.3			chr20	35626030	35664956	NM_152928	NM_152928	21806	4393.1	4678.44	2961.29	2879.97	3445.24	3701.29	2360.51	2215.19	3693.14	4734.78	2466.54	4050.59
MRPL2	3.33394e-07	1	0.635293	uc003ots.2			chr6	43054028	43059806	NM_015950	NM_015950	4069	1294.84	1516.91	963.307	846.394	1014.81	1199.56	767.227	650.635	1087.83	1534.5	801.69	1189.72
BTF3	3.72147e-12	1	0.636407	uc003kcq.2			chr5	73498407	73505495	NM_001207	NM_001207	8682	17838.1	20238	12783.4	11710.8	13992.2	16013.6	10193.1	9009.32	14999	20485	10651	16474
ZNF57	0.00361573	0.996384	0.63764	uc002lwr.3			chr19	2900897	2918476	NM_173480	NM_173480	13057	230.397	218.858	171.134	117.094	179.803	172.402	135.513	89.5409	192.74	220.54	141.6	163.73
C15orf27	0.0406396	0.95936	0.63805	uc002bbq.4			chr15	76059836	76204963	NM_152335	NM_152335	12544	98.5139	126.292	77.1303	66.7892	76.3466	99.1539	60.5502	50.8381	81.84	126.84	63.27	92.96
RP11-161H23.5	0.043471	0.956529	0.638566	uc058now.1			chr12	49265155	49273306			35584	2199.9	2442.25	1809.82	1171.53	1724.79	1931.78	1442.27	900.784	1848.89	2471.18	1507.06	1647.13
DGKE	0.00167305	0.998327	0.638786	uc002iur.4	hsa01100;;hsa00564;;hsa00561;;hsa04070	Metabolic pathways;;Glycerophospholipid metabolism;;Glycerolipid metabolism;;Phosphatidylinositol signaling system	chr17	56834098	56869567	NM_003647	NM_003647	9631	318.089	288.228	227.131	161.741	248.593	227.294	180.167	123.89	266.48	290.76	188.26	226.54
MBP	0.0468854	0.953115	0.640096	uc060qfx.1			chr18	76978851	77017062	NM_001025090	NM_001025090	17049	475.552	514.05	391.244	243.216	372.115	405.989	311.038	186.574	398.89	519.35	325.01	341.16
CCRN4L	0.000103997	0.999896	0.640254	uc003ihl.5			chr4	139015788	139045937	NM_012118	NM_012118	9289	630.244	781.66	465.182	440.157	493.464	617.75	370	338.093	528.97	790.24	386.62	618.22
CRYZ	0	1	0.640953	uc001dgk.4			chr1	74705489	74733408	NM_001130042	NM_001130042	4605	2159.56	2221.1	1525.25	1283.48	1693.14	1756.78	1215.35	986.913	1814.97	2247.32	1269.94	1804.62
CDC37L1	0.0384264	0.961574	0.64305	uc003zio.4			chr9	4679565	4708398	NM_017913	NM_017913	3361	927.582	1001.77	757.262	477.675	726.711	791.926	602.918	366.957	779	1013.05	630	671
ATP1B3	0.00546134	0.994539	0.643638	uc003eug.2	hsa04960;;hsa04964;;hsa04260	Aldosterone-regulated sodium reabsorption;;Proximal tubule bicarbonate reclamation;;Cardiac muscle contraction	chr3	141876613	141926484	NM_001679	NM_001679	1082	7368.33	7626.53	5713.67	3883.95	5779.17	6034.13	4555.38	2987.61	6195	7719	4760	5463
RP11-512M8.5	7.22113e-06	0.999993	0.644432	uc058uli.1			chr12	122207778	122266423	AL833244		35140	577.158	646.418	439.596	342.639	451.82	510.732	349.596	263.066	484.33	653.34	365.3	481.03
ALG6	0.00270718	0.997293	0.645502	uc021oof.1	hsa00510;;hsa01100	N-Glycan biosynthesis;;Metabolic pathways	chr1	63367589	63438562	NM_013339	NM_013339	1753	827.688	915.777	657.654	456.35	648.349	723.877	523.486	350.551	695	926	547	641
TPMT	0.00632683	0.993673	0.646568	uc003ncm.4	hsa00983	Drug metabolism - other enzymes	chr6	18128310	18155074	NM_000367	NM_000367	7405	1399.24	1382.65	1068.14	708.394	1096.71	1093.32	850.822	544.464	1175.62	1398.6	889.04	995.58
LTN1	4.00791e-14	1	0.646682	uc061zjm.1			chr21	28928143	28992885	AB018257		17340	1933.65	1757.46	1112.49	1244.66	1515.92	1389.91	886.193	957.042	1625	1778	926	1750
AFAP1L1	0.00280729	0.997193	0.647883	uc003lqh.4			chr5	149271870	149341802	NM_152406	NM_152406	10034	220.586	282.33	169.802	150.624	172.106	222.627	134.451	115.337	184.49	284.79	140.49	210.9
GSKIP	9.97161e-08	1	0.649882	uc031qqf.2			chr14	96363451	96387286	NM_001271906	NM_001271906	2372	2003.14	1901.15	1398.71	1089.07	1570.43	1503.61	1114.44	837.341	1683.43	1923.45	1164.5	1531.12
CISD3	6.61479e-05	0.999934	0.65056	uc010wds.2			chr17	38730234	38735021	NM_001136498	NM_001136498	46363	392.165	450.44	302.581	233.641	306.702	355.653	240.334	179.208	328.77	454.96	251.13	327.69
TRNP1	0.0125114	0.987489	0.650627	uc001bnj.5			chr1	26993706	27000898	NM_001013642	NM_001013642	33683	1110.72	1095.57	853.27	551.601	870.373	866.151	679.479	423.833	933	1108	710	775
PLCD3	2.43358e-07	1	0.651054	uc032fjs.2	hsa00562;;hsa04070;;hsa04020;;hsa01100	Inositol phosphate metabolism;;Phosphatidylinositol signaling system;;Calcium signaling pathway;;Metabolic pathways	chr17	45108966	45132498	NM_133373	NM_133373	10544	1019.79	1047.98	746.173	570.068	799.046	828.487	594.075	438.041	856.54	1059.82	620.76	800.98
ABHD11	4.51889e-09	1	0.653697	uc003tzb.4			chr7	73736093	73738867	NM_148912	NM_148912	3240	759.63	696.85	510.006	415.257	594.96	550.639	405.744	318.936	637.77	704.39	423.97	583.19
IMPA1	0	1	0.655208	uc003ych.3	hsa01100;;hsa04070;;hsa00562	Metabolic pathways;;Phosphatidylinositol signaling system;;Inositol phosphate metabolism	chr8	81657960	81686693	NM_005536	NM_005536	6733	1061.99	1043.17	648.053	688.136	832.144	824.68	515.829	528.878	892.02	1054.95	539	967.08
KCNQ4	0.00134632	0.998654	0.655718	uc001cgh.2			chr1	40784011	40840452	NM_004700	NM_004700	4640	193.841	164.978	128.411	98.8047	151.126	129.766	101.443	75.4696	162	166	106	138
WWP1	0.00933256	0.990667	0.656265	uc003ydt.4	hsa04120;;hsa04144	Ubiquitin mediated proteolysis;;Endocytosis	chr8	86342737	86468503	NM_007013	NM_007013	5316	2875.31	2624.67	2084.19	1405.11	2254.61	2076.14	1661.07	1080.49	2416.84	2655.84	1735.68	1975.73
ZNF107	0.00656605	0.993434	0.657012	uc032zog.1			chr7	64666082	64711582	NM_001282359	NM_001282359	16536	1397.84	1201.87	963.631	684.532	1095.61	950.264	767.485	526.105	1174.44	1215.6	801.96	962.01
TMA16	2.1214e-11	1	0.659175	uc003iqq.5			chr4	163494460	163520539	NM_018352	NM_018352	17193	1736.31	1835.28	1247.5	1013.62	1361.12	1451.48	993.857	779.295	1459.06	1856.77	1038.5	1424.98
SHPK	0.00258676	0.997413	0.659375	uc002fvz.1			chr17	3608261	3636322	NM_013276	NM_013276	16888	1711.03	1930.53	1355.8	949.314	1341.29	1526.86	1080.22	729.818	1437.8	1953.19	1128.74	1334.51
ZNF607	0.000245773	0.999754	0.65969	uc002ohc.2			chr19	37696362	37719790	NM_032689	NM_032689	17119	1227.92	1068.15	826.22	626.671	962.308	844.45	657.907	481.589	1031.55	1080.24	687.46	880.61
AGFG2	0.030084	0.969916	0.6606	uc003uvf.4			chr7	100539224	100568219	NM_006076	NM_006076	3280	455.502	343.095	250.761	253.893	356.387	270.711	199.011	194.788	382.03	346.3	207.95	356.18
DNAH14	6.61094e-07	0.999999	0.661348	uc001how.3			chr1	224929653	225399269	NM_001373	NM_001373	15682	572.068	624.21	379.507	376.332	447.827	493.159	301.679	288.988	480.05	630.86	315.23	528.43
ABCB7	2.2658e-05	0.999977	0.662079	uc004ebz.5	hsa02010	ABC transporters	chrX	75053279	75156297	NM_004299	NM_004299	6382	1510.29	1469	1089.69	792.57	1183.82	1161.64	868.01	609.226	1269	1486	907	1114
NDUFS5	0.000462768	0.999537	0.663032	uc001ccx.4	hsa01100;;hsa05016;;hsa05012;;hsa05010;;hsa00190	Metabolic pathways;;Huntington's disease;;Parkinson's disease;;Alzheimer's disease;;Oxidative phosphorylation	chr1	39026317	39034636	NM_004552	NM_004552	12294	6281.39	7341.03	4880.8	3721.88	4926.52	5808.21	3891.21	2862.92	5281	7430	4066	5235
SIGMAR1	1.69846e-10	1	0.663118	uc003zvb.5			chr9	34634721	34637771	NM_005866	NM_005866	8976	3171.79	3240.5	2257.4	1791.49	2487.19	2563.44	1799.19	1377.75	2666.15	3279.21	1880.01	2519.29
DOCK5	0.0222178	0.977782	0.665375	uc003xeg.4			chr8	25184864	25415716	NM_024940	NM_024940	8914	659.475	580.1	472.239	308.79	516.394	458.255	375.627	237.024	553.55	586.21	392.5	433.41
LAMC3	0.000743394	0.999257	0.665545	uc004caa.2	hsa04510;;hsa05200;;hsa04512;;hsa05222	Focal adhesion;;Pathways in cancer;;ECM-receptor interaction;;Small cell lung cancer	chr9	131009081	131093059	NM_006059	NM_006059	679	1251	1573.03	855.058	924.798	980.416	1243.97	680.904	710.956	1050.96	1591.31	711.49	1300.02
ADNP2	3.36327e-10	1	0.667549	uc032hie.2			chr18	80109030	80140351	NM_014913	NM_014913	2540	4352.5	4015.78	2899.44	2368.47	3413.39	3176.93	2311.18	1821.66	3659	4064	2415	3331
RP11-135F9.3	0.017113	0.982887	0.667662	uc058sef.1			chr12	100032324	100034074	BC038355		48141	146.879	115.01	86.5031	77.8069	114.287	90.2266	68.0244	59.3147	122.51	115.42	71.08	108.46
C4orf29	2.89964e-05	0.999971	0.667716	uc021xrt.2			chr4	127965305	128031290	NM_001039717	NM_001039717	11133	818.174	810.615	596.101	428.67	640.886	640.662	474.4	329.255	687	819.55	495.71	602.06
RALGPS1	0.0442319	0.955768	0.66842	uc004bqo.3			chr9	126914773	127223164	NM_014636	NM_014636	7287	1153.48	949.839	786.257	536.588	903.92	750.831	626.039	412.283	968.96	960.48	654.16	753.88
ESCO1	0.0299276	0.970072	0.668564	uc002kth.2			chr18	21529280	21600736	NM_052911	NM_052911	8057	2147.3	1927.38	1558.14	1004.82	1683.52	1524.36	1241.57	772.524	1804.66	1950	1297.34	1412.6
USP43	0.0203358	0.979664	0.669248	uc010cod.5			chr17	9645536	9729691	NM_153210	NM_153210	9747	470.926	373.433	302.941	227.464	368.486	294.718	240.622	174.455	395	377.01	251.43	319
ZNF845	1.14639e-05	0.999989	0.672351	uc010ydv.1			chr19	53333748	53354869	NM_138374	NM_138374	21755	949.178	849.42	639.124	488.906	743.652	671.368	508.709	375.598	797.16	858.83	531.56	686.8
RPS6KA1	0.0328163	0.967184	0.673715	uc001bmr.2	hsa04150;;hsa04722;;hsa04720;;hsa04114;;hsa04010;;hsa04914	mTOR signaling pathway;;Neurotrophin signaling pathway;;Long-term potentiation;;Oocyte meiosis;;MAPK signaling pathway;;Progesterone-mediated oocyte maturation	chr1	26529766	26575025	NM_002953	NM_002953	4730	2335.6	2466.77	1857.75	1152.25	1831.24	1951.18	1480.5	885.948	1963	2496	1547	1620
CCDC163P	0.00342423	0.996576	0.67694	uc001cnw.4			chr1	45494908	45499974	BC101255		48630	193.389	174.61	98.4561	131.161	150.771	137.388	77.5563	100.364	161.62	175.75	81.04	183.52
HLTF	0	1	0.678095	uc003ewr.2			chr3	149030126	149086530	NM_139048	NM_139048	1160	3635.49	3290.96	2237.06	2091.34	2850.93	2603.37	1782.97	1608.45	3056.07	3330.29	1863.06	2941.13
RP3-461F17.3	0.000922865	0.999077	0.680305	uc058kpm.1			chr12	6970920	6997428	AK298745		41018	619.886	791.934	465.962	414.497	485.338	625.88	370.622	318.35	520.26	800.64	387.27	582.12
TEK	1.11368e-07	1	0.680666	uc003zqi.5			chr9	27109148	27230175	NM_000459	NM_000459	4990	943.041	945.413	517.242	660.357	738.838	747.329	411.515	507.506	792	956	430	928
ALDOC	0.0251599	0.97484	0.681372	uc002hbp.4	hsa00051;;hsa00010;;hsa00030;;hsa01100	Fructose and mannose metabolism;;Glycolysis / Gluconeogenesis;;Pentose phosphate pathway;;Metabolic pathways	chr17	28573114	28577264	NM_005165	NM_005165	3612	1633.97	2041.1	1339.29	951.824	1280.84	1614.35	1067.05	731.749	1373	2065.12	1114.98	1338.04
CABYR	0.0183006	0.981699	0.689045	uc060nzz.1			chr18	24139057	24161600	AF088868		9645	338.08	444.789	272.542	212.473	264.274	351.182	216.38	162.921	283.29	449.24	226.1	297.91
UHRF1BP1L	1.5873e-05	0.999984	0.692527	uc001tgq.4			chr12	100037075	100142848	NM_015054	NM_015054	3895	2060.9	1712.93	1258.9	1075.65	1615.74	1354.67	1002.95	827.016	1732	1732.92	1048	1512.24
MRPL34	0.033254	0.966746	0.693024	uc060vgo.1			chr19	17292632	17306543	AB049652		6204	1571.09	1798.31	1280.36	803.226	1231.51	1422.23	1020.06	617.423	1320.12	1819.35	1065.88	1128.99
FAHD2B	1.57593e-06	0.999998	0.693757	uc002sxm.4			chr2	97083582	97094882	NM_199336	NM_199336	8475	863.721	984.435	640.121	501.914	676.615	778.207	509.504	385.606	725.3	995.5	532.39	705.1
AUNIP	0.0405731	0.959427	0.693916	uc001bkw.3			chr1	25834005	25859412	NM_024037	NM_024037	5877	788.575	731.199	587.436	351.475	617.667	577.819	467.491	269.864	662.11	739.16	488.49	493.46
RP11-624L4.1	0.0123518	0.987648	0.696278	uc059hmv.1			chr15	38865321	39118713			36187	98.4426	106.85	75.2222	50.9022	76.2906	83.7696	59.0285	38.6153	81.78	107.16	61.68	70.61
ADAMTS4	0.00660058	0.993399	0.696319	uc001fyt.5			chr1	161184307	161199056	NM_005099	NM_005099	10197	737.939	578.678	378.955	433.014	577.945	457.129	301.239	332.597	619.53	584.77	314.77	608.17
ABCG4	0.0484735	0.951527	0.698883	uc031yhk.2	hsa02010	ABC transporters	chr11	119149011	119162653	NM_022169	NM_022169	13144	148.651	112.62	90.0074	70.3717	115.677	88.3349	70.8189	53.5944	124	113	74	98
AC006116.24	0.000908965	0.999091	0.700436	uc061dfl.1			chr19	56376703	56377284	AX721147		40865	166.489	202.518	128.411	98.0939	129.67	159.472	101.443	74.9227	139	204	106	137
SGK3	0.0462697	0.95373	0.702301	uc003xwr.4			chr8	66712417	66860859	NM_001033578	NM_001033578	2872	416.651	375.034	305.185	180.798	325.91	295.984	242.411	138.552	349.36	378.63	253.3	253.35
NT5DC1	4.27055e-05	0.999957	0.702345	uc003pwj.4			chr6	116100848	116249497	NM_152729	NM_152729	14262	2263.92	2087.27	1554.72	1118.82	1775	1650.88	1238.84	860.233	1902.72	2111.85	1294.49	1572.98
SLX1A	1.16129e-09	1	0.704825	uc002dxg.4			chr16	30193916	30197561	NM_001014999	NM_001014999	6502	1389.67	1447.15	981.225	758.635	1089.2	1144.36	781.515	583.118	1167.57	1463.89	816.62	1066.26
USP45	0.000205961	0.999794	0.705305	uc063qfl.1			chr6	99432378	99515425	AL713747		5367	821.29	760.707	572.327	397.351	643.33	601.17	455.442	305.16	689.62	769.03	475.9	558
GALK1	7.43727e-09	1	0.705473	uc032frw.2	hsa00052;;hsa00520;;hsa01100	Galactose metabolism;;Amino sugar and nucleotide sugar metabolism;;Metabolic pathways	chr17	75751593	75765236	AK303832		3517	756.693	817.995	542.469	422.614	592.656	646.502	431.632	324.596	635.3	827.02	451.02	593.54
RHBDL1	0.00172456	0.998275	0.707168	uc002cir.2			chr16	675665	678268	NM_001278720	NM_001278720	2783	115.353	128.426	87.6072	61.131	89.5561	100.842	68.9049	46.4849	96	129	72	85
RGS17	0.00254283	0.997457	0.70719	uc003qpm.4			chr6	153010721	153131249	NM_012419	NM_012419	1937	385.232	311.502	241.568	184.608	301.263	245.712	191.68	141.484	322.94	314.32	200.29	258.71
TUBGCP5	0	1	0.71238	uc001yur.5			chr15	22999175	23039673	NM_052903	NM_052903	44641	1081.45	1029.92	598.297	689.714	847.415	814.197	476.152	530.092	908.39	1041.54	497.54	969.3
CSTB	0.00962188	0.990378	0.71418	uc002zdr.5			chr21	43772511	43776445	NM_000100	NM_000100	10365	2151.47	2654.48	1715.28	1213.61	1686.79	2099.72	1366.88	933.154	1808.16	2686.01	1428.28	1706.32
EIF3CL	9.12608e-09	1	0.714528	uc002dpi.6			chr16	28379580	28403879	BC001571		19575	733.883	867.024	468.842	506.172	574.764	685.299	372.919	388.882	616.12	876.65	389.67	711.09
THEM4	0.00694357	0.993056	0.715127	uc001ezj.3			chr1	151873583	151909808	NM_053055	NM_053055	10274	412.679	491.22	233.707	316.317	322.794	387.923	185.412	242.815	346.02	496.24	193.74	444
SLC13A4	0.0339531	0.966047	0.715371	uc003vta.4			chr7	135681236	135728186	NM_012450	NM_012450	11324	236.747	203.417	165.662	101.833	184.784	160.183	131.149	77.7993	198.08	204.91	137.04	142.26
ASB16-AS1	3.302e-05	0.999967	0.715516	uc002ifn.5			chr17	44175972	44186671	NR_049729	NR_049729	40451	281.022	230.416	148.896	161.976	219.515	181.548	117.779	124.071	235.31	232.24	123.07	226.87
EMR2	0.0476313	0.952369	0.715595	uc002mzp.3			chr19	14732392	14778537	NM_013447	NM_013447	5884	191.486	148.441	121.462	84.9507	149.279	116.68	95.9022	64.8109	160.02	149.26	100.21	118.51
FDXR	0.000600551	0.999399	0.717105	uc002jlx.4			chr17	74862500	74872961	NM_004110	NM_004110	10517	706.389	875.273	540.044	421.519	553.196	691.826	429.698	323.754	593	885	449	592
CORO2A	1.20902e-05	0.999988	0.720552	uc004aym.4			chr9	98120974	98192640	NM_052820	NM_052820	3344	1832.43	2245.03	1328.22	1145.65	1436.52	1775.72	1058.23	880.872	1539.88	2271.54	1105.76	1610.72
TMEM30B	0.0114799	0.98852	0.721371	uc001xfl.4			chr14	61277369	61281840	NM_001017970	NM_001017970	14846	649.616	709.396	511.086	312.593	508.66	560.567	406.606	239.95	545.26	717.09	424.87	438.76
DTNB	0.0013419	0.998658	0.723119	uc002rgh.5			chr2	25377242	25673634	NM_021907	NM_021907	7560	1123.8	1213.13	855.67	559.42	880.635	959.176	681.393	429.849	944	1227	712	786
EDEM2	3.69717e-05	0.999963	0.726394	uc002xbo.3			chr20	35115356	35147364	NM_018217	NM_018217	1761	1077.42	977.026	723.659	517.481	844.253	772.344	576.121	397.583	905	988	602	727
DCAF4	5.47996e-05	0.999945	0.728907	uc001xng.4			chr14	72926331	72959121	NM_015604	NM_015604	4899	571.033	694.607	424.583	338.46	447.016	548.864	337.624	259.851	479.18	702.12	352.79	475.15
TRIM4	6.48592e-09	1	0.730526	uc003usd.4			chr7	99890412	99919531	NM_033017	NM_033017	8826	901.859	870.63	468.734	598.92	706.532	688.152	372.833	460.239	757.37	880.3	389.58	841.57
PIP4K2A	0.000794538	0.999205	0.731522	uc001irl.5	hsa04810;;hsa00562;;hsa04070	Regulation of actin cytoskeleton;;Inositol phosphate metabolism;;Phosphatidylinositol signaling system	chr10	22534848	22714555	NM_005028	NM_005028	9275	2003.81	2235.54	1525.33	1027.31	1570.96	1768.21	1215.41	789.822	1684	2261.94	1270	1444.23
SERPINB9	0.0013555	0.998644	0.73177	uc003mug.5			chr6	2887265	2903280	NM_004155	NM_004155	12722	10676.2	9255.79	5180.09	6821.66	8374.04	7323.37	4129.88	5247.77	8976.58	9368.23	4315.39	9595.81
FLVCR2	3.00034e-07	1	0.731931	uc001xrs.3			chr14	75578616	75648167	NM_017791	NM_017791	4917	380.023	430.721	274.331	213.219	297.177	340.05	217.806	163.496	318.56	435	227.59	298.96
DLEU1	0.00254539	0.997455	0.734498	uc058xbn.1			chr13	50082170	50105297	Y15227		13838	579.953	553.378	417.778	262.785	454.012	437.109	332.198	201.63	486.68	559.16	347.12	368.69
PRPS2	6.67119e-10	1	0.734504	uc004cvb.4	hsa00030;;hsa00230;;hsa01100	Pentose phosphate pathway;;Purine metabolism;;Metabolic pathways	chrX	12791369	12824222	NM_002765	NM_002765	2581	1549.54	1683.36	1089.46	852.99	1214.6	1331.27	867.828	655.711	1302	1702.99	906.81	1199
FASTKD1	0.0122088	0.987791	0.734737	uc002uev.6			chr2	169529748	169573873	NM_024622	NM_024622	7611	1889.71	1797.02	1379.47	835.39	1481.45	1421.21	1099.09	642.17	1588.05	1818.04	1148.46	1174.24
SH2B3	0.00638883	0.993611	0.735445	uc001tse.3	hsa04722	Neurotrophin signaling pathway	chr12	111405947	111451623	NM_005475	NM_005475	3844	1614.84	1878.98	1270.16	827.742	1265.83	1486.07	1011.93	636.285	1356.91	1901.01	1057.38	1163.48
LINC01011	0.0104893	0.989511	0.736517	uc063llh.1			chr6	2987966	2991173	NR_026855	NR_026855	30795	89.3332	117.48	64.4213	59.1051	69.1448	92.1809	50.4154	44.9263	74.12	117.92	52.68	82.15
RPF2	0.00770769	0.992292	0.737288	uc003pun.5			chr6	110982014	111026100	NM_032194	NM_032194	16912	2539.41	2719.73	1950.28	1203.9	1991.11	2151.35	1554.28	925.684	2134.38	2752.06	1624.1	1692.66
AACS	0.00991168	0.990088	0.737314	uc001uhc.4	hsa00650	Butanoate metabolism	chr12	125065378	125143320	NM_023928	NM_023928	1536	2954.78	3230.21	2291.61	1417.88	2316.95	2555.3	1826.48	1090.32	2483.66	3268.8	1908.52	1993.7
CTD-2246P4.1	0.00734837	0.992652	0.740091	uc060knq.1			chr17	76799043	76807102	NR_110837	NR_110837	40441	169.01	170.846	126.79	76.0796	131.647	134.41	100.151	57.9858	141.12	171.94	104.65	106.03
PARP14	0.00114561	0.998854	0.741744	uc003efq.5			chr3	122680617	122730840	NM_017554	NM_017554	13314	1554.72	1391.64	1056.88	704.492	1218.67	1100.43	841.845	541.462	1306.36	1407.7	879.66	990.09
RAB42	8.48308e-05	0.999915	0.742294	uc001bqu.4			chr1	28592199	28595443	NM_152304	NM_152304	16164	395.471	396.046	282.971	189.584	309.295	312.612	224.697	145.312	331.55	399.9	234.79	265.71
NCK1-AS1	0.027374	0.972626	0.742344	uc032sdv.2			chr3	136841725	136862037			29693	211.156	188.223	150.252	87.8793	164.709	148.16	118.861	67.064	176.56	189.53	124.2	122.63
AC113189.5	0.00581816	0.994182	0.744553	uc060ase.1			chr17	7581963	7584072			27316	178.75	207.013	140.352	89.2868	139.288	163.029	110.966	68.1469	149.31	208.55	115.95	124.61
HLA-B	0	1	0.746864	uc003nth.3	hsa05332;;hsa05320;;hsa04612;;hsa05330;;hsa04940;;hsa04144;;hsa04650;;hsa04514;;hsa05416	Graft-versus-host disease;;Autoimmune thyroid disease;;Antigen processing and presentation;;Allograft rejection;;Type I diabetes mellitus;;Endocytosis;;Natural killer cell mediated cytotoxicity;;Cell adhesion molecules (CAMs);;Viral myocarditis	chr6	31353871	31357187	NM_005514	NM_005514	27920	2951.87	2968.3	1925.07	1602.14	2314.67	2348.05	1534.18	1232.08	2481.22	3003.68	1603.09	2252.92
TEF	0.000823311	0.999177	0.74817	uc003azy.5			chr22	41381928	41399326	NM_003216	NM_003216	11901	904.987	736.968	556.846	420.098	708.986	582.385	443.097	322.66	760	745	463	590
ARMCX4	1.82454e-06	0.999998	0.749471	uc031tkc.1			chrX	101488043	101495811	NM_001256155	NM_001256155	16604	1545.47	1428.41	1025.42	742.898	1211.41	1129.53	816.762	571.01	1298.58	1444.92	853.45	1044.12
CLDN10	0.0172793	0.982721	0.75071	uc001vmh.3	hsa04670;;hsa04530;;hsa04514	Leukocyte transendothelial migration;;Tight junction;;Cell adhesion molecules (CAMs)	chr13	95552724	95578247	NM_006984	NM_006984	6920	697.196	599.463	476.439	293.571	545.984	473.576	378.977	225.315	585.27	605.81	396	412
ZNF429	0.00222969	0.99777	0.755364	uc002nqd.2			chr19	21505563	21538078	NM_001001415	NM_001001415	16769	413.939	347.995	193.252	257.504	323.783	274.589	153.151	197.566	347.08	351.26	160.03	361.26
RTN4IP1	0.0150838	0.984916	0.755435	uc003prj.4			chr6	106571970	106629487	NM_032730	NM_032730	6209	652.875	697.492	506.442	292.86	511.216	551.147	402.902	224.768	548	705.04	421	411
IDH1	1.29491e-09	1	0.757975	uc002vcu.5	hsa01100;;hsa04146;;hsa00020;;hsa00480	Metabolic pathways;;Peroxisome;;Citrate cycle (TCA cycle);;Glutathione metabolism	chr2	208236226	208255133	NM_005896	NM_005896	7614	13203.8	14415.1	9191.63	7139.53	10356.8	11406	7328.86	5492.33	11102	14590.8	7658.06	10043
DNASE2	0.00210945	0.997891	0.75916	uc002mvn.2	hsa04142	Lysosome	chr19	12875210	12881468	NM_001375	NM_001375	3130	1488.34	1522.57	1098.88	679.471	1166.6	1204.04	875.341	522.211	1250.54	1540.23	914.66	954.89
TBC1D31	6.22115e-05	0.999938	0.760919	uc003ypp.3			chr8	123072679	123152150	NM_145647	NM_145647	9947	1054.71	1014.1	730.956	489.275	826.435	801.682	581.94	375.882	885.9	1025.53	608.08	687.32
SLC39A4	0.0137978	0.986202	0.76261	uc003zcq.4			chr8	144412413	144416895	NM_130849	NM_130849	8959	99.0134	135.806	70.8898	66.9029	76.7384	106.682	55.5737	50.9256	82.26	136.47	58.07	93.12
SERPINB1	1.66533e-15	1	0.763155	uc003mub.5			chr6	2832331	2842006	NM_030666	NM_030666	403	706.151	764.352	395.936	469.877	553.009	604.054	314.78	360.958	592.8	772.72	328.92	660.03
RGS14	1.82399e-05	0.999982	0.763272	uc003mgf.4			chr5	177357836	177372601	NM_006480	NM_006480	12425	847.905	868.358	602.449	408.085	664.208	686.354	479.463	313.418	712	878	501	573.1
ACADS	1.40594e-08	1	0.76338	uc001tza.5	hsa00280;;hsa00071;;hsa01100;;hsa00650	Valine, leucine and isoleucine degradation;;Fatty acid metabolism;;Metabolic pathways;;Butanoate metabolism	chr12	120725734	120740008	NM_000017	NM_000017	5304	239.031	274.634	139.211	162.779	186.575	216.538	110.056	124.689	200	277	115	228
BEX5	0.0253971	0.974603	0.763562	uc004eir.4			chrX	102153711	102156057	NM_001012978	NM_001012978	15386	220.003	309.21	166.814	144.298	171.649	243.898	132.068	110.47	184	312	138	202
GCHFR	0.000114139	0.999886	0.763601	uc001zmr.2			chr15	40764019	40767710	NM_005258	NM_005258	7516	463.006	540.634	345.352	245.199	362.273	427.025	274.442	188.1	388.34	546.26	286.77	343.95
SLC16A1-AS1	0.0343081	0.965692	0.763649	uc001edc.2			chr1	112956428	112999496	BC047723		24608	557.025	479.019	385.232	224.386	436.026	378.269	306.244	172.087	467.4	483.89	320	314.67
ZNF761	1.12638e-11	1	0.763879	uc032icc.1			chr19	53445000	53458261	NM_001289952	NM_001289952	10394	1622.82	1734.56	1109.83	866.752	1272.09	1371.79	884.069	666.298	1363.62	1754.82	923.78	1218.36
MLEC	1.09298e-06	0.999999	0.764005	uc001tyy.2			chr12	120686868	120701864	NM_014730	NM_014730	3805	17709.1	18436.3	12420.5	8863.47	13891	14587.9	9903.69	6818.66	14890.5	18661.2	10348.5	12468.3
C2orf72	0.00374174	0.996258	0.76891	uc002vrl.5			chr2	231037489	231049714	NM_001144994	NM_001144994	19166	95.1485	116.581	69.6057	54.0298	73.7065	91.4696	54.5497	41.0216	79.01	117.01	57	75.01
MPV17L	0.00353521	0.996465	0.769102	uc002ddn.3	hsa04146	Peroxisome	chr16	15395778	15408439	NM_001128423	NM_001128423	9968	483.294	495.784	359.43	214.456	378.188	391.534	285.668	164.447	405.4	500.86	298.5	300.7
ITGA3	0.00386277	0.996137	0.770909	uc010dbm.4	hsa05412;;hsa05410;;hsa05222;;hsa05200;;hsa04510;;hsa04810;;hsa04512;;hsa05414;;hsa04640	Arrhythmogenic right ventricular cardiomyopathy (ARVC);;Hypertrophic cardiomyopathy (HCM);;Small cell lung cancer;;Pathways in cancer;;Focal adhesion;;Regulation of actin cytoskeleton;;ECM-receptor interaction;;Dilated cardiomyopathy;;Hematopoietic cell lineage	chr17	50056439	50089729	NM_005501	NM_005501	109	1159.61	1447.44	898.922	628.313	908.724	1144.59	715.883	482.852	974.11	1464.18	748.04	882.92
CRYAB	0.0322699	0.96773	0.772935	uc058hgc.1			chr11	111908622	111923722	BC007008		3687	98.0977	115.001	50.5602	73.5278	76.0201	90.2188	39.3619	56.0225	81.49	115.41	41.13	102.44
TARS	0.0158057	0.984194	0.774017	uc003jhy.5	hsa00970	Aminoacyl-tRNA biosynthesis	chr5	33440775	33469539	NM_152295	NM_152295	4162	15130.2	14689.6	10944.2	6493.43	11868	11623.2	8726.41	4995.25	12721.9	14868.6	9118.39	9134.06
EGFL7	0.0110918	0.988908	0.774109	uc004cid.3			chr9	136658855	136672678	AK091964		13259	1375.91	1724.86	1086.09	726.464	1078.4	1364.11	865.139	558.366	1156	1745	904	1021
KLHL6	0.0275617	0.972438	0.774554	uc003flr.4			chr3	183487530	183555689	NM_130446	NM_130446	13200	99.2037	139.164	69.0297	69.6893	76.8876	109.34	54.0903	53.0694	82.42	139.87	56.52	97.04
MAPKAPK5-AS1	5.37583e-10	1	0.774716	uc001tsy.3			chr12	111839763	111842902	NR_015404	NR_015404	27858	979.027	1044.35	672.535	509.513	767.067	825.618	535.353	391.452	822.26	1056.15	559.4	715.79
SLC18B1	0	1	0.776085	uc003qdw.2			chr6	132769369	132798553	NM_052831	NM_052831	8782	1065.53	1167.69	705.658	597.804	834.924	923.217	561.766	459.38	895	1181	587	840
HSD3B7	0.000552321	0.999448	0.777073	uc002eaf.3	hsa00120;;hsa01100	Primary bile acid biosynthesis;;Metabolic pathways	chr16	30985210	30989152	NM_025193	NM_025193	2093	219.956	222.888	158.437	99.3592	171.612	175.591	125.388	75.8962	183.96	224.62	131.02	138.78
MB21D1	3.33866e-07	1	0.777563	uc003pgx.2			chr6	73423708	73452276	NM_138441	NM_138441	11258	463.101	519.325	328.455	244.019	362.348	410.163	260.968	187.192	388.42	524.69	272.69	342.29
EBPL	0.000219411	0.999781	0.781072	uc001vdg.5			chr13	49660725	49691475	NM_032565	NM_032565	5328	1392.37	1515.16	1023.1	668.268	1091.32	1198.17	814.905	513.593	1169.84	1532.73	851.51	939.13
ZNF880	0.0441985	0.955801	0.781282	uc002pzc.4			chr19	52369950	52385795	NM_001145434	NM_001145434	22776	357.844	515.591	260.625	246.955	279.779	407.208	206.877	189.451	299.91	520.91	216.17	346.42
GCAT	6.63133e-08	1	0.781458	uc003atz.4	hsa00260	Glycine, serine and threonine metabolism	chr22	37807911	37816899	NM_014291	NM_014291	2187	711.158	786.54	499.181	371.52	556.936	621.612	397.112	285.286	597.01	795.18	414.95	521.66
CCNE1	0.0024726	0.997527	0.783283	uc002nsn.4	hsa05215;;hsa05200;;hsa04115;;hsa04110;;hsa04114;;hsa05222	Prostate cancer;;Pathways in cancer;;p53 signaling pathway;;Cell cycle;;Oocyte meiosis;;Small cell lung cancer	chr19	29811897	29824308	NM_001238	NM_001238	3030	1388.99	1522.34	1047.69	643.297	1088.67	1203.86	834.514	494.381	1167	1540	872	904
KIT	0.0174244	0.982576	0.785191	uc010igr.4	hsa04916;;hsa04144;;hsa04060;;hsa04640;;hsa05221;;hsa05200	Melanogenesis;;Endocytosis;;Cytokine-cytokine receptor interaction;;Hematopoietic cell lineage;;Acute myeloid leukemia;;Pathways in cancer	chr4	54657917	54740715	NM_000222	NM_000222	10023	2332.04	1740.67	1117.29	1245.37	1828.44	1376.62	890.021	957.589	1960	1761	930	1751
DEPTOR	5.89909e-05	0.999941	0.785417	uc003yow.6			chr8	119873716	120050913	NM_022783	NM_022783	9828	136.105	170.579	95.6719	81.6312	105.835	134.199	75.336	62.257	113.45	171.67	78.72	113.84
PECR	5.89565e-06	0.999994	0.787438	uc002vft.4	hsa01040;;hsa04146	Biosynthesis of unsaturated fatty acids;;Peroxisome	chr2	216038408	216081816	NM_018441	NM_018441	4408	490.655	543.282	351.917	246.486	383.962	429.12	279.677	189.09	411.59	548.94	292.24	345.76
SLC25A19	0.00235653	0.997643	0.788509	uc002jnt.5			chr17	75272992	75289433	AK075239		5614	588.86	643.849	444.108	268.927	460.999	508.699	353.195	206.355	494.17	650.74	369.06	377.33
RAB3B	0.00753469	0.992465	0.790871	uc001cth.3	hsa04530	Tight junction	chr1	51907955	51990764	NM_002867	NM_002867	12421	5272.75	4324.42	3316.24	2230.24	4135.29	3421.15	2643.56	1715.31	4432.84	4376.42	2762.31	3136.54
MYO7A	0.027804	0.972196	0.793191	uc001oyb.3			chr11	77128263	77215238	NM_000260	NM_000260	7425	216.531	195.909	153.877	83.4936	168.925	154.242	121.751	63.6898	181.08	197.31	127.22	116.46
TMEM254-AS1	0.00445799	0.995542	0.793287	uc001kbi.5			chr10	80046859	80078895	AK096758		26072	158.117	126.737	72.2219	91.5117	123.102	99.5057	56.636	69.8586	131.96	127.29	59.18	127.74
RHOF	8.6699e-09	1	0.794759	uc001ubb.4			chr12	121777753	121794262	NM_019034	NM_019034	7822	613.143	622.817	413.302	298.518	480.049	492.056	328.628	229.121	514.59	629.45	343.39	418.96
SLC19A3	0.00392143	0.996079	0.795824	uc002vpi.4			chr2	227685854	227718012	NM_025243	NM_025243	7118	219.028	234.96	164.75	96.1178	170.884	185.144	130.422	73.4024	183.18	236.84	136.28	134.22
PIK3CD-AS2	0.0398408	0.960159	0.796506	uc057caz.1			chr1	9672425	9687555	NR_126366	NR_126366	26753	193.543	171.044	136.319	72.952	150.893	134.566	107.75	55.5795	161.75	172.14	112.59	101.63
PRDM5	0.00384677	0.996153	0.797416	uc003idn.4			chr4	120691914	120922849	NM_018699	NM_018699	7671	824.251	891.603	620.895	365.734	645.653	704.748	494.172	280.834	692.11	901.53	516.37	513.52
FGD6	1.25899e-13	1	0.799526	uc001tdp.4			chr12	95076748	95217464	NM_018351	NM_018351	14559	2600.76	2302.09	1524.8	1291.43	2039.24	1820.87	1214.98	993.032	2185.97	2329.3	1269.56	1815.81
OCEL1	0.00119078	0.998809	0.800292	uc002nfp.4			chr19	17226203	17229219	NM_024578	NM_024578	2086	478.561	505.307	352.085	212.245	374.475	399.07	279.811	162.746	401.42	510.5	292.38	297.59
CARKD	0	1	0.80045	uc001vrc.4			chr13	110615660	110639993	NM_018210	NM_018210	21791	1256.17	1236.89	643.649	787.154	984.474	977.976	512.317	605.058	1055.31	1251.05	535.33	1106.38
DHX57	0	1	0.809776	uc002rrf.5			chr2	38797728	38875908	NM_198963	NM_198963	10851	1965.68	1837.29	1090.77	1078.07	1541.05	1453.08	868.871	828.875	1651.93	1858.81	907.9	1515.64
HSD17B12	2.40918e-14	1	0.81084	uc001mxq.5	hsa01100;;hsa00140;;hsa01040	Metabolic pathways;;Steroid hormone biosynthesis;;Biosynthesis of unsaturated fatty acids	chr11	43680708	43856610	NM_016142	NM_016142	9100	3083.71	3476.44	1733.03	2005.94	2418.09	2750.15	1381.04	1542.75	2592.08	3518.05	1443.07	2820.99
ZNF100	0.0163064	0.983694	0.813952	uc060whp.1			chr19	21726528	21767498	AK126551		16772	1412.98	1049.83	793.529	606.725	1107.48	829.957	631.839	466.244	1187.17	1061.7	660.22	852.55
BEX2	0.000674677	0.999325	0.815094	uc004ekb.3			chrX	103309345	103311046	NM_032621	NM_032621	6676	1111.64	1229.7	820.423	509.676	871.092	972.285	653.285	391.578	933.77	1243.77	682.63	716.02
HRASLS	0.000495096	0.999505	0.820286	uc003fta.5			chr3	193241124	193270855	NM_020386	NM_020386	5858	99.8934	111.632	70.8058	48.3361	77.4287	87.5531	55.5067	36.641	83	112	58	67
GPR63	5.98729e-06	0.999994	0.821583	uc003pou.4			chr6	96794125	96837463	NM_030784	NM_030784	4001	938.427	806.99	571.187	415.755	735.218	637.793	454.533	319.318	788.12	815.88	474.95	583.89
ARHGEF7	2.22045e-16	1	0.825343	uc001vrr.3	hsa04810	Regulation of actin cytoskeleton	chr13	111114618	111293436	NM_145735	NM_145735	2679	2682.57	2728.65	1355.7	1697.45	2103.41	2158.41	1080.14	1305.41	2254.76	2761.09	1128.66	2387
ISOC2	0.00911287	0.990887	0.825513	uc002qla.4			chr19	55452988	55461645	NM_024710	NM_024710	854	1779.05	2018.25	1360.9	781.197	1394.65	1596.27	1084.29	600.476	1495	2041.99	1132.99	1098
TXNRD2	9.95983e-05	0.9999	0.827441	uc021wlj.3	hsa00240	Pyrimidine metabolism	chr22	19875521	19941810	NM_006440	NM_006440	15373	533.347	695.032	341.212	350.359	417.453	549.201	271.141	269.005	447.49	702.55	283.32	491.89
HERC6	2.51545e-08	1	0.82838	uc011cdi.3			chr4	88378862	88443111	NM_017912	NM_017912	7649	243.716	235.82	157.417	111.983	190.251	185.824	124.574	85.6088	203.94	237.71	130.17	156.54
AP001505.10	0.000424867	0.999575	0.831682	uc062ava.1			chr21	44978831	44979274			45204	190.475	171.992	124.798	78.205	148.486	135.316	98.5627	59.621	159.17	173.1	102.99	109.02
ZNF493	0.0177754	0.982225	0.836052	uc002npw.4			chr19	21397128	21427573	NM_001076678	NM_001076678	16543	944.337	722.13	559.342	373.51	739.855	570.643	445.087	286.817	793.09	729.98	465.08	524.46
PPP2R2C	0.000377407	0.999623	0.836349	uc003gjc.4	hsa05142;;hsa04530	Chagas disease;;Tight junction	chr4	6323055	6472446	NM_020416	NM_020416	1250	398.004	385.288	273.622	164.407	311.282	304.099	217.242	125.941	333.68	389.01	227	230.29
PRUNE2	0.00432189	0.995678	0.836349	uc010mpk.4			chr9	76611376	76906087	NM_015225	NM_015225	3341	724.227	803.157	544.845	309.92	567.189	634.76	433.526	237.893	608	812	453	435
MCF2L	3.11053e-10	1	0.836626	uc010tjs.3			chr13	113001713	113099735	NM_024979	NM_024979	5756	1305.9	1147.01	765.987	606.867	1023.49	906.855	609.875	466.353	1097.13	1160.07	637.27	852.75
JAKMIP1	3.42726e-05	0.999966	0.841759	uc003giv.5			chr4	6053756	6200591	NM_144720	NM_144720	9535	189.084	195.603	130.811	83.1666	147.394	154	103.357	63.4382	158	197	108	116
RP5-965G21.3	0.00210312	0.997897	0.841916	uc061vxk.1			chr20	25229149	25231933	AK125433		46335	84.0769	98.7102	60.0289	41.2847	65.0215	77.3282	46.9127	31.216	69.7	98.92	49.02	57.08
FAAH2	2.47842e-06	0.999997	0.841974	uc004dvc.4			chrX	57286705	57489196	NM_174912	NM_174912	11534	204.544	250.925	140.412	113.021	159.522	197.776	111.013	86.4072	171	253	116	158
AKIRIN1	0.0251963	0.974804	0.848365	uc001ccw.4			chr1	38991222	39006059	NM_024595	NM_024595	13564	16245	16580.9	11857.7	6373.67	12742.5	13119.8	9454.87	4903.1	13659.4	16783.1	9879.57	8965.57
SEC14L6	0.0029547	0.997045	0.849838	uc021wnu.2			chr22	30522798	30546682	NM_001193336	NM_001193336	21858	127.923	100.241	56.9567	68.9714	99.4166	78.5399	44.4628	52.517	106.57	100.47	46.46	96.03
CRACR2A	0.000639617	0.99936	0.852808	uc010sen.2			chr12	3615327	3753102	NM_001144958	NM_001144958	6159	103.437	109.893	70.6018	46.8505	80.2087	86.1773	55.344	35.4981	85.98	110.24	57.83	64.91
CLDN4	6.94784e-05	0.999931	0.853242	uc003tzh.2			chr7	73827743	73832684	AK126462		16408	1043.46	850.398	603.182	444.472	817.61	672.142	480.047	341.412	876.44	859.82	501.61	624.29
RP11-160O5.1	0.00245585	0.997544	0.855443	uc060iyp.1			chr17	65100811	65111058	NR_110801	NR_110801	38105	124.902	123.417	87.6192	48.9545	97.0471	96.8791	68.9144	37.1168	104.03	123.93	72.01	67.87
MFSD3	0.0320533	0.967947	0.858397	uc003zdi.2			chr8	144509073	144511213	NM_138431	NM_138431	12056	1419.91	1477.89	1068.09	529.565	1112.92	1168.68	850.784	406.88	1193	1495	889	744
RP11-849H4.2	0.00231274	0.997687	0.858839	uc001oqz.3			chr11	71916594	71928654	AK131288		34231	145.963	116.937	86.3351	57.9536	113.568	91.751	67.8904	44.0403	121.74	117.37	70.94	80.53
NSUN7	0.00217766	0.997822	0.858905	uc003gvj.4			chr4	40749896	40809985	NM_024677	NM_024677	14411	849.094	794.266	578.448	326.98	665.141	627.725	460.323	251.018	713	803	481	459
CCDC69	0.00735034	0.99265	0.86423	uc003ltq.4			chr5	151181051	151224145	NM_015621	NM_015621	17228	855.076	773.836	579.204	314.945	669.833	611.559	460.926	241.76	718.03	782.32	481.63	442.07
PQLC3	4.62741e-06	0.999995	0.864756	uc002rbc.5			chr2	11155371	11178874	NM_152391	NM_152391	10788	404.319	414.915	273.622	175.574	316.236	327.543	217.242	134.533	338.99	419	227	246
KLC3	3.82671e-05	0.999962	0.870047	uc002pbf.2			chr19	45340752	45351520	NM_177417	NM_177417	2981	109.704	124.474	76.3023	51.1439	85.1249	97.7156	59.8898	38.8012	91.25	125	62.58	70.95
GPAT2	2.79568e-05	0.999972	0.87027	uc061luj.1	hsa01100;;hsa00561;;hsa00564	Metabolic pathways;;Glycerolipid metabolism;;Glycerophospholipid metabolism	chr2	96021945	96035974	AK131194		15794	119.682	131.212	82.7108	53.8592	92.9518	103.047	65.0003	40.8903	99.64	131.82	67.92	74.77
C14orf159	1.83304e-10	1	0.871349	uc001xzb.4			chr14	91114389	91225355	NM_001102366	NM_001102366	6756	1105.75	1101.63	704.818	501.132	866.474	870.943	561.096	385.004	928.82	1114.13	586.3	704
DNAJA4	1.14872e-07	1	0.874486	uc059mcv.1			chr15	78264561	78282196	AK098079		7909	425.736	531.486	271.222	250.211	333.037	419.786	215.328	191.955	357	537	225	351
ENPP1	1.09729e-07	1	0.876332	uc011ecf.2	hsa00500;;hsa00760;;hsa00230;;hsa00740;;hsa01100;;hsa00770	Starch and sucrose metabolism;;Nicotinate and nicotinamide metabolism;;Purine metabolism;;Riboflavin metabolism;;Metabolic pathways;;Pantothenate and CoA biosynthesis	chr6	131808015	131895155	NM_006208	NM_006208	16939	1386	1527.16	936.569	649.694	1086.32	1207.67	745.905	499.303	1164.48	1544.88	779.41	913
IL27RA	3.62486e-07	1	0.876406	uc002mxx.5			chr19	14031747	14053216	NM_004843	NM_004843	3011	840.484	879.62	562.942	373.354	658.387	695.266	447.958	286.697	705.76	889.4	468.08	524.24
ARHGAP42	2.03609e-05	0.99998	0.878397	uc001pge.2			chr11	100687675	100990925	NM_152432	NM_152432	11607	2573.84	2099.03	1451.57	1089.65	2018.12	1660.19	1156.59	837.789	2163.33	2123.75	1208.54	1531.94
F2RL1	6.19789e-09	1	0.879462	uc003keo.4	hsa04080	Neuroactive ligand-receptor interaction	chr5	76818976	76835315	NM_005242	NM_005242	11202	2498.13	2446.77	1589.9	1097.32	1958.73	1935.36	1266.9	843.685	2099.67	2475.76	1323.81	1542.72
CHAMP1	0	1	0.879557	uc001vuv.4			chr13	114314512	114327328	NM_032436	NM_032436	17314	1770.61	1804.04	1062.82	879.44	1388.03	1426.76	846.582	676.06	1487.9	1825.15	884.61	1236.21
CCZ1B	0	1	0.879755	uc003sqx.3			chr7	6798360	6826770	NM_198097	NM_198097	8801	1458.05	1401.32	786.221	767.045	1142.84	1108.09	626.01	589.587	1225.07	1417.49	654.13	1078.09
ARNTL2	0.000407898	0.999592	0.883966	uc001rht.3			chr12	27333054	27420894	NM_020183	NM_020183	472	871.986	794.187	566.939	335.232	683.099	627.662	451.145	257.368	732.25	802.92	471.41	470.61
CDC23	0	1	0.885129	uc003lcl.3	hsa04110;;hsa04914;;hsa04114;;hsa04120	Cell cycle;;Progesterone-mediated oocyte maturation;;Oocyte meiosis;;Ubiquitin mediated proteolysis	chr5	138187647	138213343	NM_004661	NM_004661	2001	2312.31	2331.43	1185.01	1328.6	1812.96	1844.09	944.025	1021.62	1943.41	2359	986.43	1868.09
MAPK13	0.00994535	0.990055	0.885324	uc003ols.5	hsa04620;;hsa04621;;hsa04622;;hsa04912;;hsa04010;;hsa05140;;hsa05142;;hsa04722;;hsa04660;;hsa04670;;hsa05131;;hsa05120;;hsa05014;;hsa04914;;hsa04370;;hsa04664	Toll-like receptor signaling pathway;;NOD-like receptor signaling pathway;;RIG-I-like receptor signaling pathway;;GnRH signaling pathway;;MAPK signaling pathway;;Leishmaniasis;;Chagas disease;;Neurotrophin signaling pathway;;T cell receptor signaling pathway;;Leukocyte transendothelial migration;;Shigellosis;;Epithelial cell signaling in Helicobacter pylori infection;;Amyotrophic lateral sclerosi…	chr6	36130320	36140065	NM_002754	NM_002754	9944	658.5	760.638	501.785	265.799	515.629	601.115	399.189	203.948	552.73	768.96	417.12	372.93
TMCO3	0	1	0.885542	uc001vtu.5			chr13	113490994	113550195	NM_017905	NM_017905	9233	1910.05	1976.31	936.377	1166.56	1497.41	1563.08	745.752	896.956	1605.15	1999.53	779.25	1640.13
PCDHB16	0.00794138	0.992059	0.88853	uc032vnl.2			chr5	141181398	141186399	NM_020957	NM_020957	42285	239.126	181.98	98.024	128.752	186.65	143.22	77.2117	98.5097	200.08	183.21	80.68	180.13
OCIAD2	7.38148e-10	1	0.889127	uc003gyt.5			chr4	48885018	48906828	NM_001014446	NM_001014446	8617	2074.98	2506.37	1322.96	1150	1626.79	1982.52	1054.03	884.219	1743.84	2536.09	1101.38	1616.84
KIAA0040	1.70104e-05	0.999983	0.890576	uc001gko.4			chr1	175156986	175192943	NM_001162894	NM_001162894	28326	664.767	660.9	442.836	271.535	520.545	522.192	352.18	208.362	558	668	368	381
PIN4	0	1	0.891827	uc004eam.4			chrX	72181678	72198344	NM_006223	NM_006223	2648	1095.16	1064.9	552.045	611.388	858.171	841.878	439.269	469.831	919.92	1076.95	459	859.11
TFCP2L1	2.87319e-06	0.999997	0.892535	uc002tmx.4			chr2	121216586	121285207	NM_014553	NM_014553	4345	160.543	203.506	104.409	90.9999	125.005	160.254	82.303	69.4649	134	205	86	127.02
PAQR9	0.00151483	0.998485	0.892668	uc003evg.5			chr3	142961230	142963682	NM_198504	NM_198504	16277	88.2748	85.9467	57.6047	35.5413	68.3145	67.2283	44.9796	26.7972	73.23	86	47	49
HCP5	0.0184573	0.981543	0.892963	uc003ntl.4			chr6	31400701	31465809	NR_040662	NR_040662	19735	146.272	189.181	115.209	64.742	113.811	148.919	90.9161	49.2631	122	190.5	95	90.08
AVPI1	0.0109919	0.989008	0.893264	uc057vge.1			chr10	97677423	97687323	NM_021732	NM_021732	4971	246.166	268.707	184.815	91.6965	192.172	211.847	146.423	70.0008	206	271	153	128
NLRP7	3.81996e-05	0.999962	0.898262	uc061ctx.1			chr19	54923509	54941750	NM_139176	NM_139176	12033	322.846	336.911	220.638	132.647	252.324	265.818	174.99	101.507	270.48	340.04	182.85	185.61
PLCB2	0.000192689	0.999807	0.898339	uc001zld.4	hsa04720;;hsa05016;;hsa04916;;hsa04912;;hsa05010;;hsa01100;;hsa04730;;hsa04270;;hsa04070;;hsa04020;;hsa05142;;hsa04540;;hsa04062;;hsa00562;;hsa04310;;hsa04742	Long-term potentiation;;Huntington's disease;;Melanogenesis;;GnRH signaling pathway;;Alzheimer's disease;;Metabolic pathways;;Long-term depression;;Vascular smooth muscle contraction;;Phosphatidylinositol signaling system;;Calcium signaling pathway;;Chagas disease;;Gap junction;;Chemokine signaling pathway;;Inositol phosphate metabolism;;Wnt signaling pathway;;Taste transduction	chr15	40287906	40307922	NM_004573	NM_004573	7502	454.277	546.305	326.427	209.693	355.426	431.512	259.35	160.783	381	552	271	294
SEMA3G	1.41316e-09	1	0.899228	uc003dea.2	hsa04360	Axon guidance	chr3	52433052	52445027	NM_020163	NM_020163	258	197.515	176.833	114.009	86.0099	154.009	139.147	89.9591	65.6257	165.09	178	94	120
ADCY1	0.0164265	0.983573	0.90163	uc003tne.5	hsa04912;;hsa04270;;hsa04020;;hsa04916;;hsa00230;;hsa04720;;hsa04062;;hsa05414;;hsa04914;;hsa05142;;hsa04540;;hsa04114	GnRH signaling pathway;;Vascular smooth muscle contraction;;Calcium signaling pathway;;Melanogenesis;;Purine metabolism;;Long-term potentiation;;Chemokine signaling pathway;;Dilated cardiomyopathy;;Progesterone-mediated oocyte maturation;;Chagas disease;;Gap junction;;Oocyte meiosis	chr7	45574521	45723116	NM_021116	NM_021116	11332	2131.43	1883.1	1416.52	731.681	1671.07	1489.33	1128.64	562.38	1791.31	1905.18	1179.34	1028.34
SFXN2	0.000116478	0.999884	0.902325	uc001kwb.3			chr10	102714539	102743492	NM_178858	NM_178858	9905	866.896	843.413	577.199	337.159	679.106	666.615	459.327	258.85	727.97	852.75	479.96	473.32
MYO1E	0.00408296	0.995917	0.905902	uc002aga.5			chr15	59132433	59372900	NM_004998	NM_004998	10031	3723.65	3109.24	2292.26	1353.75	2920.09	2459.58	1826.99	1040.97	3130.2	3146.35	1909.06	1903.47
REEP6	0.0385097	0.96149	0.907927	uc002ltc.4			chr19	1490746	1497927	NM_138393	NM_138393	4370	611.252	616.445	452.437	201.164	478.565	487.014	359.837	154.221	513	623	376	282
DSCC1	0.00224061	0.997759	0.908524	uc003yov.4			chr8	119833975	119856010	NM_024094	NM_024094	7334	2233.33	2137.8	1513.32	814.606	1751.01	1690.87	1205.84	626.179	1877	2163	1260	1145
LINC00976	0.00123614	0.998764	0.914716	uc064qev.1			chr8	128904772	128966001			49353	473.768	435.819	311.762	170.022	370.716	344.084	247.656	130.262	397.39	440.16	258.78	238.19
ACBD7	0.0207804	0.97922	0.916019	uc001inv.4			chr10	15077522	15088776	NM_001039844	NM_001039844	13864	422.466	365.224	279.983	136.763	330.471	288.222	222.314	104.673	354.25	368.7	232.3	191.4
GALNT6	0	1	0.919035	uc001ryl.2	hsa00512;;hsa01100	O-Glycan biosynthesis;;Metabolic pathways	chr12	51353752	51391409	NM_007210	NM_007210	7802	496.53	473.655	285.875	226.512	388.571	374.024	227.013	173.722	416.53	478.46	237.21	317.66
IRF6	0.0312151	0.968785	0.921858	uc001hhq.3			chr1	209785690	209806044	NM_006147	NM_006147	4716	625.261	647.988	464.918	206.431	489.555	511.975	369.789	158.273	524.78	654.93	386.4	289.41
LGALS12	0.00381004	0.99619	0.922335	uc001nxa.3			chr11	63506101	63516709	NM_033101	NM_033101	6696	77.2985	98.7893	39.6033	52.6011	59.7041	77.3907	30.6244	39.9223	64	99	32	73
HMBS	0	1	0.922583	uc001puz.2	hsa00860;;hsa01100	Porphyrin and chlorophyll metabolism;;Metabolic pathways	chr11	119084882	119093547	NM_000190	NM_000190	34990	2330.85	2631.75	1431.72	1185.66	1827.5	2081.73	1140.76	911.651	1959	2663	1192	1667
TRAPPC6A	0.0186435	0.981357	0.922795	uc002paw.5			chr19	45162932	45178237	NM_001270891	NM_001270891	174	682.605	820.939	527.251	265.138	534.538	648.831	419.497	203.44	573	830	438.34	372
CHST8	0.00011616	0.999884	0.924551	uc002nus.5			chr19	33621954	33773508	NM_001127895	NM_001127895	5472	657.632	827.854	462.038	319.871	514.948	654.303	367.493	245.55	552	837	384	449
RP11-438J1.1	4.70391e-05	0.999953	0.930477	uc062grg.1			chr3	10249371	10285796	EU789553		42137	216.103	284.395	142.848	119.042	168.589	224.261	112.956	91.0393	180.72	286.88	118.03	166.47
P3H2	2.05811e-06	0.999998	0.9306	uc011bsk.3			chr3	189956727	190120929	NM_018192	NM_018192	1876	4278.54	3749.47	2520.88	1690.22	3355.38	2966.19	2009.3	1299.84	3596.81	3794.42	2099.56	2376.83
NT5M	0.00512987	0.99487	0.931615	uc002grf.4	hsa01100;;hsa00240;;hsa00760;;hsa00230	Metabolic pathways;;Pyrimidine metabolism;;Nicotinate and nicotinamide metabolism;;Purine metabolism	chr17	17303334	17347661	NM_020201	NM_020201	19519	224.962	267.976	168.866	88.8532	175.539	211.269	133.704	67.8133	188.17	270.26	139.71	124
ALG1L	0.00443566	0.995564	0.933451	uc003eig.3			chr3	125929274	125937039	NM_001015050	NM_001015050	16456	206.256	193.182	139.283	69.1491	160.865	152.084	110.114	52.6537	172.44	194.55	115.06	96.28
CD4	0.000153083	0.999847	0.938039	uc001qqv.3	hsa04640;;hsa04612;;hsa04660;;hsa05340;;hsa04514	Hematopoietic cell lineage;;Antigen processing and presentation;;T cell receptor signaling pathway;;Primary immunodeficiency;;Cell adhesion molecules (CAMs)	chr12	6789471	6820808	NM_000616	NM_000616	266	167.678	184.746	116.41	66.8176	130.603	145.409	91.8732	50.86	140	186.01	96	93
HLA-DRB1	0.0196046	0.980395	0.938623	uc003obp.5	hsa05320;;hsa05330;;hsa04612;;hsa04514;;hsa05310;;hsa04672;;hsa05416;;hsa05140;;hsa05322;;hsa04640;;hsa05332;;hsa04940	Autoimmune thyroid disease;;Allograft rejection;;Antigen processing and presentation;;Cell adhesion molecules (CAMs);;Asthma;;Intestinal immune network for IgA production;;Viral myocarditis;;Leishmaniasis;;Systemic lupus erythematosus;;Hematopoietic cell lineage;;Graft-versus-host disease;;Type I diabetes mellitus	chr6	32578768	32589848	NM_002124	NM_002124	16494	275.087	393.833	208.985	139.293	214.86	310.861	165.697	106.62	230.32	397.66	173.14	194.96
PEX6	0	1	0.940479	uc003otf.4	hsa04146	Peroxisome	chr6	42963869	42979220	NM_000287	NM_000287	5514	989.42	1077.79	480.039	596.383	775.22	852.08	381.848	458.286	831	1090	399	838
CH507-24F1.2	0.000105086	0.999895	0.94083	uc061yvo.1			chr21	6228965	6267304	AL832779		44354	360.782	465.456	191.512	238.183	282.083	367.536	151.763	182.702	302.38	470.16	158.58	334.08
PLEKHF1	0.00219338	0.997807	0.94527	uc002nsh.5			chr19	29665055	29675457	NM_024310	NM_024310	11709	234.274	298.344	172.814	103.07	182.844	235.299	136.853	78.7509	196	301	143	144
FUT1	0.0411736	0.958826	0.947336	uc002pkk.3	hsa00603;;hsa01100;;hsa00601	Glycosphingolipid biosynthesis - globo series;;Metabolic pathways;;Glycosphingolipid biosynthesis - lacto and neolacto series	chr19	48748010	48755390	NM_000148	NM_000148	13632	412.702	400.531	298.152	122.859	322.812	316.161	236.803	93.9761	346.04	404.44	247.44	171.84
ARHGAP22	0.00548131	0.994519	0.947687	uc001jgt.5			chr10	48446033	48605093	NM_021226	NM_021226	6028	403.415	415.083	286.968	136.67	315.527	327.675	227.884	104.602	338.23	419.17	238.12	191.27
MARC1	9.80546e-06	0.99999	0.948089	uc001hms.4			chr1	220786758	220819657	NM_022746	NM_022746	15782	1616.76	1525.31	1016.5	611.374	1267.34	1206.2	809.642	469.82	1358.53	1543	846.01	859.09
LAMP1	0	1	0.948797	uc001vtm.2	hsa04142	Lysosome	chr13	113297240	113323672	NM_005561	NM_005561	15696	6830.18	6910.05	3651.9	3465.7	5357.01	5467.18	2911.23	2665.83	5742.47	6993.74	3042	4874.6
RILP	2.86751e-05	0.999971	0.949557	uc002ftd.4			chr17	1646149	1650077	NM_031430	NM_031430	12060	118.921	152.135	79.2065	60.4202	92.3547	119.604	62.2058	45.938	99	153	65	84
FABP3	0.00601067	0.993989	0.94959	uc001bss.2	hsa03320	PPAR signaling pathway	chr1	31365624	31373076	NM_004102	NM_004102	5169	630.28	596.687	428.435	206.139	493.491	471.38	340.696	158.049	529	603	356	289
PRKCH	0.0107577	0.989242	0.952146	uc001xfn.4	hsa04270;;hsa04530	Vascular smooth muscle contraction;;Tight junction	chr14	61321716	61550976	NM_006255	NM_006255	460	279.273	257.465	136.079	140.615	218.144	202.951	107.559	107.637	233.84	259.62	112.39	196.82
TFDP1	0	1	0.95227	uc001vtw.4	hsa04110;;hsa04350	Cell cycle;;TGF-beta signaling pathway	chr13	113584740	113641470	NM_007111	NM_007111	17117	4061.14	4275.6	1996.96	2310.89	3184.84	3382.52	1591.51	1777.36	3414	4327	1663	3250
EPOR	0.0109194	0.989081	0.952681	uc002mrj.3	hsa04640;;hsa04630;;hsa04060	Hematopoietic cell lineage;;Jak-STAT signaling pathway;;Cytokine-cytokine receptor interaction	chr19	11377204	11384312	NM_000121	NM_000121	16011	627.901	574.954	422.435	198.32	491.626	454.182	335.911	152.033	527	581	351	278
MCF2L2	1.04255e-11	1	0.954131	uc003fli.3			chr3	183178042	183428275	NM_015078	NM_015078	710	364.302	364.236	208.337	166.973	284.844	287.44	165.18	127.916	305.34	367.7	172.6	233.9
HPS3	1.48675e-07	1	0.956389	uc003ewu.2			chr3	149129583	149173732	NM_032383	NM_032383	11029	2992.81	3164.07	1935.72	1236.47	2346.78	2502.96	1542.67	950.742	2515.64	3201.85	1611.97	1738.48
CHD5	0.00624389	0.993756	0.956679	uc001amb.3			chr1	6101792	6180123	NM_015557	NM_015557	4537	165.312	116.571	72.0059	72.5042	128.746	91.4618	56.4637	55.235	138.01	117	59	101
CENPU	9.18043e-13	1	0.96038	uc003iwq.4			chr4	184694617	184734133	NM_024629	NM_024629	9384	3520.72	3264.77	2023.1	1463.38	2760.9	2582.65	1612.35	1125.32	2959.56	3303.78	1684.78	2057.7
DDX58	0	1	0.96076	uc003zra.4	hsa04622;;hsa04623	RIG-I-like receptor signaling pathway;;Cytosolic DNA-sensing pathway	chr9	32455704	32526324	NM_014314	NM_014314	3381	731.362	673.743	402.033	319.161	572.786	532.354	319.642	245.003	614	681	334	448
TMEM220-AS1	0.0111508	0.988849	0.966552	uc031qza.2			chr17	10729803	10768030	NR_073457	NR_073457	38058	73.4335	89.7797	55.2645	27.5232	56.6722	70.2614	43.1134	20.6284	60.75	89.88	45.05	37.72
DHRS2	0.00087266	0.999127	0.966945	uc001wku.5			chr14	23636334	23645639	NM_005794	NM_005794	2389	97.3961	133.03	66.2334	50.9164	75.4697	104.485	51.8605	38.6262	80.9	133.66	54.19	70.63
GPSM3	0.00376506	0.996235	0.967551	uc003oaz.3			chr6	32190765	32195523	NM_022107	NM_022107	21737	214.331	306.642	128.411	137.267	167.199	241.866	101.443	105.061	179.23	309.4	106	192.11
DPP4	2.49362e-08	1	0.970023	uc002ubz.4			chr2	161992240	162074542	NM_001935	NM_001935	16952	321.086	307.195	176.414	143.587	250.944	242.303	139.724	109.923	269	309.96	146	201
ECHDC3	1.63368e-06	0.999998	0.97224	uc001ikw.5			chr10	11742365	11764070	NM_024693	NM_024693	6855	598.171	685.598	398.433	255.186	468.304	541.735	316.771	195.783	502	693	331	358
HLA-A	0.000577172	0.999423	0.972971	uc021yub.2	hsa04514;;hsa04144;;hsa05330;;hsa05332;;hsa04612;;hsa04650;;hsa05416;;hsa04940;;hsa05320	Cell adhesion molecules (CAMs);;Endocytosis;;Allograft rejection;;Graft-versus-host disease;;Antigen processing and presentation;;Natural killer cell mediated cytotoxicity;;Viral myocarditis;;Type I diabetes mellitus;;Autoimmune thyroid disease	chr6	29941259	29945884	AK130165		19817	9626.2	9740.09	6430.37	3435.16	7550.36	7706.6	5126.9	2642.33	8093.64	9858.46	5357.2	4831.64
ABCG1	0.00812272	0.991877	0.973121	uc002zaq.4	hsa02010	ABC transporters	chr21	42219117	42297244	NM_004915	NM_004915	10346	223.571	187.798	139.823	68.9927	174.448	147.824	110.544	52.5334	187	189.1	115.51	96.06
RP11-108M9.4	0.0130649	0.986935	0.973523	uc057csl.1			chr1	16888537	16889373	BC070363		29300	154.859	135.055	100.772	46.1326	120.546	106.088	79.4033	34.9457	129.22	135.71	82.97	63.9
C1orf115	0.00145689	0.998543	0.973612	uc001hmp.2			chr1	220689844	220699157	NM_024709	NM_024709	10747	469.737	482.092	324.027	159.936	367.553	380.7	257.436	122.501	394	487	269	224
ARHGEF15	0.00167591	0.998324	0.973674	uc002glc.4			chr17	8310282	8322516	NM_173728	NM_173728	17330	86.4554	67.3644	46.2278	31.3616	66.8872	52.5241	35.9071	23.5815	71.7	67.19	37.52	43.12
IL34	0.00175512	0.998245	0.978019	uc002ezh.2			chr16	70579894	70660682	NM_152456	NM_152456	10019	185.516	219.312	134.411	70.3717	144.596	172.761	106.228	53.5944	155	221	111	98
PLP2	0	1	0.978079	uc004dmx.4			chrX	49171925	49175239	NM_002668	NM_002668	2600	298.491	314.15	175.214	135.057	233.219	247.807	138.767	103.361	250	317	145	189
PCK2	0.0299332	0.970067	0.981947	uc001wlt.4	hsa00620;;hsa04910;;hsa01100;;hsa03320;;hsa00020;;hsa04964;;hsa04920;;hsa00010	Pyruvate metabolism;;Insulin signaling pathway;;Metabolic pathways;;PPAR signaling pathway;;Citrate cycle (TCA cycle);;Proximal tubule bicarbonate reclamation;;Adipocytokine signaling pathway;;Glycolysis / Gluconeogenesis	chr14	24094137	24104130	NM_004563	NM_004563	2393	2536.58	2764.12	1873.35	809.63	1988.89	2186.48	1492.94	622.351	2132	2797	1560	1138
NMI	4.46661e-08	1	0.98343	uc002txi.3			chr2	151270464	151290057	NM_004688	NM_004688	5381	330.6	321.065	201.617	127.238	258.407	253.279	159.821	97.3449	277	324	167	178
CRYM	1.51306e-05	0.999985	0.984535	uc002dim.4			chr16	21258520	21303051	NM_001888	NM_001888	2788	520.873	472.213	315.626	185.525	407.667	372.883	250.737	142.189	437	477	262	260
STAT5A	2.35063e-05	0.999977	0.987219	uc002hzj.3	hsa05200;;hsa05221;;hsa05220;;hsa04630;;hsa04012	Pathways in cancer;;Acute myeloid leukemia;;Chronic myeloid leukemia;;Jak-STAT signaling pathway;;ErbB signaling pathway	chr17	42287546	42311943	NM_003152	NM_003152	5793	351.423	373.137	233.335	131.425	274.741	294.483	185.115	100.566	294.51	376.71	193.43	183.89
SCG5	0.00115016	0.99885	0.987379	uc001zha.3			chr15	32641675	32697098	NM_001144757	NM_001144757	11868	1199.91	1069.89	752.462	391.665	940.339	845.826	599.09	300.785	1008	1082	626	550
KCNJ12	6.46632e-05	0.999935	0.989619	uc002gyv.2			chr17	21376196	21419872	NM_021012	NM_021012	15306	112.987	97.8508	65.6214	39.8133	87.6997	76.6481	51.3724	30.0839	94.01	98.05	53.68	55.01
ZYG11A	2.18028e-06	0.999998	0.989809	uc001cuk.3			chr1	52842735	52894998	NM_001004339	NM_001004339	19131	265.859	283.723	151.812	124.181	207.621	223.73	120.105	94.9933	222.56	286.2	125.5	173.7
ICA1	4.44887e-06	0.999996	0.990774	uc003srq.5	hsa04940	Type I diabetes mellitus	chr7	8113186	8262612	NM_004968	NM_004968	35	892.107	1003.3	593.185	359.855	698.883	793.138	472.075	276.312	749.17	1014.6	493.28	505.25
HMGN5	2.5524e-13	1	0.99571	uc004eee.1			chrX	81113700	81201942	NM_030763	NM_030763	17110	1103.58	1027.12	623.511	444.266	864.776	811.985	496.259	341.254	927	1038.71	518.55	624
POMC	0.0319722	0.968028	0.99613	uc002rga.2	hsa04920;;hsa04080;;hsa04916	Adipocytokine signaling pathway;;Neuroactive ligand-receptor interaction;;Melanogenesis	chr2	25160914	25168903	BC065832		4349	115.353	156.087	91.2435	44.0925	89.5561	122.731	71.8046	33.3762	96	157	75.03	61.03
TMEM63C	2.54663e-12	1	0.999781	uc001xtf.3			chr14	77181826	77259495	NM_020431	NM_020431	11524	328.209	284.118	171.746	133.713	256.532	224.042	136.001	102.327	274.99	286.6	142.11	187.11
OVOL2	0.0316499	0.96835	1.00054	uc002wqi.1			chr20	18024151	18057877	NM_021220	NM_021220	5698	155.786	163.002	115.209	43.3746	121.274	128.203	90.9161	32.8238	130	164	95	60.02
PWAR5	0.000140239	0.99986	1.00271	uc059guh.1			chr15	24985052	24988232	NR_022008	NR_022008	47364	1573.65	1383.94	944.586	530.681	1233.52	1094.34	752.298	407.738	1322.28	1399.9	786.09	745.57
ING1	0	1	1.00878	uc001vrh.5			chr13	110713277	110723339	NM_198219	NM_198219	9594	1032.87	980.434	456.205	543.582	809.307	775.041	362.842	417.664	867.54	991.45	379.14	763.72
TFB1M	5.81088e-07	0.999999	1.01019	uc003qqj.5			chr6	155257508	155314484	NM_016020	NM_016020	477	695.96	756.637	448.933	271.5	545.014	597.949	357.042	208.334	584.23	764.91	373.08	380.95
ACSM3	3.17046e-05	0.999968	1.01096	uc002dhr.4	hsa01100;;hsa00650	Metabolic pathways;;Butanoate metabolism	chr16	20763701	20797581	NM_005622	NM_005622	84	249.912	206.628	138.503	87.2822	195.111	162.724	109.492	66.6047	209.15	208.16	114.41	121.79
PAX8-AS1	0.00544027	0.99456	1.01128	uc002tjr.6			chr2	113236268	113267010	NR_015377	NR_015377	16427	514.415	485.342	173.894	321.336	402.601	383.272	137.714	246.676	431.57	490.29	143.9	451.06
CTSV	6.50554e-11	1	1.01707	uc010msi.4	hsa04142	Lysosome	chr9	97029678	97039643	NM_001201575	NM_001201575	7330	4970.92	4913.45	2943.88	1939.42	3898.52	3887.26	2346.62	1491.56	4179.03	4972.67	2452.03	2727.4
TM4SF18	0.0241875	0.975812	1.02003	uc003exa.3			chr3	149318497	149333761	NM_138786	NM_138786	11030	117.732	143.975	90.7995	37.4889	91.4219	113.147	71.4505	28.2956	98	144.74	74.66	51.74
LINC00937	0.00817153	0.991828	1.02009	uc058kwe.1			chr12	8295985	8396803	AK074886		24486	649.676	480.827	350.741	205.933	508.707	379.699	278.739	157.89	545.31	485.72	291.26	288.71
LINC00891	2.62288e-06	0.999997	1.02236	uc022byt.2			chrX	71697195	71706455	AK128305		49488	114.081	103.867	66.0894	40.446	88.5579	81.4088	51.7456	30.5707	94.93	104.14	54.07	55.9
CARS2	0	1	1.02272	uc001vrd.3	hsa00970	Aminoacyl-tRNA biosynthesis	chr13	110641416	110706157	NM_024537	NM_024537	6928	803.286	856.849	413.986	402.349	629.206	677.247	329.174	309.004	674.48	866.35	343.96	565.03
KCNQ1	0.020741	0.979259	1.02385	uc001lwn.4	hsa05110	Vibrio cholerae infection	chr11	2444990	2849109	NM_000218	NM_000218	715	137.199	129.868	94.4718	36.1099	106.693	101.984	74.379	27.2347	114.37	130.46	77.72	49.8
STAB1	0.00879583	0.991204	1.02406	uc003dej.4			chr3	52495337	52524495	NM_015136	NM_015136	260	81.6034	85.3441	28.2743	53.056	63.0811	66.7514	21.5902	40.2723	67.62	85.39	22.56	73.64
S1PR5	0.000649669	0.99935	1.02636	uc002mou.3	hsa04080	Neuroactive ligand-receptor interaction	chr19	10512946	10517931	NM_001166215	NM_001166215	14628	173.624	213.395	122.41	66.8318	135.267	168.079	96.6582	50.8709	145	215.01	101	93.02
TRIM47	0.00152937	0.998471	1.02753	uc002jpw.4			chr17	75874160	75878575	NM_033452	NM_033452	6550	171.519	216.605	123.082	66.5475	133.616	170.619	97.1941	50.6521	143.23	218.26	101.56	92.62
NDUFA7	0	1	1.02793	uc002mjm.3	hsa00190;;hsa05012;;hsa01100;;hsa05010;;hsa05016	Oxidative phosphorylation;;Parkinson's disease;;Metabolic pathways;;Alzheimer's disease;;Huntington's disease	chr19	8311283	8321396	NM_005001	NM_005001	40890	899.278	852.492	414.118	444.209	704.508	673.8	329.279	341.21	755.2	861.94	344.07	623.92
RP11-817I4.1	0.000314696	0.999685	1.029	uc058mob.1			chr12	32339367	32340724			43928	104.65	99.7772	66.0054	33.4088	81.1602	78.1724	51.6786	25.1565	87	100	54	46
RNF39	0.0164912	0.983509	1.02902	uc003npe.4			chr6	30070265	30075887	NM_025236	NM_025236	19347	227.709	214.916	155.521	60.6192	177.694	169.282	123.062	46.0911	190.48	216.55	128.59	84.28
RP11-771K4.1	0.00129673	0.998703	1.02971	uc001rkg.3			chr12	31363480	31369301	BC039477		34977	59.4604	81.0072	39.6033	28.433	45.7109	63.3197	30.6244	21.3284	49	81	32	39
AC144450.2	0.000105394	0.999895	1.03002	uc061gby.1			chr2	1620509	1625419	AK129581		19036	91.3906	77.8953	51.3762	30.7574	70.7587	60.8572	40.0127	23.1167	75.85	77.85	41.81	42.27
IQCA1	0	1	1.03046	uc002vvz.3			chr2	236324150	236507542	NM_024726	NM_024726	6514	604.105	626.205	321.626	279.909	472.959	494.738	255.522	214.804	506.99	632.88	267	392.78
FSTL4	9.15195e-11	1	1.03213	uc003kyn.2			chr5	133196454	133612564	NM_015082	NM_015082	703	233.215	256.506	142.008	96.6936	182.013	202.193	112.286	73.8454	195.11	258.65	117.33	135.03
LINC01484	0.0261788	0.973821	1.03358	uc063jts.1			chr5	173710439	173719692	AK074818		33845	49.6256	44.6923	30.5065	14.7994	37.996	34.5835	23.3702	10.8392	40.73	44.24	24.42	19.82
RARRES3	0.0150236	0.984976	1.03684	uc001nxf.5			chr11	63536820	63546462	NM_004585	NM_004585	6698	54.7035	51.3704	36.003	14.9273	41.9794	39.8679	27.7533	10.9376	45	51	29	20
RP11-276H19.2	0.00019511	0.999805	1.03828	uc010mqg.6			chr9	87008454	87042126	NR_027471	NR_027471	41423	384.126	339.134	230.323	121.068	300.395	267.576	182.713	92.5979	322.01	342.29	190.92	169.32
HRASLS5	0.00213141	0.997869	1.03923	uc001nwy.3			chr11	63463336	63491194	NM_054108	NM_054108	12145	852.661	645.094	453.637	274.379	667.939	509.684	360.794	210.549	716	652	377	385
LARP1B	2.97384e-12	1	1.04165	uc003iga.5			chr4	128061267	128211988	NM_018078	NM_018078	7668	1901.54	1907.62	1112.49	737.126	1490.74	1508.73	886.193	566.569	1598	1930	926	1036
TNFRSF1B	1.72025e-06	0.999998	1.04292	uc001att.4	hsa04060;;hsa04920;;hsa05014	Cytokine-cytokine receptor interaction;;Adipocytokine signaling pathway;;Amyotrophic lateral sclerosis (ALS)	chr1	12167002	12209228	NM_001066	NM_001066	466	201.142	260.567	124.546	98.7692	156.854	205.406	98.3617	75.4423	168.14	262.76	102.78	137.95
RP11-701H24.3	0.000227881	0.999772	1.04369	uc059guo.1			chr15	25027735	25032047			35392	150.994	130.036	88.1592	47.3907	117.514	102.117	69.3451	35.9137	125.97	130.63	72.46	65.67
TMEM151A	0.0109456	0.989054	1.04538	uc001ohl.4			chr11	66291869	66296664	NM_153266	NM_153266	14409	107.029	135.341	80.4066	36.2521	83.026	106.315	63.1628	27.3441	89	136	66	50
UAP1L1	0.0234255	0.976574	1.04704	uc010ncb.3			chr9	137077500	137084538	NM_207309	NM_207309	16867	573.436	681.913	433.488	173.278	448.9	538.819	344.725	132.766	481.2	689.27	360.21	242.77
PCDHA11	0	1	1.04985	uc003lia.4			chr5	140868245	141012344	NM_018902	NM_018902	31551	807.46	731.673	400.845	341.807	632.481	578.195	318.695	262.426	677.99	739.64	333.01	479.86
PMAIP1	1.63655e-09	1	1.05163	uc002lic.3	hsa04115	p53 signaling pathway	chr18	59899947	59904306	NM_021127	NM_021127	8107	3828.06	4313.14	2360.59	1566.13	3002	3412.23	1881.49	1204.37	3218	4365	1966	2202.26
SEC14L4	0.0351569	0.964843	1.05477	uc003aid.4			chr22	30488912	30505695	NM_174977	NM_174977	6712	189.75	198.231	139.319	46.6657	147.917	156.079	110.143	35.3559	158.56	199.66	115.09	64.65
ZNF525	3.74199e-08	1	1.05587	uc061cjl.1			chr19	53365692	53384335	AK293890		18997	1403.84	1451.17	859.463	513.038	1100.31	1147.54	684.417	394.165	1179.48	1467.96	715.16	720.75
GIPC3	7.16308e-05	0.999928	1.05621	uc002lyd.5			chr19	3585552	3593541	NM_133261	NM_133261	14492	133.191	152.135	88.8073	47.6253	103.549	119.604	69.8619	36.0942	111	153	73	66
ECHDC2	3.04081e-09	1	1.0573	uc001cup.5			chr1	52895983	52921767	NM_001198961	NM_001198961	5125	538.318	496.149	303.709	192.605	421.352	391.824	241.234	147.636	451.67	501.23	252.07	269.96
NKX3-1	0.0217348	0.978265	1.05743	uc011kzx.3	hsa05200;;hsa05215	Pathways in cancer;;Prostate cancer	chr8	23678692	23682927	NM_006167	NM_006167	11897	61.8388	62.2471	43.2035	15.6382	47.5767	48.4747	33.4954	11.4845	51	62.01	35	21
C8orf88	2.70287e-09	1	1.05746	uc022axl.2			chr8	90958636	90985257	NM_001190972	NM_001190972	33619	562.602	486.28	298.645	204.54	440.401	384.014	237.195	156.818	472.09	491.24	247.85	286.75
VAV1	0.000494995	0.999505	1.06015	uc010xjh.3	hsa04062;;hsa04660;;hsa04650;;hsa04664;;hsa04666;;hsa04810;;hsa04662;;hsa04670;;hsa04510	Chemokine signaling pathway;;T cell receptor signaling pathway;;Natural killer cell mediated cytotoxicity;;Fc epsilon RI signaling pathway;;Fc gamma R-mediated phagocytosis;;Regulation of actin cytoskeleton;;B cell receptor signaling pathway;;Leukocyte transendothelial migration;;Focal adhesion	chr19	6772727	6857360	NM_001258207	NM_001258207	8132	65.775	65.0527	40.5513	21.4101	50.6645	50.6948	31.3804	15.9252	54.31	64.85	32.79	29.12
DOCK2	0.0159714	0.984029	1.0607	uc003maf.3	hsa04062;;hsa04666	Chemokine signaling pathway;;Fc gamma R-mediated phagocytosis	chr5	169637246	170083382	NM_004946	NM_004946	6862	297.302	331.932	218.418	82.4557	232.286	261.878	173.219	62.8913	249	335	181	115
ZNF714	0	1	1.06997	uc032hqo.2			chr19	21082199	21123151	NM_182515	NM_182515	10398	2128.06	1859.31	1003.85	894.666	1668.43	1470.5	799.555	687.774	1788.48	1881.1	835.47	1257.63
FAM124B	0.0183404	0.98166	1.07499	uc002vnx.4			chr2	224378697	224402034	NM_001122779	NM_001122779	5410	89.1905	132.378	66.0774	38.3064	69.0328	103.969	51.7361	28.9245	74	133	54.06	52.89
MTHFS	3.20276e-10	1	1.07698	uc002bex.5	hsa00670;;hsa01100	One carbon pool by folate;;Metabolic pathways	chr15	79844975	79897049	NM_006441	NM_006441	7211	471.865	474.722	276.275	171.636	369.223	374.868	219.357	131.503	395.79	479.54	229.21	240.46
BAIAP2L1	0.00406741	0.995933	1.07725	uc003upj.4			chr7	98291650	98401068	NM_018842	NM_018842	135	1813.66	1635.5	1139	494.87	1421.8	1293.39	907.333	380.186	1524.1	1654.54	948.09	695.19
ERVW-1	2.68857e-05	0.999973	1.07735	uc022ahe.2			chr7	92468379	92477915	NM_001130925	NM_001130925	30532	296.243	331.152	194.152	102.38	231.456	261.26	153.868	78.2204	248.11	334.21	160.78	143.03
PDLIM1	1.49338e-05	0.999985	1.07978	uc001kkh.5			chr10	95237571	95291024	NM_020992	NM_020992	3399	7233.95	8315.09	4698.39	2657.07	5673.75	6578.99	3745.75	2043.7	6082	8416	3914	3737
RASGEF1A	0.00123129	0.998769	1.08019	uc001jap.3			chr10	43194535	43266919	NM_145313	NM_145313	17369	734.93	666.828	456.037	206.154	575.585	526.882	362.708	158.06	617	674	379	289.02
CNTN1	1.55431e-15	1	1.08087	uc001rmm.3	hsa04514	Cell adhesion molecules (CAMs)	chr12	40692551	41072418	NM_001843	NM_001843	377	1228.86	1187.47	677.54	463.97	963.045	938.867	539.343	356.413	1032.34	1201.02	563.57	651.72
SLCO1A2	0.0181214	0.981879	1.08367	uc001res.3			chr12	21264599	21395437	NM_134431	NM_134431	1622	409.86	392.559	279.191	98.6199	320.583	309.852	221.682	75.3274	343.65	396.37	231.64	137.74
CGNL1	0.00116428	0.998836	1.08696	uc002aeg.3			chr15	57376504	57550727	NM_032866	NM_032866	6032	6479.55	5477.44	3742.82	1885.17	5081.96	4333.54	2983.73	1449.83	5447.63	5543.57	3117.76	2651.09
LINC-ROR	0.0483037	0.951696	1.0876	uc031ril.2			chr18	57054558	57072119	NR_048536	NR_048536	35758	1408.75	2104.88	1059.73	592.786	1104.16	1664.82	844.123	455.519	1183.61	2129.68	882.04	832.94
BHMT	0.0202273	0.979773	1.08913	uc003kfu.5	hsa00270;;hsa00260;;hsa01100	Cysteine and methionine metabolism;;Glycine, serine and threonine metabolism;;Metabolic pathways	chr5	79111778	79132290	NM_001713	NM_001713	8670	103.651	103.837	72.558	24.1752	80.3766	81.3853	56.9039	18.0525	86.16	104.11	59.46	33.01
MYO1F	0.0027545	0.997245	1.08993	uc002mkg.4			chr19	8520789	8577577	NM_012335	NM_012335	8172	115.662	106.564	73.158	30.4447	89.7987	83.5429	57.3824	22.876	96.26	106.87	59.96	41.83
CTD-2561J22.5	0	1	1.09104	uc060whd.1			chr19	21453195	21463872	CR627135		40954	606.448	694.024	288.276	321.4	474.797	548.403	228.927	246.725	508.96	701.53	239.21	451.15
EXOC3L2	1.62522e-05	0.999984	1.09217	uc002pay.1			chr19	45212620	45234211	NM_138568	NM_138568	6179	148.829	199.999	91.1355	71.6867	115.817	157.478	71.7185	54.6061	124.15	201.45	74.94	99.85
TMEM133	1.28702e-08	1	1.09221	uc001pgf.4			chr11	100991988	100993941	NM_032021	NM_032021	12747	592.225	479.128	285.623	216.091	463.639	378.355	226.812	165.705	497	484	237	303
NOS3	1.82778e-05	0.999982	1.09488	uc003wif.4	hsa00330;;hsa01100;;hsa04370;;hsa04020	Arginine and proline metabolism;;Metabolic pathways;;VEGF signaling pathway;;Calcium signaling pathway	chr7	150990994	151014588	NM_000603	NM_000603	11362	229.886	224.291	140.676	71.1607	179.401	176.701	111.224	54.2014	192.31	226.04	116.22	99.11
SRY	9.10746e-07	0.999999	1.09784	uc004fqg.3			chrY	2786854	2787699	NM_003140	NM_003140	15454	126.056	106.692	66.0054	41.9387	97.952	83.6445	51.6786	31.7191	105	107	54	58
FADS6	0.00128446	0.998716	1.09791	uc060jrm.1			chr17	74877298	74893610	NM_178128	NM_178128	13238	61.4344	67.7694	41.0674	18.4957	47.2595	52.8446	31.7919	13.683	50.66	67.6	33.22	25.02
DIAPH2	5.37698e-07	0.999999	1.09811	uc004efu.5	hsa04810	Regulation of actin cytoskeleton	chrX	96684711	97604997	NM_006729	NM_006729	8881	1482.81	1261.46	791.597	489.531	1162.26	997.418	630.298	376.079	1245.89	1275.92	658.61	687.68
PDLIM3	0	1	1.09824	uc003ixw.5			chr4	185501696	185535508	NM_014476	NM_014476	9710	695.472	751.105	343.696	331.181	544.632	593.571	273.122	254.251	583.82	759.31	285.39	464.91
STAR	0.00460122	0.995399	1.09933	uc003xkv.2			chr8	38143648	38151265	NM_000349	NM_000349	8915	131.776	134.264	89.3353	34.0343	102.439	105.462	70.283	25.6378	109.81	134.91	73.44	46.88
RP11-888D10.4	0.0270999	0.9729	1.0995	uc060nfy.1			chr18	9259387	9260390			42648	53.5143	42.4794	31.2026	12.7949	41.0466	32.8324	23.9253	9.29698	44	42	25	17
TTC39A	6.63751e-06	0.999993	1.10016	uc001csl.4			chr1	51287257	51322210	NM_001297665	NM_001297665	1666	243.918	235.523	146.676	76.1649	190.409	185.589	116.009	58.0514	204.11	237.41	121.22	106.15
ESPNL	0.0205618	0.979438	1.10245	uc002vxq.5			chr2	238100156	238133287	NM_194312	NM_194312	8515	92.7582	120.523	70.8058	27.7222	71.8315	94.5887	55.5067	20.7815	77	121	58	38
PAK6	0.00302456	0.996975	1.10263	uc010bbm.4	hsa05211;;hsa04012;;hsa04510;;hsa04360;;hsa04660;;hsa04810	Renal cell carcinoma;;ErbB signaling pathway;;Focal adhesion;;Axon guidance;;T cell receptor signaling pathway;;Regulation of actin cytoskeleton	chr15	40217427	40277486	NM_001128629	NM_001128629	36157	315.306	289.482	199.9	80.9275	246.41	228.287	158.452	61.7155	264.14	292.03	165.57	112.85
RASA3	4.6425e-05	0.999954	1.10266	uc001vui.4			chr13	113977782	114132611	NM_007368	NM_007368	15726	1392.56	1629.04	534.044	872.183	1091.47	1288.28	424.913	670.476	1170	1648	444	1226
CBX7	0.00127431	0.998726	1.10308	uc003axb.4			chr22	39130771	39152650	NM_175709	NM_175709	2250	381.854	368.859	245.636	103.034	298.614	291.099	194.924	78.7235	320.1	372.38	203.68	143.95
ELL3	0.0350664	0.964934	1.10395	uc001zsw.2			chr15	43772599	43777543	NM_025165	NM_025165	6035	194.293	168.791	127.09	41.0288	151.48	132.784	100.391	31.0191	162.38	169.86	104.9	56.72
TRIM58	0.016749	0.983251	1.10572	uc001ido.4			chr1	247857198	247878205	NM_015431	NM_015431	10717	76.1211	90.7873	56.4526	20.3012	58.7805	71.0588	44.0608	15.072	63.01	90.9	46.04	27.56
EFCAB13	0.00298327	0.997017	1.10873	uc002iln.4			chr17	47323980	47441312	NM_152347	NM_152347	14323	73.7308	56.2605	38.4032	21.0689	56.9054	43.7375	29.6674	15.6627	61	55.95	31	28.64
LRRC2	9.87013e-11	1	1.10882	uc003cpu.5			chr3	46518348	46580099	BC029118		11053	338.306	341.89	194.596	119.987	264.452	269.757	154.222	91.7667	283.48	345.08	161.15	167.8
SULT1A4	1.68159e-06	0.999998	1.10966	uc002dtb.4	hsa00920	Sulfur metabolism	chr16	29459888	29464976	NM_001017390	NM_001017390	21736	218.16	244.197	115.137	98.3143	170.203	192.453	90.8587	75.0923	182.45	246.19	94.94	137.31
TMEM52	0.00868954	0.99131	1.11155	uc001aij.3			chr1	1917590	1919273	NM_178545	NM_178545	14320	217.625	230.179	152.413	54.0227	169.783	181.36	120.584	41.0161	182	232	126	75
RMI2	5.39369e-12	1	1.11256	uc059quq.1			chr16	11249648	11351755	BC039361		13763	1775.49	2033.08	1040.49	720.066	1391.85	1608.01	828.772	553.444	1492	2057	866	1012
FERMT1	0.00207733	0.997923	1.11422	uc002wmr.3			chr20	6074844	6123544	NM_017671	NM_017671	2488	925.203	1162.75	651.654	312.052	724.845	919.308	518.701	239.534	777	1176	542	438
EIF3C	5.55112e-15	1	1.11507	uc010byi.4			chr16	28688557	28735598	NM_001199142	NM_001199142	15289	24908.9	26361	14123.5	9545.33	19538.9	20858.8	11261.8	7343.25	20944.8	26683.1	11767.6	13427.5
ESYT3	0.01412	0.98588	1.1159	uc003esk.4			chr3	138434612	138478414	NM_031913	NM_031913	10117	305.947	253.543	186.543	70.7982	239.068	199.848	147.801	53.9225	256.27	255.65	154.44	98.6
ZNF718	0	1	1.11735	uc032tae.2			chr4	124479	163989	NM_001289931	NM_001289931	31973	683.865	662.105	340.9	278.7	535.527	523.146	270.892	213.874	574.06	669.22	283.06	391.08
RP4-565E6.1	0.00314659	0.996853	1.12125	uc057kgc.1			chr1	148159212	148200553			25146	180.426	217.564	128.363	53.7811	140.603	171.377	101.405	40.8302	150.72	219.23	105.96	74.66
RASGRP4	0.030042	0.969958	1.12179	uc010ega.4	hsa04010	MAPK signaling pathway	chr19	38409057	38426305	AY048121		13003	164.562	165.749	116.734	34.2405	128.159	130.376	92.1315	25.7964	137.38	166.78	96.27	47.17
RP11-480I12.7	0.000207144	0.999793	1.12426	uc001gyk.1			chr1	202861753	202875241	NR_002929	NR_002929	28017	189.357	161.402	107.265	52.8285	147.609	126.936	84.5807	40.0973	158.23	162.38	88.38	73.32
MARC2	5.10952e-10	1	1.12688	uc001hmq.4			chr1	220748333	220784815	NM_017898	NM_017898	4740	277.918	264.469	130.823	116.725	217.08	208.494	103.367	89.2565	232.7	266.71	108.01	163.21
FAM72C	0	1	1.12756	uc031uqs.2			chr1	143955363	143971965	NM_001287385	NM_001287385	38130	529.923	552.331	282.803	211.719	414.766	436.28	224.563	162.342	444.61	558.1	234.65	296.85
MEIOB	0.0154589	0.984541	1.12859	uc010uvq.1			chr16	1833982	1872178	NM_001163560	NM_001163560	10582	68.5935	62.4249	44.2236	14.8847	52.8754	48.6154	34.3089	10.9048	56.68	62.19	35.85	19.94
TUNAR	0.000104829	0.999895	1.12973	uc001yfe.3			chr14	95876771	95925571	NR_038861	NR_038861	31998	2437.87	2499.39	1539.1	716.42	1911.46	1977	1226.39	550.638	2049	2529.02	1281.48	1006.87
IL2RB	0.0144571	0.985543	1.12973	uc003aqv.2	hsa04144;;hsa04060;;hsa04630	Endocytosis;;Cytokine-cytokine receptor interaction;;Jak-STAT signaling pathway	chr22	37125837	37149990	NM_000878	NM_000878	2285	96.3258	148.184	50.3921	60.5339	74.6301	116.477	39.2279	46.0255	80	149	40.99	84.16
AP003068.23	0.000719394	0.999281	1.13006	uc058dhe.1			chr11	65177605	65180884			34304	75.5979	94.7587	51.3522	25.6679	58.3701	74.2013	39.9935	19.201	62.57	94.92	41.79	35.11
KRTCAP3	0.0123023	0.987698	1.13497	uc021vfd.1			chr2	27442365	27446481	NM_001168364	NM_001168364	10086	553.231	604.086	392.432	133.728	433.05	477.235	311.986	102.338	464.21	610.49	326	187.13
BDH1	0.000938603	0.999061	1.13554	uc003fxu.3	hsa01100;;hsa00650;;hsa00072	Metabolic pathways;;Butanoate metabolism;;Synthesis and degradation of ketone bodies	chr3	197509782	197573323	NM_203315	NM_203315	10507	785.804	826.501	519.043	214.001	615.493	653.232	412.951	164.097	659.78	835.63	431.5	300.06
EIF2AK4	0	1	1.13714	uc001zkm.2			chr15	39934152	40035590	NM_001013703	NM_001013703	6030	7157.72	7360.93	3810.4	2789.84	5613.96	5823.96	3037.62	2145.85	6017.9	7450.14	3174.07	3923.79
ABHD12B	0.00165362	0.998346	1.13764	uc001wyr.3			chr14	50872159	50904970	NM_181814	NM_181814	6474	4043.82	4636.36	2747.05	1197.3	3171.25	3667.99	2189.66	920.609	3399.43	4692.18	2288.02	1683.38
GPLD1	6.27991e-06	0.999994	1.14113	uc003ned.3	hsa00563	Glycosylphosphatidylinositol(GPI)-anchor biosynthesis	chr6	24428176	24489622	NM_001503	NM_001503	4015	277.894	243.516	153.673	81.9155	217.062	191.913	121.588	62.4757	232.68	245.5	127.05	114.24
RP11-65G9.1	9.46865e-05	0.999905	1.14168	uc065cuf.1			chrY	21038288	21044724	U88898		34239	203.616	204.958	127.186	57.1717	158.794	161.403	100.467	43.4388	170.22	206.47	104.98	79.43
MYB	0.0455807	0.954419	1.14685	uc003qfc.4			chr6	135181327	135219173	NM_005375	NM_005375	4802	591.345	373.226	258.885	175.901	462.949	294.554	205.49	134.784	496.26	376.8	214.72	246.46
RP11-69I8.2	0.0466703	0.95333	1.14895	uc032xma.2			chr6	131901962	131920565	AK022686		28705	8215.64	10093.6	6056.27	2199.52	6443.84	7986.37	4828.58	1691.68	6907.5	10216.3	5045.48	3093.32
BTN3A2	0	1	1.1506	uc063mgs.1			chr6	26365230	26378318	NM_007047	NM_007047	15839	237.627	252.209	129.719	90.0971	185.474	198.793	102.486	68.7703	198.82	254.3	107.09	125.75
SMTNL2	1.03632e-07	1	1.15457	uc002fyf.2			chr17	4584538	4608314	NM_001114974	NM_001114974	16190	184.327	173.869	103.208	56.866	143.663	136.802	81.346	43.2036	154	175	85	79
LINC01057	1.5169e-05	0.999985	1.15905	uc001dqu.4			chr1	94657532	94820281	NR_104131	NR_104131	23695	506.376	455.656	287.76	142.215	396.295	359.781	228.515	108.868	424.81	460.24	238.78	199.07
LINC00491	6.00884e-05	0.99994	1.15957	uc032vey.2			chr5	102609155	102671559	AK092078		32115	74.9438	75.5343	45.3277	21.2039	57.857	58.9889	35.1893	15.7666	62.02	75.46	36.77	28.83
M1AP	7.59552e-06	0.999992	1.15966	uc010ysa.4			chr2	74557891	74648338	NM_001281296	NM_001281296	10264	214.533	181.318	114.021	62.3394	167.358	142.696	89.9687	47.4146	179.4	182.54	94.01	86.7
LINC00836	0.00340392	0.996596	1.15986	uc001isl.1			chr10	25651711	25732935	NR_108068	NR_108068	48736	63.7296	93.3065	42.5555	26.8976	49.06	73.0521	32.9786	20.1471	52.59	93.45	34.46	36.84
MICB	1.31887e-08	1	1.16045	uc003nto.6	hsa04650	Natural killer cell mediated cytotoxicity	chr6	31498085	31511124	NM_001289161	NM_001289161	19304	708.125	730.369	413.374	229.341	554.558	577.163	328.686	175.899	594.46	738.32	343.45	321.64
OLMALINC	0.00262907	0.997371	1.16369	uc057vjj.1			chr10	100373614	100383368	AK023036		28356	6970.75	7752.54	4678.32	1892.86	5467.29	6133.84	3729.74	1455.75	5860.68	7846.55	3897.28	2661.91
PTPN6	0.000330447	0.99967	1.16719	uc001qsa.1	hsa04650;;hsa05140;;hsa04662;;hsa04520;;hsa04630;;hsa04660	Natural killer cell mediated cytotoxicity;;Leishmaniasis;;B cell receptor signaling pathway;;Adherens junction;;Jak-STAT signaling pathway;;T cell receptor signaling pathway	chr12	6946576	6961316	NM_080548	NM_080548	3908	739.687	802.169	482.44	203.296	579.316	633.979	383.762	155.861	621	811	401	285
RP11-345J4.5	0	1	1.16781	uc059ssq.1			chr16	29443229	29454347	AF271775		37552	2635.21	2725.76	1401.45	983.875	2066.26	2156.13	1116.62	756.408	2214.94	2758.17	1166.78	1383.13
POPDC3	0.00890419	0.991096	1.16788	uc003prb.4			chr6	105158279	105179860	NM_022361	NM_022361	6535	82.0553	74.092	51.6042	17.0598	63.4356	57.8476	40.1945	12.5783	68	74	42	23
RP3-399L15.3	0.000673357	0.999327	1.16987	uc063qwj.1			chr6	113970234	113995802	BC042098		25497	541.743	520.205	337.228	133.934	424.039	410.859	267.963	102.496	454.55	525.58	280	187.42
EVPL	0.035258	0.964742	1.17127	uc002jqi.3			chr17	76006844	76027452	NM_001988	NM_001988	12108	125.747	139.006	93.0316	23.6918	97.7094	109.215	73.2306	17.6807	104.74	139.71	76.52	32.33
TUBGCP3	0	1	1.17249	uc001vse.3			chr13	112485004	112588167	NM_006322	NM_006322	5755	1579.27	1623.11	640.853	779.065	1237.93	1283.59	510.087	598.835	1327	1642	533	1095
CCK	0.0175154	0.982485	1.1735	uc003cld.2	hsa04080	Neuroactive ligand-receptor interaction	chr3	42257824	42266207	NM_000729	NM_000729	15971	38.0546	53.3462	27.6023	12.084	28.9192	41.4314	21.0543	8.7501	31	53	22	16
THEMIS2	0.0133343	0.986666	1.17661	uc001bpc.6			chr1	27872567	27886673	NM_001286115	NM_001286115	6297	579.144	570.014	388.832	118.708	453.378	450.273	309.115	90.7823	486	576	323	166
RASGRF1	0.0026127	0.997387	1.17767	uc002bep.4	hsa04510;;hsa04010	Focal adhesion;;MAPK signaling pathway	chr15	78959946	79090764	NM_001145648	NM_001145648	784	65.014	53.3561	36.015	15.4747	50.0675	41.4392	27.7629	11.3587	53.67	53.01	29.01	20.77
CCDC114	0.0050492	0.994951	1.17768	uc002pir.3			chr19	48296456	48320075	NM_144577	NM_144577	3102	116.067	85.8281	60.0649	28.3477	90.1158	67.1345	46.9414	21.2627	96.6	85.88	49.05	38.88
LINC00649	0	1	1.18298	uc061zur.1			chr21	33943624	33969598	AK311545		29230	483.591	491.111	247.148	181.31	378.421	387.837	196.13	138.946	405.65	496.13	204.94	254.07
CTD-2396E7.11	0.0213837	0.978616	1.1846	uc060sjb.1			chr19	6469464	6470152			44151	256.536	216.941	159.433	48.0305	200.307	170.885	126.182	36.4059	214.72	218.6	131.85	66.57
RP1-302G2.5	0.0378569	0.962143	1.18522	uc063ovp.1			chr6	44216938	44218236			37704	70.1632	111.632	52.8043	26.3005	54.1068	87.5531	41.1515	19.6877	58	112	43	36
TMC8	0.00176298	0.998237	1.18953	uc002jup.3			chr17	78130785	78142968	NM_152468	NM_152468	12111	52.1348	76.2159	25.9821	29.4495	39.9644	59.5283	19.7623	22.1104	42.84	76.15	20.65	40.43
RP11-561I11.3	0.00831078	0.991689	1.18977	uc057qtx.1			chr1	242203554	242210827			23872	770.606	912.388	547.857	189.08	603.571	721.195	435.929	144.924	647	922.57	455.51	265
PARP12	0.000580042	0.99942	1.19053	uc003vvl.2			chr7	140023743	140063721	NM_022750	NM_022750	797	315.14	307.195	196.48	75.3475	246.279	242.303	155.725	57.4225	264	309.96	162.72	105
PRKG2	1.08127e-07	1	1.19075	uc003hmh.3	hsa04730;;hsa04540;;hsa04740	Long-term depression;;Gap junction;;Olfactory transduction	chr4	81087369	81215117	NM_006259	NM_006259	7657	89.3451	93.9684	51.2202	28.2411	69.1541	73.5759	39.8883	21.1807	74.13	94.12	41.68	38.73
CHCHD2	0.0308797	0.96912	1.19448	uc003tsa.4			chr7	56101568	56106576	NM_016139	NM_016139	3252	3816.17	5910.56	2615.01	1634.19	2992.67	4676.28	2084.37	1256.73	3208	5982	2178	2298
CYP1B1-AS1	0.0181694	0.981831	1.19557	uc061igm.1			chr2	38076279	38131567	BC031410		27209	22402.9	24323.5	15197.1	5203.41	17573.1	19246.5	12117.9	4002.75	18837.5	24620.6	12662.2	7319.23
ICAM3	0.000279459	0.999721	1.19936	uc002mob.3	hsa04514	Cell adhesion molecules (CAMs)	chr19	10333775	10339823	NM_002162	NM_002162	1348	427.116	568.414	281.255	151.42	334.119	449.007	223.328	115.95	358.16	574.38	233.36	212.02
TP73	5.78723e-05	0.999942	1.20496	uc001akp.4	hsa04115;;hsa04722	p53 signaling pathway;;Neurotrophin signaling pathway	chr1	3652519	3736201	NM_005427	NM_005427	1438	237.39	173.197	103.905	73.3501	185.288	136.27	81.9011	55.8858	198.62	174.32	85.58	102.19
SCGB3A2	0.0223078	0.977692	1.20763	uc003lot.3			chr5	147878710	147882190	NM_054023	NM_054023	11207	12693	14333.8	8809.23	2891.97	9956.14	11341.6	7023.91	2224.42	10672.5	14508.5	7339.42	4067.47
FLVCR1-AS1	0.0001791	0.999821	1.21245	uc057pgy.1			chr1	212852107	212858088	AK092887		17185	566.919	732.335	371.01	188.809	443.788	578.718	294.903	144.716	475.72	740.31	308.15	264.62
FAM149A	6.56629e-05	0.999934	1.214	uc063bno.1			chr4	186104418	186172140	AK057166		3682	466.419	509.081	294.36	125.297	364.95	402.057	233.779	95.8519	391.21	514.32	244.28	175.27
SH3GL2	0.00177638	0.998224	1.21712	uc003zna.4	hsa04144	Endocytosis	chr9	17579122	17797129	NM_003026	NM_003026	3390	267.572	298.344	180.015	62.5526	208.964	235.299	142.595	47.5787	224	301	149	87
ANKRD10	0	1	1.21784	uc001vrn.5			chr13	110878539	110915069	NM_017664	NM_017664	1769	3102.17	2932.09	1423.41	1170.02	2432.57	2319.39	1134.14	899.62	2607.6	2967.02	1185.08	1645
SMN2	0	1	1.22092	uc003jyd.4			chr5	70049611	70077592	NM_017411	NM_017411	19570	2209.76	2414.99	1061.6	921.614	1732.52	1910.21	845.606	708.506	1857.18	2443.59	883.59	1295.54
AC074289.1	0.0208094	0.979191	1.22108	uc061jtc.1			chr2	64143238	64229605			24407	7122.95	8487.31	5034.76	1660.59	5586.68	6715.27	4013.99	1277.04	5988.66	8590.33	4194.29	2335.14
TPTEP1	0.00478059	0.995219	1.22207	uc062bex.1			chr22	16602043	16653809	AK226145		2204	8722.17	9524.69	5785.85	2035.11	6841.19	7536.15	4612.94	1565.18	7333.44	9640.42	4820.15	2862.02
GABRP	0.0049393	0.995061	1.22349	uc003mau.4	hsa04080	Neuroactive ligand-receptor interaction	chr5	170782681	170814047	U95367		1997	8764.16	9681.28	5839.56	2058.75	6874.13	7660.06	4655.77	1583.37	7368.75	9798.93	4864.9	2895.28
C10orf10	0.00202555	0.997974	1.22432	uc001jbr.5			chr10	44976128	44978810	NM_007021	NM_007021	11514	129.624	87.9225	43.2035	49.047	100.751	68.7917	33.4954	37.1879	108	88	35	68
WFDC2	0.00128471	0.998715	1.22662	uc002xoo.4			chr20	45469705	45481532	NM_006103	NM_006103	2523	1299.8	1548.03	874.872	341.196	1018.7	1224.18	696.705	261.956	1092	1566	728	479
CLDN19	9.29701e-13	1	1.22794	uc001chu.3	hsa04530;;hsa04670;;hsa04514	Tight junction;;Leukocyte transendothelial migration;;Cell adhesion molecules (CAMs)	chr1	42734994	42740140	NM_001123395	NM_001123395	11104	493.14	501.672	266.254	157.597	385.912	396.194	211.366	120.702	413.68	506.82	220.86	220.71
RAB20	0.0024888	0.997511	1.2293	uc001vqy.4			chr13	110523065	110561733	NM_017817	NM_017817	7833	294.923	452.455	180.015	137.9	230.42	357.248	142.595	105.548	247	457	149	193
ABHD4	0	1	1.23308	uc001wgm.4			chr14	22598236	22613215	NM_022060	NM_022060	2304	2204.75	2421.83	1129.28	838.042	1728.59	1915.62	899.582	644.21	1852.97	2450.51	939.99	1177.97
BCAN	0.00173554	0.998264	1.23619	uc001fpp.4			chr1	156641947	156659528	NM_021948	NM_021948	6591	259.723	295.34	175.046	59.7093	202.807	232.923	138.633	45.3911	217.4	297.96	144.86	83
LRRK1	0.0203407	0.979659	1.23688	uc002bwr.4			chr15	100919214	101070112	NM_024652	NM_024652	9673	146632	163612	97862	33770.9	115025	129466	78038.5	25981.5	123302	165616	81544	47508.5
NAGS	0.000627403	0.999373	1.23835	uc002ies.4	hsa01100;;hsa00330	Metabolic pathways;;Arginine and proline metabolism	chr17	44004545	44009060	NM_153006	NM_153006	10536	177.228	229.221	118.81	52.6011	138.094	180.602	93.7872	39.9223	148.03	231.03	98	73
ANKRD10-IT1	1.29166e-10	1	1.23895	uc058yhs.1			chr13	110894638	110899172			25691	134.38	111.632	60.0049	43.3604	104.482	87.5531	46.8936	32.8129	112	112	49	60
GNPTAB	0.0152497	0.98475	1.23974	uc001tit.4	hsa04142	Lysosome	chr12	101745496	101830938	NM_024312	NM_024312	3903	5970.16	4764.1	3343.57	1200.99	4682.38	3769.08	2665.35	923.447	5019.29	4821.49	2785.08	1688.57
PDE6G	2.63226e-05	0.999974	1.2426	uc060llj.1	hsa00230;;hsa04744	Purine metabolism;;Phototransduction	chr17	81650924	81663112	BC106884		15612	154.597	173.869	96.0079	41.9387	120.341	136.802	75.604	31.7191	129	175	79	58
KCNS3	0.00670274	0.993297	1.24376	uc002rcv.4			chr2	17877846	17932954	NM_001282428	NM_001282428	12758	868.121	923.68	584.448	171.309	680.067	730.131	465.108	131.251	729	934	486	240
CCNA1	2.58079e-10	1	1.24384	uc010teo.3	hsa05200;;hsa05221;;hsa04110;;hsa04914	Pathways in cancer;;Acute myeloid leukemia;;Cell cycle;;Progesterone-mediated oocyte maturation	chr13	36431519	36442869	AK316392		6660	156.975	201.53	78.0064	72.5042	122.207	158.69	61.2488	55.235	131	203	64	101
IL20RA	0.0362971	0.963703	1.24722	uc003qhj.5	hsa04630;;hsa04060	Jak-STAT signaling pathway;;Cytokine-cytokine receptor interaction	chr6	136999970	137044964	NM_014432	NM_014432	368	85.6229	97.8014	63.6052	12.7949	66.2342	76.609	49.7646	9.29698	71	98	52	17
RP11-536I6.2	0.00141744	0.998583	1.24996	uc062gzo.1			chr3	14272372	14303845			34507	686.85	710.176	441.132	145.392	537.868	561.184	350.821	111.312	576.57	717.88	366.58	203.54
CDHR1	1.5276e-10	1	1.25	uc001kcv.4			chr10	84194634	84218696	NM_033100	NM_033100	9049	435.25	458.382	241.22	133.635	340.5	361.938	191.402	102.267	365	463	200	187
EEF1A2	2.18476e-09	1	1.25008	uc002yfe.3			chr20	63488012	63499315	NM_001958	NM_001958	2464	1781.43	1606.31	914.475	508.951	1396.52	1270.3	728.286	391.02	1497	1625	761	715
AIM1	0.0094521	0.990548	1.252	uc003prh.4			chr6	106511854	106570451	NM_001624	NM_001624	4017	839.235	752.833	518.695	148.889	657.407	594.939	412.673	114.003	704.71	761.06	431.21	208.46
LYPD3	2.15554e-06	0.999998	1.25655	uc002owl.2			chr19	43460786	43465660	NM_014400	NM_014400	5491	196.219	200.542	114.009	51.1794	152.992	157.908	89.9591	38.8286	164	202	94	71
FANCA	0	1	1.25683	uc002fou.2			chr16	89737548	89816646	NM_000135	NM_000135	16088	2143.83	1923.25	857.554	843.494	1680.8	1521.09	682.895	648.404	1801.74	1945.82	713.57	1185.64
AIF1	0.00352607	0.996474	1.26083	uc003nuy.4			chr6	31615183	31617021	NM_001623	NM_001623	19289	126.056	154.111	87.6072	28.433	97.952	121.167	68.9049	21.3284	105	155	72	39
CTB-151G24.1	5.11817e-09	1	1.26091	uc032hsu.2			chr19	27638482	27640638	AY371035		40815	626.772	482.813	251.757	210.376	490.74	381.27	199.805	161.308	526.05	487.73	208.78	294.96
RP11-91J19.3	0.000273259	0.999727	1.26322	uc064jwk.1			chr8	450713	451343			42073	47.4256	53.1881	29.0424	11.9987	36.2702	41.3063	22.2027	8.68447	38.88	52.84	23.2	15.88
PACSIN1	0.0179091	0.982091	1.26458	uc003ojo.5			chr6	34466060	34535221	NM_020804	NM_020804	5500	887.303	784.367	552.033	142.876	695.114	619.892	439.259	109.376	745.13	792.98	458.99	200
RBP7	0.0258488	0.974151	1.268	uc001aqq.4			chr1	9997215	10016020	NM_052960	NM_052960	10647	117.791	124.168	83.2148	16.3774	91.4685	97.4732	65.4022	12.0533	98.05	124.69	68.34	22.04
TDRD12	3.43328e-06	0.999997	1.26941	uc002ntq.3			chr19	32719752	32821263	BC049000		13438	92.889	74.8724	43.6716	25.0424	71.9341	58.4652	33.8687	18.7197	77.11	74.79	35.39	34.23
MAP4K1	7.08127e-06	0.999993	1.26997	uc002oiy.3	hsa04010	MAPK signaling pathway	chr19	38587668	38618003	NM_001042600	NM_001042600	2954	264.67	303.244	161.629	72.9876	206.688	239.176	127.933	55.6069	221.56	305.96	133.68	101.68
PRB3	0.00868055	0.991319	1.27567	uc058lgt.1			chr12	11265955	11269805	NM_006249	NM_006249	17013	42.8115	54.3341	30.0025	9.24073	32.6507	42.2131	22.9683	6.56257	35	54	24	12
MGAT4C	2.6433e-06	0.999997	1.2788	uc001taj.5	hsa00510	N-Glycan biosynthesis	chr12	85978744	86838885	NM_013244	NM_013244	14835	500.085	417.355	250.965	126.264	391.36	329.473	199.173	96.5956	419.52	421.47	208.12	176.63
CTC-458G6.4	0.00130553	0.998694	1.2794	uc063fjo.1			chr5	92826254	92844004			31361	219.54	249.591	145.632	46.751	171.285	196.721	115.176	35.4215	183.61	251.65	120.35	64.77
BIK	0.001156	0.998844	1.27998	uc003bdk.3			chr22	43110747	43129712	NM_001197	NM_001197	2240	174.813	125.462	81.6067	41.1639	136.2	98.4973	64.1198	31.123	146	126	67	56.91
TMEM51	2.55351e-14	1	1.28018	uc010obk.3			chr1	15152531	15220477	NM_001136217	NM_001136217	12994	860.986	696.445	308.425	331.955	674.469	550.318	244.995	254.847	723	703.98	256	466
DHX58	0.0068736	0.993126	1.28056	uc002hyw.5	hsa04622	RIG-I-like receptor signaling pathway	chr17	42101403	42112733	NM_024119	NM_024119	3558	107.029	102.741	68.4056	17.0598	83.026	80.5176	53.5927	12.5783	89	103	56	23
PSTPIP1	0.00528302	0.994717	1.28106	uc002bcf.3	hsa04621	NOD-like receptor signaling pathway	chr15	76995084	77037332	NM_003978	NM_003978	7899	38.5898	34.8133	21.6018	7.71956	29.339	26.7662	16.2692	5.39225	31.45	34.24	17	9.86
NRN1L	1.44581e-09	1	1.28203	uc002euu.4			chr16	67884804	67886372	NM_198443	NM_198443	16158	156.726	183.541	87.5112	51.5277	122.011	144.455	68.8283	39.0965	130.79	184.79	71.92	71.49
CTD-2058B24.2	0.00208174	0.997918	1.28209	uc059azb.1			chr14	38034286	38194281			36014	8721.69	10041.6	5709.11	2005.42	6840.82	7945.15	4551.74	1542.34	7333.04	10163.6	4756.2	2820.25
ALMS1-IT1	0.000248006	0.999752	1.28218	uc032nrh.2			chr2	73456763	73459484	BC041487		26035	49.911	47.4781	27.7583	11.4016	38.2199	36.788	21.1787	8.22509	40.97	47.06	22.13	15.04
EPHA10	0.0243484	0.975652	1.28264	uc009vvi.4			chr1	37715973	37765066	NM_001099439	NM_001099439	15114	87.5256	75.2972	54.5205	11.5225	67.7268	58.8013	42.52	8.31806	72.6	75.22	44.43	15.21
LINC00678	0.0445911	0.955409	1.28346	uc057zyk.1			chr11	27617992	27634627	EF565102		34463	7714.81	9023.94	5486.56	1388.99	6050.97	7139.9	4374.27	1068.09	6486.36	9133.53	4570.76	1953.05
TYMP	0.0183532	0.981647	1.28586	uc003bmb.7	hsa05219;;hsa00983;;hsa01100;;hsa00240	Bladder cancer;;Drug metabolism - other enzymes;;Metabolic pathways;;Pyrimidine metabolism	chr22	50525754	50530085	NM_001257988	NM_001257988	445	78.1071	117.5	29.2464	50.0919	60.3384	92.1966	22.3654	37.9918	64.68	117.94	23.37	69.47
RP11-240B13.2	0.00612831	0.993872	1.28795	uc064qhm.1			chr8	132024237	132085655	AK297911		35656	86.3364	139.599	50.0441	41.5975	66.7939	109.684	38.9504	31.4566	71.6	140.31	40.7	57.52
S100A16	2.65862e-09	1	1.28852	uc001fcd.2			chr1	153606885	153613083	NM_080388	NM_080388	16291	593.414	709.396	334.827	197.617	464.572	560.567	266.049	151.492	498	717.09	278	277.01
RHOV	3.3183e-06	0.999997	1.29106	uc001znd.3			chr15	40872213	40874289	NM_133639	NM_133639	2866	128.434	129.414	73.206	31.2763	99.8177	101.624	57.4207	23.5159	107	130	60	43
RP11-727A23.10	0.00123695	0.998763	1.29331	uc001pag.3			chr11	83286127	83423516	BC070093		34616	11090.1	12639.7	7135.55	2545.64	8698.71	10001.1	5689.25	1957.97	9324.61	12793.6	5944.8	3580.24
DLEU7	0.000186147	0.999814	1.2973	uc001vex.3			chr13	50711900	50843939	NM_198989	NM_198989	15736	141.516	163.99	90.0074	33.4088	110.079	128.985	70.8189	25.1565	118	165	74	46
EPHA1-AS1	0.0124024	0.987598	1.2973	uc003wda.6			chr7	143407812	143523449	NR_033897	NR_033897	25692	87.0262	123.358	63.6292	21.0831	67.335	96.8322	49.7838	15.6736	72.18	123.87	52.02	28.66
GJB7	0.00227545	0.997725	1.2982	uc003plo.3			chr6	87282977	87329278	NM_198568	NM_198568	11255	149.84	119.94	81.1027	27.708	116.61	94.1274	63.7179	20.7705	125	120.41	66.58	37.98
RP11-1223D19.1	0.00306806	0.996932	1.29924	uc010ywy.4			chr2	110245662	110266559	NR_037626	NR_037626	37563	56.4754	55.4603	34.9469	9.6459	43.3694	43.1043	26.9112	6.8743	46.49	55.14	28.12	12.57
BEST2	0.00668136	0.993319	1.30263	uc060ucm.1			chr19	12751701	12758406	AF440756		561	126.08	110.644	75.8582	19.2136	97.9706	86.7714	59.5357	14.2353	105.02	111	62.21	26.03
SYT12	0.000373343	0.999627	1.30292	uc058ech.1			chr11	67006777	67050863	AK024280		13327	186.587	215.637	120.334	41.7965	145.435	169.853	95.0026	31.6097	155.9	217.28	99.27	57.8
RP11-415G4.1	0.00249444	0.997506	1.30421	uc058xhw.1			chr13	55535696	55583524			43235	116.554	100.765	67.2055	19.9031	90.4983	78.9542	52.6357	14.7658	97.01	101	55	27
PKP1	8.02411e-08	1	1.30522	uc001gwd.3			chr1	201283451	201332993	NM_000299	NM_000299	1527	79.6769	81.9951	43.2035	21.3248	61.5698	64.1014	33.4954	15.8596	66	82	35	29
FAM19A4	0.00144208	0.998558	1.30615	uc021xag.2			chr3	68731765	68932610	NM_182522	NM_182522	10894	192.652	169.918	111.609	34.1196	150.193	133.675	88.0451	25.7034	161	171	92	47
DLGAP2	0.00333377	0.996666	1.30679	uc003wpl.4			chr8	1501365	1708476	NM_004745	NM_004745	17062	88.0013	82.983	54.0044	14.2165	68.1	64.8831	42.1085	10.3907	73	83	44	19
LRRC8E	0.000101069	0.999899	1.30712	uc031rje.2			chr19	7888504	7902021	NM_001268284	NM_001268284	12827	181.378	197.332	111.933	40.2185	141.349	155.368	88.3035	30.3957	151.52	198.75	92.27	55.58
SLITRK3	1.72456e-07	1	1.30735	uc003fek.4			chr3	165186721	165196852	NM_014926	NM_014926	5178	216.59	175.134	99.7522	57.6337	168.972	137.802	78.5898	43.7942	181.13	176.28	82.12	80.08
CUL4A	0	1	1.30983	uc021rmv.3	hsa03420;;hsa04120	Nucleotide excision repair;;Ubiquitin mediated proteolysis	chr13	113209543	113263582	NM_001008895	NM_001008895	7835	5073.17	4977.69	2400.22	1653.07	3978.73	3938.09	1913.09	1271.26	4265.01	5037.69	1999.02	2324.56
RDH12	0.0277463	0.972254	1.30986	uc001xjz.5	hsa01100;;hsa00830	Metabolic pathways;;Retinol metabolism	chr14	67701885	67734452	NM_152443	NM_152443	7854	56.1663	64.8354	40.8033	7.10825	43.1269	50.5229	31.5814	4.92193	46.23	64.63	33	9
ALPPL2	0.00777029	0.99223	1.3105	uc002vss.5	hsa00790;;hsa01100	Folate biosynthesis;;Metabolic pathways	chr2	232406842	232410714	NM_031313	NM_031313	10869	199.085	139.51	97.292	38.3277	155.24	109.613	76.628	28.941	166.41	140.22	80.07	52.92
GSTT2B	0	1	1.31373	uc002zyw.5	hsa00982;;hsa00480;;hsa00980	Drug metabolism - cytochrome P450;;Glutathione metabolism;;Metabolism of xenobiotics by cytochrome P450	chr22	23957413	23961186	NM_001080843	NM_001080843	6706	416.187	482.102	208.349	152.117	325.546	380.708	165.19	116.486	348.97	487.01	172.61	213
DHTKD1	0	1	1.3148	uc001ild.6			chr10	12068971	12123225	NM_018706	NM_018706	14709	3460.71	3300.18	1578.98	1137.87	2713.83	2610.67	1258.19	874.884	2909.1	3339.63	1314.71	1599.77
GABRG2	0.000442416	0.999558	1.31491	uc003lyy.5	hsa04080	Neuroactive ligand-receptor interaction	chr5	162067539	162155536	NM_198904	NM_198904	4150	70.1632	70.17	42.0034	13.5057	54.1068	54.7442	32.5384	9.84386	58	70.03	34	18
TFR2	2.01601e-08	1	1.31805	uc064ggh.1			chr7	100620419	100642721	BC142630		3270	197.052	181.239	100.988	49.836	153.645	142.633	79.5755	37.795	164.7	182.46	83.15	69.11
UNC13D	0.000705936	0.999294	1.31898	uc002jpp.5			chr17	75827224	75844717	NM_199242	NM_199242	1980	305.127	357.588	199.588	65.14	238.424	282.179	158.204	49.5693	255.58	360.97	165.31	90.64
RCN3	0	1	1.32043	uc002poj.4			chr19	49527617	49543638	NM_020650	NM_020650	8197	849.094	996.784	417.634	320.582	665.141	787.978	332.083	246.097	713	1008	347	450
PPP1R14A	6.20876e-07	0.999999	1.32242	uc002ohq.3	hsa04270	Vascular smooth muscle contraction	chr19	38251236	38256591	NM_033256	NM_033256	12036	349.627	412.939	205.217	98.8047	273.333	325.979	162.692	75.4696	293	417	170	138
LINC00545	0.0092417	0.990758	1.32574	uc032aax.2			chr13	30882550	30883395	NR_103813	NR_103813	28461	146.51	151.602	97.94	20.0879	113.997	119.182	77.1447	14.908	122.2	152.46	80.61	27.26
RP4-755D9.1	0.021804	0.978196	1.32705	uc004esi.1			chrX	120036235	120146854	AK123976		35726	156.321	143.146	100.916	17.5432	121.694	112.49	79.5181	12.9501	130.45	143.9	83.09	23.68
RP11-181K12.1	0.00185721	0.998143	1.32757	uc063aam.1			chr4	145830455	145832980	DQ573133		47616	3807.71	4484.06	2495.06	807.803	2986.03	3547.48	1988.72	620.945	3200.89	4538.02	2078.05	1135.43
AC093627.7	0.00143096	0.998569	1.3321	uc064asc.1			chr7	70971	71835			26974	34.487	45.4431	21.6018	9.24073	26.1205	35.1776	16.2692	6.56257	28	45	17	12
HAPLN3	0.0146014	0.985399	1.33251	uc002bnc.4			chr15	88877287	88895626	NM_178232	NM_178232	7930	2571.07	2292.9	1560.13	370.34	2015.95	1813.6	1243.16	284.378	2161	2320	1299	520
FAM162B	0.000145967	0.999854	1.33406	uc003pxi.2			chr6	116752196	116765723	NM_001085480	NM_001085480	15236	57.0819	65.2009	34.8029	12.7949	43.8452	50.8121	26.7963	9.29698	47	65	28	17
PDPR	0	1	1.33505	uc002eyf.2			chr16	70113625	70162537	NM_017990	NM_017990	1890	6273.9	5508.6	2718.31	1951.1	4920.64	4358.2	2166.74	1500.55	5274.7	5575.11	2264.07	2743.84
DCUN1D2	0	1	1.34033	uc001vtr.2			chr13	113457046	113490952	NM_001014283	NM_001014283	9232	1162.01	981.62	434.208	411.468	910.608	775.979	345.299	316.021	976.13	992.65	360.81	577.86
RP11-44F21.5	0.00153816	0.998462	1.34221	uc062xhy.1			chr4	75081701	75084717			36700	51.1359	65.2009	33.6028	11.3732	39.1808	50.8121	25.8393	8.20322	42	65	27	15
CH507-9B2.3	0	1	1.34453	uc032pqm.2			chr21	5116340	5128425	U53003		48126	3237.84	3628.51	1485.66	1217.27	2539	2870.48	1183.78	935.971	2721.69	3671.98	1236.95	1711.47
RP11-728G15.1	0.016764	0.983236	1.34459	uc058udl.1			chr12	120629610	120641591			34914	40.4687	45.2949	27.8423	5.01843	30.8129	35.0603	21.2457	3.3141	33.03	44.85	22.2	6.06
NUTM1	0.00283893	0.997161	1.34583	uc001zif.4			chr15	34343314	34357737	NM_175741	NM_175741	15384	70.1632	72.1162	44.4036	10.6624	54.1068	56.2842	34.4524	7.65634	58	72	36	14
UPF3A	0	1	1.35107	uc001vup.4			chr13	114281583	114305817	NM_023011	NM_023011	12389	3115.27	2959.75	1220.37	1160.13	2442.85	2341.28	972.219	892.012	2618.62	2995.02	1015.89	1631.09
RP11-256I9.2	0.000209193	0.999791	1.35152	uc059vhb.1			chr16	65190972	65234914			37011	20502.7	21387.1	12193.6	4221.28	16082.4	16923	9722.75	3247.14	17239.6	21648.2	10159.5	5937.56
ERVH-1	2.23918e-05	0.999978	1.35419	uc032tej.2			chr4	23723261	23733579	BC015108		32339	12083	13567.7	7180.15	2852.33	9477.64	10735.4	5724.82	2193.92	10159.6	13733	5981.97	4011.7
CGREF1	2.01061e-13	1	1.35543	uc021vfa.2			chr2	27100593	27119103	NM_006569	NM_006569	7535	136.402	156.285	69.9417	43.5309	106.068	122.887	54.8176	32.9441	113.7	157.2	57.28	60.24
GFY	0.00187642	0.998124	1.35571	uc061bch.1			chr19	49423748	49428818			37642	90.3797	66.1888	43.2035	17.0598	69.9657	51.5938	33.4954	12.5783	75	66	35	23
CTC-254B4.1	0.000607633	0.999392	1.35613	uc063fvt.1			chr5	106815204	106980869			32239	93.7452	117.312	60.881	20.6495	72.6058	92.048	47.5922	15.34	77.83	117.75	49.73	28.05
CD164L2	0.000848866	0.999151	1.35656	uc031tuv.2			chr1	27379175	27383303	NM_207397	NM_207397	13631	51.1359	42.4794	26.4022	9.24073	39.1808	32.8324	20.0973	6.56257	42	42	21	12
LINC00337	0.000139752	0.99986	1.3632	uc057btv.1			chr1	6237770	6239444	BC030279		24089	133.584	124.613	75.3302	24.1183	103.857	97.825	59.1146	18.0088	111.33	125.14	61.77	32.93
ULK4	0	1	1.36369	uc003ckv.5			chr3	41246606	41962430	NM_017886	NM_017886	12154	413.701	382.799	177.963	130.628	323.596	302.129	140.958	99.9535	346.88	386.49	147.29	182.77
PAH	0.0274093	0.972591	1.36399	uc001tjq.2	hsa01100;;hsa00360;;hsa00400	Metabolic pathways;;Phenylalanine metabolism;;Phenylalanine, tyrosine and tryptophan biosynthesis	chr12	102836884	102917603	NM_000277	NM_000277	12998	209.3	209.433	142.812	18.9506	163.253	164.944	112.927	14.033	175	211	118	25.66
AC005592.3	0.0378685	0.962132	1.36421	uc063ifc.1			chr5	142703781	142705421			37560	20.2165	32.6005	13.2011	6.39743	14.926	25.0152	9.57012	4.37505	16	32	10	8
KLK6	0.00913051	0.99087	1.36498	uc002pul.3			chr19	50958630	50969673	NM_002774	NM_002774	12074	58.2711	91.874	39.6033	17.7706	44.7781	71.9186	30.6244	13.1251	48	92	32	24
TRIM14	0.000543505	0.999456	1.36587	uc064urn.1			chr9	98069274	98119210	BC006333		3343	1050.07	1112.81	650.045	188.234	822.797	879.792	517.418	144.273	882	1125.45	540.66	263.81
NLRP2	6.82643e-05	0.999932	1.37104	uc021vbq.2			chr19	54965251	55001142	NM_001174081	NM_001174081	415	153.336	180.962	94.4598	33.8637	119.352	142.415	74.3694	25.5065	127.94	182.18	77.71	46.64
RINL	1.2861e-07	1	1.37264	uc060ygm.1			chr19	38868981	38876781	NM_198445	NM_198445	16145	371.508	449.965	210.881	105.437	290.498	355.278	167.209	80.572	311.4	454.48	174.72	147.33
GIPC2	7.82912e-06	0.999992	1.37541	uc001dik.4			chr1	78045901	78138449	NM_017655	NM_017655	7525	53.9424	58.3746	30.0505	12.3186	41.3824	45.4104	23.0066	8.93057	44.36	58.09	24.04	16.33
PCID2	0	1	1.3767	uc058yls.1			chr13	113177576	113208711	NM_001127202	NM_001127202	5758	2462.65	2601.28	1066.02	883.158	1930.9	2057.62	849.138	678.92	2069.83	2632.16	887.28	1241.44
SYN3	0.0410569	0.958943	1.37802	uc003amx.4			chr22	32512551	33058372	NM_133633	NM_133633	15640	1073.69	847.572	623.883	114.393	841.324	669.907	496.555	87.4627	901.86	856.96	518.86	159.93
ZFP42	9.92186e-06	0.99999	1.3809	uc003izh.2			chr4	187995770	188005050	NM_174900	NM_174900	14367	4249.11	4454.56	2439.09	902.009	3332.29	3524.13	1944.08	693.423	3572.06	4508.15	2031.41	1267.96
ECEL1	0.0115409	0.988459	1.3817	uc002vsv.3			chr2	232479826	232487828	NM_004826	NM_004826	12956	987.042	613.481	378.031	235.269	773.354	484.669	300.502	180.46	829	620	314	329.98
ATP11A	0	1	1.38256	uc058yjm.1			chr13	112690328	112887168	AB028944		1043	3876.55	3714.48	1526.53	1384	3040.04	2938.5	1216.36	1064.25	3258.78	3759	1271	1946.03
C4orf47	0.000197288	0.999803	1.38339	uc003ixt.3			chr4	185429389	185449826	NM_001114357	NM_001114357	19488	97.515	109.656	60.0049	18.4815	75.563	85.9897	46.8936	13.672	81	110	49	25
IFI30	0.000301524	0.999698	1.38552	uc002nic.3	hsa04612	Antigen processing and presentation	chr19	18173666	18178117	NM_006332	NM_006332	22137	811.67	822.697	485.608	139.023	635.783	650.223	386.288	106.412	681.53	831.78	403.64	194.58
AOX1	3.57972e-05	0.999964	1.38798	uc002uvx.4	hsa00280;;hsa00982;;hsa00380;;hsa01100;;hsa00760;;hsa00750;;hsa00350	Valine, leucine and isoleucine degradation;;Drug metabolism - cytochrome P450;;Tryptophan metabolism;;Metabolic pathways;;Nicotinate and nicotinamide metabolism;;Vitamin B6 metabolism;;Tyrosine metabolism	chr2	200585867	200671495	NM_001159	NM_001159	7598	360.33	392.193	214.818	71.7934	281.729	309.563	170.348	54.6881	302	396	178	100
LDHD	0.035531	0.964469	1.39329	uc002fdm.4	hsa00620	Pyruvate metabolism	chr16	75111859	75116767	NM_153486	NM_153486	11831	619.577	446.527	332.427	72.5042	485.096	352.558	264.135	55.235	520	451	276	101
TNFRSF11A	0.00830811	0.991692	1.40092	uc002lin.5	hsa04060	Cytokine-cytokine receptor interaction	chr18	62325314	62391292	NM_003839	NM_003839	8103	693.391	694.163	445.237	79.2784	542.999	548.513	354.094	60.4468	582.07	701.67	370	110.53
RAB37	2.64999e-12	1	1.40174	uc010wrc.3			chr17	74736916	74747335	NM_001163989	NM_001163989	13241	209.574	232.076	107.889	58.3303	163.468	182.861	85.0784	44.3302	175.23	233.92	88.9	81.06
CD52	0.0128519	0.987148	1.40597	uc001bmc.4			chr1	26317956	26320523	NM_001803	NM_001803	12480	40.433	55.322	28.8024	6.39743	30.7849	42.9948	22.0113	4.37505	33	55	23	8
RTBDN	0.000498159	0.999502	1.40605	uc002mvj.5			chr19	12825481	12835416	NM_031429	NM_031429	6486	72.8152	86.9049	45.9638	13.3706	56.1871	67.9866	35.6965	9.73995	60.23	86.97	37.3	17.81
SLC5A5	0.012711	0.987289	1.40909	uc002nhr.4			chr19	17871972	17895174	NM_000453	NM_000453	3137	97.6577	75.8603	53.8604	10.5415	75.6749	59.2469	41.9937	7.56337	81.12	75.79	43.88	13.83
PGAM2	4.78315e-08	1	1.42104	uc003tjs.3	hsa01100;;hsa00010	Metabolic pathways;;Glycolysis / Gluconeogenesis	chr7	44062726	44065587	NM_000290	NM_000290	11325	78.7969	83.7634	41.5834	18.1829	60.8795	65.5007	32.2035	13.4423	65.26	83.79	33.65	24.58
KCNK17	0.00553076	0.994469	1.4257	uc003ooo.4			chr6	39299000	39314553	NM_031460	NM_031460	5543	77.2985	64.213	43.2035	8.52991	59.7041	50.0304	33.4954	6.01569	64	64	35	11
AC005062.2	5.82835e-06	0.999994	1.43363	uc064bvh.1			chr7	19918991	20002922			30541	910.695	1144.92	532.22	227.82	713.464	905.198	423.459	174.729	764.8	1157.95	442.48	319.5
CTD-2265O21.3	0.00395509	0.996045	1.43465	uc060udx.1			chr19	12825710	12832983			40666	76.0141	71.6716	45.8198	7.86884	58.6966	55.9324	35.5817	5.50709	62.92	71.55	37.18	10.07
RP1-131F15.3	2.00962e-07	1	1.4351	uc063rkj.1			chr6	131910190	131911527			48114	92.9484	117.026	50.5842	26.1228	71.9807	91.8214	39.381	19.551	77.16	117.46	41.15	35.75
TGFBR3L	0.0256967	0.974303	1.43769	uc021uoa.2			chr19	7916144	7919097	NM_001195259	NM_001195259	36560	29.7302	49.938	20.6297	7.8333	22.389	38.7344	15.494	5.47975	24	49.55	16.19	10.02
RP1-122P22.4	2.20868e-07	1	1.43978	uc061vrp.1			chr20	19756389	19758037	BC004382		41065	87.6089	84.5636	44.6917	17.8275	67.7921	66.1339	34.6821	13.1689	72.67	84.6	36.24	24.08
DNAH3	4.8035e-06	0.999995	1.44179	uc010vbe.3	hsa05016	Huntington's disease	chr16	20933110	21159441	NM_017539	NM_017539	10150	59.3058	52.7337	28.8144	11.4798	45.5897	40.9467	22.0208	8.28525	48.87	52.38	23.01	15.15
HLA-DOA	0.00741664	0.992583	1.44246	uc003ocr.4	hsa05140;;hsa05320;;hsa05332;;hsa05322;;hsa04940;;hsa05310;;hsa04514;;hsa05416;;hsa05330;;hsa04612;;hsa04672	Leishmaniasis;;Autoimmune thyroid disease;;Graft-versus-host disease;;Systemic lupus erythematosus;;Type I diabetes mellitus;;Asthma;;Cell adhesion molecules (CAMs);;Viral myocarditis;;Allograft rejection;;Antigen processing and presentation;;Intestinal immune network for IgA production	chr6	33004177	33009612	NM_002119	NM_002119	19203	1754.32	1637.77	1061.42	185.717	1375.25	1295.19	845.463	142.337	1474.2	1656.84	883.44	260.27
HES3	0.0460555	0.953944	1.44315	uc009vly.2			chr1	6244191	6245578	NM_001024598	NM_001024598	13415	1448.45	1168.68	852.07	109.467	1135.31	923.998	678.522	83.6728	1217	1182	709	153
CNGA1	0.000290962	0.999709	1.4436	uc062wkc.1	hsa04744	Phototransduction	chr4	47935976	48016592	S42457		17196	72.28	77.6484	43.2035	10.968	55.7673	60.6618	33.4954	7.8915	59.78	77.6	35	14.43
NCF1	0.0282149	0.971785	1.44543	uc003ubb.5	hsa04062;;hsa05140;;hsa04666;;hsa04670	Chemokine signaling pathway;;Leishmaniasis;;Fc gamma R-mediated phagocytosis;;Leukocyte transendothelial migration	chr7	74773961	74789313	NM_000265	NM_000265	10154	21.2868	36.6311	13.2011	7.11536	15.7656	28.2046	9.57012	4.9274	16.9	36.08	10	9.01
CST6	0.000804277	0.999196	1.45319	uc001ogr.4			chr11	66011840	66013505	NM_001323	NM_001323	13702	40.433	43.4673	24.002	5.6866	30.7849	33.6142	18.1832	3.82817	33	43	19	7
CTB-102L5.4	1.43497e-05	0.999986	1.45373	uc060xzs.1			chr19	38289167	38304909	BC008888		40848	145.571	192.609	84.799	37.7093	113.26	151.631	66.6655	28.4652	121.41	193.97	69.66	52.05
CCL26	0.00135379	0.998646	1.45611	uc003udt.2	hsa04060;;hsa04062	Cytokine-cytokine receptor interaction;;Chemokine signaling pathway	chr7	75769532	75789896	NM_006072	NM_006072	142	99.8934	119.535	64.8053	14.2165	77.4287	93.8069	50.7216	10.3907	83	120	53	19
TMEM51-AS1	0.0418058	0.958194	1.45684	uc009voh.3			chr1	15111814	15152464	NR_027136	NR_027136	13667	149.674	84.0993	41.0314	43.1755	116.479	65.7665	31.7632	32.6707	124.86	84.13	33.19	59.74
LCK	0.0302048	0.969795	1.47078	uc001bux.3	hsa04650;;hsa04660;;hsa05340	Natural killer cell mediated cytotoxicity;;T cell receptor signaling pathway;;Primary immunodeficiency	chr1	32251238	32286165	NM_005356	NM_005356	15006	1935.39	2581.71	1399.39	229.362	1517.29	2042.14	1114.98	175.915	1626.46	2612.35	1165.06	321.67
PDCD1	0.00275781	0.997242	1.47145	uc002wcq.5	hsa04660;;hsa04514	T cell receptor signaling pathway;;Cell adhesion molecules (CAMs)	chr2	241849880	241858908	NM_005018	NM_005018	16240	40.433	32.6005	20.4017	4.97578	30.7849	25.0152	15.3122	3.28129	33	32	16	6
RP11-442H21.2	0	1	1.47514	uc021ptf.2			chr10	72274914	72275980			41373	510.883	440.857	159.493	181.886	399.831	348.071	126.23	139.389	428.6	445.26	131.9	254.88
RASAL1	5.44804e-05	0.999946	1.47542	uc001tum.3			chr12	113099277	113136239	NM_004658	NM_004658	3864	208.183	238.537	124.15	35.5413	162.376	187.973	98.0459	26.7972	174.06	240.46	102.45	49
TCL1B	9.6674e-07	0.999999	1.47724	uc001yez.3			chr14	95686416	95692643	NM_004918	NM_004918	21687	103.461	146.751	48.796	40.1119	80.2273	115.343	37.9551	30.3136	86	147.55	39.66	55.43
SMPDL3B	0.0106302	0.98937	1.47897	uc001bpg.4			chr1	27934992	27959157	NM_014474	NM_014474	6294	3599.73	3306.93	2148.42	328.344	2822.88	2616.01	1712.29	252.068	3026	3346.46	1789.2	460.92
TTC22	4.80915e-08	1	1.4791	uc009vzt.2			chr1	54779711	54801267	NM_001114108	NM_001114108	140	63.0161	66.6926	31.7186	13.8469	48.5002	51.9925	24.3368	10.1064	51.99	66.51	25.43	18.48
MGC32805	0.000428465	0.999572	1.48047	uc003ktb.1			chr5	122436496	122479087	NR_051996	NR_051996	31978	1797.15	2112.46	1113.51	286.619	1408.85	1670.82	887.007	219.967	1510.22	2137.35	926.85	402.22
CH507-9B2.5	0	1	1.48377	uc032pqo.2			chr21	5130870	5154734	X95263		44329	2942.37	3203.67	1336.07	860.497	2307.22	2534.3	1064.48	661.486	2473.23	3241.93	1112.3	1209.56
FAM3B	3.92944e-06	0.999996	1.48467	uc002yzb.2			chr21	41316733	41357431	NM_058186	NM_058186	15247	67.868	71.1382	36.615	12.0911	52.3064	55.5103	28.2414	8.75557	56.07	71.01	29.51	16.01
C3	0.000120378	0.99988	1.49458	uc002mfm.4	hsa04610;;hsa05140;;hsa05142;;hsa05322	Complement and coagulation cascades;;Leishmaniasis;;Chagas disease;;Systemic lupus erythematosus	chr19	6677703	6720682	NM_000064	NM_000064	5656	364.647	372.91	210.893	49.8857	285.115	294.304	167.219	37.8332	305.63	376.48	174.73	69.18
PNMT	0.0150223	0.984978	1.49584	uc002hsi.3	hsa00350;;hsa01100	Tyrosine metabolism;;Metabolic pathways	chr17	39668157	39670475	NM_002686	NM_002686	8114	104.65	133.366	75.6062	7.81908	81.1602	104.751	59.3347	5.46881	87	134	62	10
TMEM215	0.000581076	0.999419	1.49741	uc003zri.5			chr9	32783498	32787399	NM_212558	NM_212558	16179	32.1086	39.5157	18.0015	6.39743	24.2548	30.4873	13.3982	4.37505	26	39	14	8
F11	0.00625267	0.993747	1.49834	uc003iza.2	hsa04610	Complement and coagulation cascades	chr4	186265944	186288780	NM_000128	NM_000128	1792	29.1237	37.9054	19.2016	3.55413	21.9133	29.213	14.3552	2.18752	23.49	37.37	15	4
RP11-205M3.3	0.000362672	0.999637	1.50246	uc003ism.1			chr4	169917760	169975902	NR_037878	NR_037878	31260	59.0203	92.4174	29.8104	22.6682	45.3658	72.3486	22.8152	16.8932	48.63	92.55	23.84	30.89
MMRN2	0.000560784	0.999439	1.50404	uc001kea.4			chr10	86935539	86957863	NM_024756	NM_024756	13338	161.102	213.81	39.9033	91.3055	125.444	168.407	30.8636	69.7	134.47	215.43	32.25	127.45
LINC01405	4.39426e-05	0.999956	1.5093	uc058tgj.1			chr12	110936588	110943695	AJ276555		15683	170.057	165.966	93.6077	23.4572	132.468	130.548	73.6899	17.5002	142	167	77	32
KLK13	3.44127e-06	0.999997	1.51138	uc002pvn.4			chr19	51056536	51065110	NM_015596	NM_015596	12076	71.3524	88.9103	39.6033	15.6382	55.0397	69.5735	30.6244	11.4845	59	89	32	21
AC073071.1	0.00906694	0.990933	1.51139	uc064hcc.1			chr7	109521980	109597166			27732	36.0687	25.6062	16.4654	4.19387	27.3613	19.4806	12.1732	2.67972	29.33	24.92	12.72	4.9
KCNH6	0.00631849	0.993681	1.51204	uc002jay.5			chr17	63523402	63546727	NM_030779	NM_030779	13444	95.6955	64.4501	43.0835	12.0911	74.1357	50.218	33.3997	8.75557	79.47	64.24	34.9	16.01
GSTO2	4.49781e-06	0.999996	1.51439	uc001kyb.4	hsa00982;;hsa00480;;hsa00980	Drug metabolism - cytochrome P450;;Glutathione metabolism;;Metabolism of xenobiotics by cytochrome P450	chr10	104269180	104299411	NM_183239	NM_183239	939	470.688	594.958	268.942	103.105	368.299	470.012	213.509	78.7782	394.8	601.25	223.1	144.05
NIPAL1	1.11022e-16	1	1.51571	uc003gxw.4			chr4	48016773	48040173	NM_207330	NM_207330	10872	624.215	616.85	285.407	147.646	488.734	487.335	226.64	113.046	523.9	623.41	236.82	206.71
CD19	0.00206909	0.997931	1.51661	uc002drs.4	hsa04640;;hsa04662;;hsa05340	Hematopoietic cell lineage;;B cell receptor signaling pathway;;Primary immunodeficiency	chr16	28931956	28939342	NM_001770	NM_001770	14084	26.1626	37.5399	15.6013	5.6866	19.5904	28.9238	11.4841	3.82817	21	37	12	7
PDE2A	0	1	1.51743	uc010rrc.3	hsa00230	Purine metabolism	chr11	72576140	72674453	NM_002599	NM_002599	15876	449.199	465.001	186.147	132.214	351.442	367.176	147.485	101.173	376.73	469.7	154.11	185
ANKLE1	0.000354733	0.999645	1.52446	uc002nga.3			chr19	17281644	17287646	NM_152363	NM_152363	10341	659.427	830.413	411.226	105.678	516.356	656.328	326.973	80.7579	553.51	839.59	341.66	147.67
P2RX5	0.00857256	0.991427	1.528	uc002fwi.4	hsa04020;;hsa04080	Calcium signaling pathway;;Neuroactive ligand-receptor interaction	chr17	3673226	3696404	NM_002561	NM_002561	1588	142.086	174.748	98.8401	10.044	110.527	137.498	77.8625	7.18055	118.48	175.89	81.36	13.13
ZNF878	1.27939e-05	0.999987	1.53009	uc021upl.2			chr19	12043804	12052939	NM_001080404	NM_001080404	35320	228.708	299.173	131.879	49.9213	178.478	235.956	104.209	37.8606	191.32	301.84	108.89	69.23
NCCRP1	1.09267e-09	1	1.53219	uc002okq.2			chr19	39196960	39201884	NM_001001414	NM_001001414	16259	175.194	165.492	83.0468	33.7642	136.498	130.173	65.2682	25.43	146.32	166.52	68.2	46.5
TUBB8	0.03162	0.96838	1.53503	uc001ifi.3	hsa04540;;hsa05130	Gap junction;;Pathogenic Escherichia coli infection	chr10	46952	49589	NM_177987	NM_177987	37386	119.646	118.676	38.8472	42.4078	92.9238	93.1268	30.0215	32.0801	99.61	119.13	31.37	58.66
CDC16	0	1	1.53627	uc001vuk.1	hsa04120;;hsa04110;;hsa04914;;hsa04114	Ubiquitin mediated proteolysis;;Cell cycle;;Progesterone-mediated oocyte maturation;;Oocyte meiosis	chr13	114234886	114272675	NM_003903	NM_003903	6176	3270.32	3505.04	1251.7	1083.3	2564.48	2772.78	997.207	832.9	2749	3547	1042	1523
VWDE	0.000367174	0.999633	1.5363	uc003ssj.3			chr7	12330884	12403905	NM_001135924	NM_001135924	8797	1484.13	1322.79	796.865	169.887	1163.3	1045.95	634.499	130.158	1247	1338	663	238
HTR3A	8.7002e-05	0.999913	1.53944	uc010rxc.3			chr11	113977499	113990310	NM_001161772	NM_001161772	11812	374.6	367.496	208.817	45.4928	292.923	290.02	165.563	34.4535	314	371	173	63
CH507-513H4.5	0.0478036	0.952196	1.54496	uc061yyu.1			chr21	8254591	8255514			49152	34.4394	25.0727	18.6975	0.710825	26.0832	19.0584	13.9532	0	27.96	24.38	14.58	0
NECAB1	4.39615e-06	0.999996	1.54872	uc011lgg.3			chr8	90791549	90959408	NM_022351	NM_022351	5315	1382.68	1031.4	563.41	260.766	1083.71	815.37	448.331	200.076	1161.69	1043.04	468.47	365.85
CHRNA9	7.52572e-06	0.999992	1.55164	uc003gva.2	hsa04080	Neuroactive ligand-receptor interaction	chr4	40335328	40355217	NM_017581	NM_017581	13524	91.5689	112.62	51.6042	17.0598	70.8986	88.3349	40.1945	12.5783	76	113	42	23
PINLYP	6.0331e-07	0.999999	1.55538	uc021uvg.2			chr19	43576799	43582103	NM_001193621	NM_001193621	27803	111.595	131.617	60.449	21.3105	86.6082	103.367	47.2477	15.8486	92.84	132.23	49.37	28.98
CTD-3065J16.6	1.51239e-10	1	1.55557	uc064rhj.1			chr8	144049556	144051522			19397	95.5171	100.844	46.1918	19.6188	73.9957	79.0167	35.8784	14.547	79.32	101.08	37.49	26.6
ACAP1	0.000826404	0.999174	1.55839	uc002ggd.3	hsa04144	Endocytosis	chr17	7336528	7351478	NM_014716	NM_014716	1203	1033.73	1065.42	614.726	97.0063	809.979	842.292	489.253	74.086	868.26	1077.48	511.23	135.47
KLHL34	6.43064e-10	1	1.56226	uc004czz.2			chrX	21654689	21658330	NM_153270	NM_153270	15703	76.1093	70.1404	33.6028	14.9273	58.7712	54.7207	25.8393	10.9376	63	70	27	20
AL158801.1	0	1	1.56262	uc059bsy.1			chr14	55229216	55229681			47535	355.157	389.121	116.398	134.573	277.671	307.132	91.8636	102.989	297.65	392.89	95.99	188.32
RP11-168O16.1	0	1	1.56407	uc057ogg.1			chr1	201023960	201028792	BC037533		25709	478.37	448.108	187.707	124.629	374.326	353.808	148.729	95.3378	401.26	452.6	155.41	174.33
TMEM64	2.99463e-05	0.99997	1.56414	uc003yen.3			chr8	90621994	90646083	NM_001008495	NM_001008495	14622	7508.49	5210.28	2695.46	1604.79	5889.12	4122.14	2148.52	1234.11	6312.86	5273.14	2245.03	2256.64
UPK3B	0.00017702	0.999823	1.56703	uc064epz.1			chr7	76510427	76516521	NM_182684	NM_182684	30683	85.7418	103.66	51.5202	11.4087	66.3275	81.2446	40.1275	8.23056	71.1	103.93	41.93	15.05
TMEM37	1.06537e-12	1	1.57265	uc002tly.4			chr2	119431868	119438520	NM_183240	NM_183240	12881	495.899	532.474	238.82	105.913	388.076	420.568	189.488	80.9384	416	538	198	148
AURKC	2.26576e-05	0.999977	1.573	uc002qoe.4			chr19	57231062	57235548	NM_001015878	NM_001015878	3028	166.489	122.499	68.4056	27.7293	129.67	96.1521	53.5927	20.787	139	123	56	38.01
LRRC61	4.80742e-05	0.999952	1.5747	uc003wgx.4			chr7	150323286	150338150	NM_001142928	NM_001142928	5872	1358.06	1646.6	796.037	211.67	1064.4	1302.18	633.839	162.303	1140.99	1665.78	662.31	296.78
SOX15	0	1	1.57977	uc002ghz.2			chr17	7588177	7590170	NM_006942	NM_006942	6069	733.741	651.021	234.019	228.232	574.652	514.375	185.66	175.046	616	658	194	320.08
NAAA	1.07938e-07	1	1.58072	uc003hjb.4			chr4	75913656	75941051	NM_014435	NM_014435	7673	234.88	295.568	124.234	52.1035	183.319	233.102	98.1129	39.5395	196.51	298.19	102.52	72.3
AC007250.4	0.000121355	0.999879	1.58131	uc061jjw.1			chr2	58275876	58296548			24145	612.109	657.393	355.037	68.2037	479.237	519.417	282.165	51.9264	513.72	664.45	294.84	94.95
ZNF680	0	1	1.5837	uc003tta.3			chr7	64519883	64563106	NM_178558	NM_178558	13289	725.523	783.053	254.925	247.374	568.206	618.852	202.331	189.773	609.09	791.65	211.42	347.01
TRPC7-AS2	1.38367e-09	1	1.58776	uc063hgw.1			chr5	136303756	136316100			32203	901.038	975.643	454.225	169.12	705.889	771.249	361.262	129.567	756.68	986.6	377.49	236.92
CRYGD	2.35742e-09	1	1.59262	uc002vcn.5			chr2	208121606	208124501	NM_006891	NM_006891	4769	110.596	144.232	52.9243	30.5655	85.8246	113.35	41.2472	22.969	92	145	43.1	42
RP11-390F4.6	2.49691e-08	1	1.59585	uc064sbi.1			chr9	6645955	6670635			28810	98.6685	87.8829	44.3556	16.3561	76.4679	68.7605	34.4142	12.0369	81.97	87.96	35.96	22.01
GPR78	0.0328376	0.967162	1.59759	uc003glk.5			chr4	8580565	8587548	NM_080819	NM_080819	9782	72.5773	39.3873	24.17	11.821	56.0006	30.3856	18.3172	8.54775	60.03	38.87	19.14	15.63
TULP1	0.000436706	0.999563	1.59889	uc003okv.6			chr6	35497873	35512938	NM_003322	NM_003322	3970	156.975	139.293	84.0069	12.7949	122.207	109.441	66.0338	9.29698	131	140	69	17
PLA2G4C	6.32827e-15	1	1.60182	uc010elr.4			chr19	48047843	48110782	NM_001159323	NM_001159323	3107	157.082	152.363	68.6936	32.2501	122.291	119.784	53.8224	24.2651	131.09	153.23	56.24	44.37
HLA-F-AS1	0.000477162	0.999523	1.60241	uc003rsi.4			chr6	29735027	29748993	AL832418		21917	68.4508	90.5206	42.2195	9.127	52.7635	70.8477	32.7107	6.47507	56.56	90.63	34.18	11.84
PRPH2	0.000682599	0.999317	1.60489	uc003osk.4	hsa05014	Amyotrophic lateral sclerosis (ALS)	chr6	42696599	42722574	NM_000322	NM_000322	4066	60.6496	61.2493	34.8029	4.26495	46.6438	47.6852	26.7963	2.73441	50	61	28	5
CXCL5	0.000189168	0.999811	1.60663	uc003hhk.5	hsa04060;;hsa04062	Cytokine-cytokine receptor interaction;;Chemokine signaling pathway	chr4	73995641	73998779	NM_002994	NM_002994	11019	1026.88	1160.09	607.202	109.915	804.606	917.205	483.253	84.0174	862.5	1173.31	504.96	153.63
TDRD1	0.000625985	0.999374	1.6172	uc001lbg.1			chr10	114179269	114232304	NM_198795	NM_198795	2030	57.0819	42.4794	25.2861	6.15575	43.8452	32.8324	19.2072	4.18911	47	42	20.07	7.66
HYAL1	0	1	1.6204	uc003czs.4	hsa01100;;hsa04142;;hsa00531	Metabolic pathways;;Lysosome;;Glycosaminoglycan degradation	chr3	50299893	50312381	NM_153281	NM_153281	4260	113.581	128.564	49.204	28.5396	88.1661	100.952	38.2805	21.4104	94.51	129.14	40	39.15
TMEM255B	3.10862e-15	1	1.6209	uc001vuh.4			chr13	113759242	113816995	NM_182614	NM_182614	15381	142.205	112.432	40.7913	40.9862	110.62	88.1863	31.5718	30.9863	118.58	112.81	32.99	56.66
MYBPC2	1.03358e-05	0.99999	1.62312	uc002psf.3			chr19	50432902	50466321	NM_004533	NM_004533	1705	214.057	230.179	117.61	25.5897	166.985	181.36	92.8302	19.1408	179	232	97	35
KLK8	8.57491e-05	0.999914	1.62534	uc002pur.2			chr19	50996007	51002711	NM_007196	NM_007196	6095	33.2978	38.5278	18.0015	4.26495	25.1877	29.7055	13.3982	2.73441	27	38	14	5
KLK10	0.00368093	0.996319	1.62892	uc002pva.4			chr19	51012744	51020175	NM_001077500	NM_001077500	6094	149.495	192.965	100.556	9.15543	116.339	151.913	79.231	6.49695	124.71	194.33	82.79	11.88
ACOXL	0.00166953	0.99833	1.63007	uc021vmm.2			chr2	110732572	111094344	AK001904		9552	1426.33	1139.3	720.227	107.64	1117.96	900.75	573.384	82.2673	1198.4	1152.26	599.14	150.43
MCOLN2	3.09082e-06	0.999997	1.63836	uc057hzo.1			chr1	84926684	84997112	BC104891		9625	108.717	93.3756	50.2001	13.6976	84.3507	73.1069	39.0748	9.99152	90.42	93.52	40.83	18.27
MYOZ1	1.56541e-14	1	1.64091	uc001jur.5			chr10	73631653	73641757	NM_021245	NM_021245	14156	165.3	178.809	62.4051	46.9145	128.737	140.71	48.8076	35.5473	138	180	51	65
HCN1	6.18624e-08	1	1.6418	uc003jok.4			chr5	45259246	45696151	NM_021072	NM_021072	11289	160.579	157.085	78.0304	22.7464	125.033	123.52	61.2679	16.9533	134.03	158.01	64.02	31
TSPEAR-AS1	1.68101e-09	1	1.64369	uc062asq.1			chr21	44506806	44516575			28382	150.922	140.982	51.4842	40.9151	117.458	110.778	40.0988	30.9316	125.91	141.71	41.9	56.56
CTD-2501M5.1	2.37894e-07	1	1.64403	uc064qhd.1			chr8	131308544	131317632			33752	1858.85	2610.02	893.365	535.479	1457.25	2064.54	711.452	411.43	1562.1	2641.01	743.41	752.32
ZNF454	0.000170412	0.99983	1.64558	uc003mjo.3			chr5	178941190	178966433	NM_182594	NM_182594	14221	120.788	80.1872	26.0661	37.1477	93.8194	62.6708	19.8293	28.0331	100.57	80.17	20.72	51.26
CTC-490G23.2	2.25297e-05	0.999977	1.64832	uc060zkz.1			chr19	43329294	43331430			26587	541.41	446.705	253.857	60.342	423.778	352.698	201.48	45.8779	454.27	451.18	210.53	83.89
GAS6	0	1	1.65861	uc001vud.4			chr13	113820557	113864067	NM_000820	NM_000820	15059	1587.5	1628.84	604.874	412.854	1244.38	1288.13	481.396	317.087	1333.92	1647.8	503.02	579.81
NGB	0.000843449	0.999157	1.66286	uc001xtg.2			chr14	77265482	77271312	NM_021257	NM_021257	11525	29.7302	26.6731	14.6532	2.13248	22.389	20.3248	10.7281	1.09376	24	26	11.21	2
ITLN2	0	1	1.66529	uc001fxd.4			chr1	160945024	160954799	NM_080878	NM_080878	10181	271.544	284.266	112.785	61.4224	212.08	224.159	88.983	46.7091	227.34	286.75	92.98	85.41
PPAP2C	4.00432e-07	1	1.6699	uc002loi.5	hsa00561;;hsa00565;;hsa00600;;hsa04666;;hsa01100;;hsa00564	Glycerolipid metabolism;;Ether lipid metabolism;;Sphingolipid metabolism;;Fc gamma R-mediated phagocytosis;;Metabolic pathways;;Glycerophospholipid metabolism	chr19	281039	291504	NM_003712	NM_003712	8127	2045.33	2318.67	1076.34	294.125	1603.53	1834	857.368	225.742	1718.91	2346.09	895.88	412.78
LINC01194	0.000500137	0.9995	1.66998	uc063cjz.1			chr5	12574856	12655687	AY328030		31202	655.324	492.227	300.877	58.7213	513.138	388.72	238.975	44.631	550.06	497.26	249.71	81.61
TUBB8P7	0	1	1.67021	uc059ywr.1			chr16	90094022	90096189	BC101272		37598	204.52	189.132	76.7463	45.9122	159.503	148.879	60.2439	34.7762	170.98	190.45	62.95	63.59
CD8B	0.0169932	0.983007	1.67325	uc002srz.4	hsa04640;;hsa04660;;hsa05340;;hsa04514;;hsa04612	Hematopoietic cell lineage;;T cell receptor signaling pathway;;Primary immunodeficiency;;Cell adhesion molecules (CAMs);;Antigen processing and presentation	chr2	86841581	86861924	NM_004931	NM_004931	13087	19.0273	34.5762	10.8009	4.97578	13.9931	26.5786	7.6561	3.28129	15	34	8	6
RP11-683L23.1	0	1	1.67582	uc060mri.1			chr18	47389	49850			13322	199.252	222.799	83.4188	47.6466	155.371	175.521	65.5649	36.1106	166.55	224.53	68.51	66.03
RP11-280K24.4	0.0421221	0.957878	1.68063	uc059bmn.1			chr14	51765275	51825422	BC055421		35721	212.583	120.908	89.5634	13.4346	165.828	94.8935	70.4648	9.78917	177.76	121.39	73.63	17.9
TEX13B	0.0364677	0.963532	1.68128	uc004enn.1			chrX	107980863	107982370	NM_031273	NM_031273	12805	13.0813	21.7336	8.40069	1.42165	9.32876	16.4162	5.74207	0.546881	10	21	6	1
PLK5	0.00294978	0.99705	1.68283	uc002ltf.4			chr19	1524073	1535453	NM_001243079	NM_001243079	15725	32.1086	22.7215	13.2011	2.8433	24.2548	17.1979	9.57012	1.64064	26	22	10	3
RP11-624G17.3	0.00195038	0.99805	1.68909	uc058bmd.1			chr11	57476492	57477534			34649	60.1858	52.6349	6.18051	27.7719	46.28	40.8686	3.9716	20.8198	49.61	52.28	4.15	38.07
RP11-680H20.2	0.00120413	0.998796	1.69095	uc058got.1			chr11	94238149	94279206			32055	45.5466	69.3106	27.6143	6.92344	34.7963	54.0641	21.0638	4.77974	37.3	69.16	22.01	8.74
GSTT2	0.00358179	0.996418	1.69326	uc062cim.1	hsa00982;;hsa00480;;hsa00980	Drug metabolism - cytochrome P450;;Glutathione metabolism;;Metabolism of xenobiotics by cytochrome P450	chr22	23980197	23983606	AK312043		2143	30.9551	26.6632	16.0693	0.710825	23.3499	20.317	11.8574	0	25.03	25.99	12.39	0
C19orf33	3.27516e-14	1	1.69401	uc002ohu.2			chr19	38304160	38305009	NM_033520	NM_033520	12038	268.012	255.904	114.165	46.7226	209.309	201.716	90.0835	35.3996	224.37	258.04	94.13	64.73
HSPB8	1.8433e-12	1	1.6957	uc001txb.4			chr12	119178641	119194748	NM_014365	NM_014365	9431	1102.4	1054.08	484.84	179.839	863.843	833.318	385.676	137.814	926	1066	403	252
HRC	3.33067e-16	1	1.70073	uc002pmv.4			chr19	49151197	49155424	NM_002152	NM_002152	6238	170.08	174.086	61.469	43.3675	132.487	136.974	48.0611	32.8183	142.02	175.22	50.22	60.01
TSPEAR-AS2	0	1	1.70305	uc002zff.5			chr21	44517215	44518756	AF426269		15019	156.381	172.97	64.9013	35.2143	121.74	136.09	50.7982	26.5456	130.5	174.09	53.08	48.54
F11-AS1	0.00602346	0.993977	1.71069	uc003izb.3			chr4	186286093	186500997	NR_033900	NR_033900	32282	27.8988	45.1368	17.7735	3.49726	20.9524	34.9353	13.2163	2.14377	22.46	44.69	13.81	3.92
TNNC2	1.09156e-05	0.999989	1.71331	uc002xpr.4	hsa04020	Calcium signaling pathway	chr20	45823213	45827341	NM_003279	NM_003279	2534	164.111	163.002	85.207	13.5057	127.804	128.203	66.9908	9.84386	137	164	70	18
CLCNKA	0.01967	0.98033	1.71915	uc001axu.4			chr1	16022051	16034050	NM_004070	NM_004070	15850	62.4691	34.8133	22.1898	6.31213	48.0711	26.7662	16.7381	4.30942	51.53	34.24	17.49	7.88
FRMD1	0.00467969	0.99532	1.72263	uc003qwo.5			chr6	168055744	168079159	NM_024919	NM_024919	9581	21.4414	34.1119	8.20867	7.5774	15.8869	26.2112	5.58895	5.28287	17.03	33.53	5.84	9.66
FABP6	1.04348e-08	1	1.72499	uc063jgb.1	hsa03320	PPAR signaling pathway	chr5	160213726	160238716	BC022489		12639	79.6293	97.7816	38.4032	14.2165	61.5325	76.5934	29.6674	10.3907	65.96	97.98	31	19
NAALADL1	0.000137686	0.999862	1.76167	uc001ocn.4			chr11	65044822	65058549	NM_005468	NM_005468	12157	196.219	140.281	80.4066	17.7706	152.992	110.223	63.1628	13.1251	164	141	66	24
ATP8B3	3.04449e-07	1	1.76342	uc002ltw.4			chr19	1782074	1812276	NM_138813	NM_138813	6192	303.807	413.7	151.788	58.4938	237.389	326.581	120.086	44.456	254.47	417.77	125.48	81.29
FAM109B	0	1	1.76406	uc003bbz.4			chr22	42074250	42079441	NM_001002034	NM_001002034	14018	549.414	589.772	148.812	185.525	430.056	465.908	117.712	142.189	461	596	123	260
CYP2F1	0.00966692	0.990333	1.77067	uc002opu.2	hsa00980	Metabolism of xenobiotics by cytochrome P450	chr19	41114431	41128254	NM_000774	NM_000774	16896	32.2989	19.7579	7.20059	6.99452	24.404	14.8528	4.78506	4.83443	26.16	19	5	8.84
TNNI3	9.70176e-06	0.99999	1.77577	uc002qjg.5	hsa04260;;hsa05410;;hsa05414	Cardiac muscle contraction;;Hypertrophic cardiomyopathy (HCM);;Dilated cardiomyopathy	chr19	55151769	55157732	NM_000363	NM_000363	6150	627.901	597.675	315.626	41.2279	491.626	472.162	250.737	31.1722	527	604	262	57
AC068134.6	0.0486807	0.951319	1.7783	uc061tpc.1			chr2	232420660	232421461			28881	229.529	124.474	93.6077	8.52991	179.122	97.7156	73.6899	6.01569	192.01	125	77	11
CD79B	0.0113982	0.988602	1.78731	uc002jdq.2	hsa04662	B cell receptor signaling pathway	chr17	63928739	63932354	NM_000626	NM_000626	177	30.9194	59.2736	14.4012	10.6624	23.3219	46.1217	10.5271	7.65634	25	59	11	14
PSMB9	1.2687e-05	0.999987	1.79082	uc003sga.4	hsa03050	Proteasome	chr6	32854160	32859585	NM_002800	NM_002800	29904	105.685	98.9671	38.5592	19.5193	81.9718	77.5314	29.7918	14.4705	87.87	99.18	31.13	26.46
RASAL3	0.00155963	0.99844	1.79152	uc002nbe.3			chr19	15451623	15464571	NM_022904	NM_022904	3020	33.2978	48.4067	20.4017	2.13248	25.1877	37.5228	15.3122	1.09376	27	48	16	2
DPPA5	0.0323688	0.967631	1.79747	uc003pgs.3			chr6	73353061	73354295	NM_001025290	NM_001025290	19112	32.1086	63.2251	22.8019	3.55413	24.2548	49.2486	17.2262	2.18752	26	63	18	4
FKBP11	0	1	1.79761	uc001rsp.4			chr12	48921958	48925827	NM_016594	NM_016594	6821	1001.29	1067.18	326.403	267.526	784.53	843.684	259.331	205.277	840.98	1079.26	270.98	375.36
GNA15	0.0122006	0.987799	1.80156	uc002lxf.3	hsa04020;;hsa05142	Calcium signaling pathway;;Chagas disease	chr19	3136192	3163769	NM_002068	NM_002068	812	33.2978	18.77	9.60079	4.26495	25.1877	14.071	6.69908	2.73441	27	18	7	5
AHSP	0.000167065	0.999833	1.80333	uc002ecj.4			chr16	31527863	31528803	NM_016633	NM_016633	12566	27.3518	31.6126	14.4012	1.42165	20.5233	24.2335	10.5271	0.546881	22	31	11	1
MGARP	2.76972e-08	1	1.82079	uc003ihr.1			chr4	139266162	139280338	NM_032623	NM_032623	7423	110.311	87.715	41.4154	13.5625	85.6007	68.6276	32.0695	9.88761	91.76	87.79	33.51	18.08
GRID2	8.88178e-16	1	1.82301	uc011cdt.4	hsa04080;;hsa04730	Neuroactive ligand-receptor interaction;;Long-term depression	chr4	92303621	93774556	NM_001510	NM_001510	9437	2171.37	2086.31	883.117	319.161	1702.41	1650.13	703.279	245.003	1824.9	2110.88	734.87	448
LCN15	8.41005e-08	1	1.83462	uc004cjd.3			chr9	136759633	136764513	NM_203347	NM_203347	14183	121.715	114.566	34.4428	30.7219	94.547	89.8749	26.5092	23.0893	101.35	114.97	27.7	42.22
MAT1A	3.00245e-07	1	1.84086	uc001kbw.4	hsa01100;;hsa00270;;hsa00450	Metabolic pathways;;Cysteine and methionine metabolism;;Selenoamino acid metabolism	chr10	80271819	80289684	NM_000429	NM_000429	9311	305.626	317.114	150.012	22.7464	238.816	250.152	118.669	16.9533	256	320	124	31
AMIGO3	1.24992e-05	0.999987	1.89506	uc003cxj.4			chr3	49716833	49719695	NM_198722	NM_198722	13819	229.624	294.392	125.098	14.6928	179.196	232.172	98.8019	10.7572	192.09	297	103.24	19.67
BST2	1.00086e-05	0.99999	1.89776	uc060vid.1			chr19	17402938	17405648	NM_004335	NM_004335	6198	2020.46	1621.13	865.271	110.889	1584.02	1282.03	689.049	84.7666	1698	1640	720	155
RP11-426L16.10	1.77025e-05	0.999982	1.90308	uc057jmk.1			chr1	112702647	112711355	AB451471		41812	74.9082	56.221	29.1624	4.79807	57.829	43.7062	22.2984	3.14457	61.99	55.91	23.3	5.75
RBPJL	6.90009e-08	1	1.90873	uc002xns.5	hsa04330	Notch signaling pathway	chr20	45306850	45317822	NM_014276	NM_014276	5459	48.151	47.4188	20.7617	3.58967	36.8393	36.741	15.5993	2.21487	39.49	47	16.3	4.05
ECSCR	2.16968e-05	0.999978	1.91233	uc032vne.2			chr5	139448555	139462743	NM_001077693	NM_001077693	31764	72.5416	114.596	21.6018	27.0114	55.9726	89.8983	16.2692	20.2346	60	115	17	37
CTD-2247C11.5	0.000765258	0.999235	1.9212	uc063cbx.1			chr5	5069191	5078311			32058	29.7302	20.7457	10.8009	1.42165	22.389	15.6345	7.6561	0.546881	24	20	8	1
KRTAP5-11	3.67149e-06	0.999996	1.92176	uc001oqu.3			chr11	71581854	71582875	NM_001005405	NM_001005405	19325	62.0409	53.3166	26.4982	2.8433	47.7353	41.4079	20.1738	1.64064	51.17	52.97	21.08	3
ASPG	2.15508e-07	1	1.9292	uc001yoq.3			chr14	104085678	104115581	NM_001080464	NM_001080464	11681	62.695	84.9884	28.9704	8.7005	48.2484	66.47	22.1453	6.14694	51.72	85.03	23.14	11.24
C11orf86	0.0118023	0.988198	1.97397	uc010rpm.3			chr11	66975276	66977004	NM_001136485	NM_001136485	13329	14.2705	27.661	6.00049	3.55413	10.2616	21.1066	3.82805	2.18752	11	27	4	4
HTR1D	1.28541e-10	1	1.98056	uc001bgn.3	hsa04080	Neuroactive ligand-receptor interaction	chr1	23191894	23194729	NM_000864	NM_000864	14447	737.57	790.117	326.067	59.9155	577.656	624.441	259.063	45.5497	619.22	798.8	270.7	83.29
TSLP	2.67332e-06	0.999997	1.98092	uc003kpb.3	hsa04630;;hsa04060	Jak-STAT signaling pathway;;Cytokine-cytokine receptor interaction	chr5	111071691	111076131	NM_033035	NM_033035	8685	55.8927	86.9346	18.0015	17.0598	42.9123	68.01	13.3982	12.5783	46	87	14	23
RGN	6.79361e-05	0.999932	1.99778	uc010nhp.2			chrX	47078354	47093314	NM_001282849	NM_001282849	6330	85.2662	98.6016	21.6258	23.2866	65.9543	77.2422	16.2883	17.3689	70.7	98.81	17.02	31.76
GJC3	2.02486e-09	1	1.99961	uc011kjd.2			chr7	99923268	99929620	NM_181538	NM_181538	13891	89.8208	116.64	38.9312	11.5722	69.5273	91.5165	30.0885	8.35634	74.53	117.07	31.44	15.28
SMIM24	1.63027e-09	1	2.01311	uc010xhk.2			chr19	3473985	3480542	NM_001136503	NM_001136503	2040	208.111	213.385	91.2075	12.084	162.32	168.071	71.7759	8.7501	174	215	75	16
LY75	0	1	2.02717	uc002ubc.6			chr2	159803354	159904710	NM_002349	NM_002349	720	268.475	238.151	88.5433	34.6172	209.673	187.669	69.6513	26.0862	224.76	240.07	72.78	47.7
PKLR	6.40338e-09	1	2.0291	uc001fkb.5	hsa00620;;hsa04930;;hsa01100;;hsa04910;;hsa04950;;hsa00230;;hsa00010	Pyruvate metabolism;;Type II diabetes mellitus;;Metabolic pathways;;Insulin signaling pathway;;Maturity onset diabetes of the young;;Purine metabolism;;Glycolysis / Gluconeogenesis	chr1	155290252	155301434	NM_000298	NM_000298	8386	123.678	132.378	55.2045	6.39743	96.0862	103.969	43.0655	4.37505	103	133	45	8
LECT1	5.6662e-07	0.999999	2.04026	uc001vhf.4			chr13	52703268	52739780	NM_007015	NM_007015	7160	11337.9	9118.25	4447.56	524.589	8893.11	7214.53	3545.73	403.051	9533	9229	3705	737
RAB17	1.66533e-15	1	2.0496	uc002vwz.3			chr2	237574321	237591093	NM_022449	NM_022449	5560	2921.83	3938.92	871.272	784.808	2291.11	3116.1	693.834	603.254	2455.96	3986.19	725	1103.08
PRR15L	0.00359017	0.99641	2.05652	uc002imp.5			chr17	47951966	47957878	NM_024320	NM_024320	11932	29.7302	16.7942	7.20059	2.8433	22.389	12.5076	4.78506	1.64064	24	16	5	3
TULP2	0.00166806	0.998332	2.05784	uc002pkz.3			chr19	48880964	48898733	NM_003323	NM_003323	2950	36.8654	21.7336	10.8009	2.13248	27.9863	16.4162	7.6561	1.09376	30	21	8	2
PF4	0.00755797	0.992442	2.09578	uc003hhi.4	hsa04060;;hsa04062	Cytokine-cytokine receptor interaction;;Chemokine signaling pathway	chr4	73981076	73982124	NM_002619	NM_002619	11021	22.8328	46.1543	11.641	3.34799	16.9783	35.7404	8.326	2.02893	18.2	45.72	8.7	3.71
AP001065.15	0	1	2.11635	uc062asn.1			chr21	44485576	44490288	AK057525		25536	208.111	249.937	60.413	44.0712	162.32	196.995	47.219	33.3598	174	252	49.34	61
RP11-638I2.6	0.00285087	0.997149	2.12031	uc059fcl.1			chr14	100291117	100294656			35707	20.2284	29.6368	1.2001	9.11278	14.9353	22.67	0	6.46414	16.01	29	0	11.82
RP4-604G5.1	3.1075e-06	0.999997	2.1437	uc064fxq.1			chr7	99929391	99948620			29108	25.5323	37.4708	9.07275	4.02327	19.096	28.8691	6.278	2.54847	20.47	36.93	6.56	4.66
CD40	0	1	2.16837	uc002xrg.2	hsa04060;;hsa04620;;hsa05330;;hsa05322;;hsa04672;;hsa05310;;hsa05340;;hsa05320;;hsa04514;;hsa05416	Cytokine-cytokine receptor interaction;;Toll-like receptor signaling pathway;;Allograft rejection;;Systemic lupus erythematosus;;Intestinal immune network for IgA production;;Asthma;;Primary immunodeficiency;;Autoimmune thyroid disease;;Cell adhesion molecules (CAMs);;Viral myocarditis	chr20	46118271	46129863	NM_001250	NM_001250	2419	416.115	403.287	144.156	36.9629	325.49	318.342	113.999	27.8909	348.91	407.23	119.12	51
C10orf32-ASMT	7.56503e-09	1	2.17038	uc057vrs.1			chr10	102854271	102901899	BC040069		41549	139.756	140.854	59.5849	1.58514	108.699	110.677	46.5586	0.672664	116.52	141.58	48.65	1.23
HLA-DPA1	0	1	2.1727	uc021ywg.2	hsa05320;;hsa05416;;hsa05322;;hsa05140;;hsa04514;;hsa05332;;hsa04612;;hsa05330;;hsa04672;;hsa05310;;hsa04940	Autoimmune thyroid disease;;Viral myocarditis;;Systemic lupus erythematosus;;Leishmaniasis;;Cell adhesion molecules (CAMs);;Graft-versus-host disease;;Antigen processing and presentation;;Allograft rejection;;Intestinal immune network for IgA production;;Asthma;;Type I diabetes mellitus	chr6	33064568	33080710	NM_033554	NM_033554	26578	112.784	128.387	37.3951	14.9273	87.5411	100.811	28.8635	10.9376	93.84	128.96	30.16	20
AC005592.1	2.55351e-15	1	2.18661	uc063ifd.1			chr5	142745599	142760998	NR_110558	NR_110558	28719	202.165	251.913	74.4061	24.1681	157.656	198.558	58.3777	18.0471	169	254	61	33
SETD9	0	1	2.20986	uc003jqx.4			chr5	56909259	56917235	NM_153706	NM_153706	9806	225.153	235.494	54.6645	43.73	175.689	185.566	42.6349	33.0973	188.33	237.38	44.55	60.52
SCNN1G	0.000415688	0.999584	2.21432	uc002dlm.2	hsa04742;;hsa04960	Taste transduction;;Aldosterone-regulated sodium reabsorption	chr16	23182714	23216883	NM_001039	NM_001039	11837	303.248	170.718	81.8347	19.1212	236.951	134.308	64.3016	14.1642	254	171.81	67.19	25.9
RP11-867G2.6	4.86703e-05	0.999951	2.25593	uc058gpv.1			chr11	94641906	94651628			34823	104.65	183.748	33.6028	25.5897	81.1602	144.619	25.8393	19.1408	87	185	27	35
LINC01021	1.88738e-15	1	2.26856	uc003jgv.3			chr5	27472291	27486146	BC039509		31982	496.589	430.929	162.217	29.087	388.618	340.214	128.402	21.8315	416.58	435.21	134.17	39.92
RP4-724E13.2	2.28725e-05	0.999977	2.29566	uc064drc.1			chr7	50866746	51021052			25313	36.5324	23.8675	9.6848	1.42165	27.7251	18.1047	6.76608	0.546881	29.72	23.16	7.07	1
AC104667.3	0.0218729	0.978127	2.30881	uc061uba.1			chr2	237591168	237595981			28001	18.5992	44.5144	9.10875	2.43102	13.6573	34.4428	6.30671	1.32345	14.64	44.06	6.59	2.42
PON1	5.38488e-07	0.999999	2.30897	uc003uns.4	hsa01100	Metabolic pathways	chr7	95297675	95324707	NM_000446	NM_000446	95	43.9055	29.133	7.20059	6.34056	33.5089	22.2713	4.78506	4.3313	35.92	28.49	5	7.92
PADI3	0.00946413	0.990536	2.33162	uc001bai.4			chr1	17249097	17284233	NM_016233	NM_016233	8205	65.4064	56.3099	18.0015	4.97578	50.3753	43.7766	13.3982	3.28129	54	56	14	6
TMSB4Y	1.03554e-09	1	2.34124	uc004ftb.4	hsa04810	Regulation of actin cytoskeleton	chrY	13703566	13706024	NM_004202	NM_004202	9715	270.164	408.059	70.2538	62.382	210.998	322.117	55.0665	47.4474	226.18	412.06	57.54	86.76
ASMT	2.27014e-08	1	2.35718	uc065cod.1	hsa01100;;hsa00380	Metabolic pathways;;Tryptophan metabolism	chrY	1615163	1643027	M83779		16601	111.262	82.736	34.5508	2.10404	86.347	64.6877	26.5954	1.07189	92.56	82.75	27.79	1.96
TCL1A	2.06393e-07	1	2.35979	uc001yfc.4			chr14	95709966	95714196	NM_001098725	NM_001098725	2367	54.3705	80.9578	21.6018	3.55413	41.7182	63.2806	16.2692	2.18752	44.72	80.95	17	4
CFHR3	0.00843032	0.99157	2.36855	uc001gtl.4			chr1	196774794	196794073	NM_021023	NM_021023	4603	14.5321	31.3261	4.77639	2.89306	10.4669	24.0068	2.8519	1.67893	11.22	30.71	2.98	3.07
HSPB2	0.00285319	0.997147	2.37039	uc001pmg.3			chr11	111912241	111914093	NM_001541	NM_001541	12653	74.266	64.5785	11.737	13.9037	57.3252	50.3196	8.40257	10.1501	61.45	64.37	8.78	18.56
CYP4F22	0.0117629	0.988237	2.37424	uc002nbh.5			chr19	15508492	15552317	NM_173483	NM_173483	13053	21.4057	49.3946	9.60079	2.8433	15.8589	38.3045	6.69908	1.64064	17	49	7	3
C4orf51	0.00265152	0.997348	2.37738	uc003ikk.4			chr4	145680203	145732797	NM_001080531	NM_001080531	28901	17.8381	35.5641	4.80039	4.26495	13.0603	27.3604	2.87104	2.73441	14	35	3	5
C9orf64	0	1	2.39501	uc004anb.4			chr9	83938310	83956717	NM_032307	NM_032307	11427	688.741	605.094	143.64	101.129	539.352	478.032	113.588	77.2579	578.16	611.51	118.69	141.27
MAGEA4	0.0135906	0.986409	2.39708	uc004ffa.3			chrX	151912888	151925170	NM_001011548	NM_001011548	8898	10.7029	20.7457	1.2001	3.55413	7.46301	15.6345	0	2.18752	8	20	0	4
MIR3180-4	0.00110984	0.99889	2.39964	uc059rdu.1			chr16	15154902	15157020	JC513847		35306	22.2738	13.2279	4.80039	0.710825	16.5399	9.68557	2.87104	0	17.73	12.39	3	0
ZNF257	0.0488235	0.951176	2.41757	uc010ecx.4			chr19	22052488	22091480	NM_033468	NM_033468	16807	79.225	31.3458	11.3649	8.11052	61.2153	24.0224	8.10589	5.69303	65.62	30.73	8.47	10.41
LINC01108	6.8544e-07	0.999999	2.42645	uc032wmj.2			chr6	14280126	14285145	NR_108097	NR_108097	24701	1369.97	2233.63	314.426	354.702	1073.74	1766.7	249.78	272.347	1151	2260	261	498
ERVH48-1	0.00145414	0.998546	2.4269	uc002zco.4			chr21	42916802	42925646	BC005107		27246	738.058	1421.57	167.966	232.426	578.038	1124.11	132.986	178.272	619.63	1437.99	138.96	325.98
HCK	8.42659e-14	1	2.44382	uc061wdn.1	hsa04062;;hsa04666	Chemokine signaling pathway;;Fc gamma R-mediated phagocytosis	chr20	32052187	32101852	NM_002110	NM_002110	2494	117.732	90.8861	30.0025	7.11536	91.4219	71.1369	22.9683	4.9274	98	91	24	9.01
CCDC169-SOHLH2	0.00184685	0.998153	2.45374	uc010tei.3			chr13	36168793	36297842	NM_001198910	NM_001198910	32127	42.3239	71.3654	1.2001	18.3251	32.2682	55.69	0	13.5517	34.59	71.24	0	24.78
TCF24	5.27161e-06	0.999995	2.47715	uc022avl.1			chr8	66946500	66962590	NM_001193502	NM_001193502	37579	47.8894	81.5901	15.6253	6.39743	36.634	63.7809	11.5033	4.37505	39.27	81.59	12.02	8
RP11-262H14.3	5.57988e-08	1	2.4797	uc004aef.5			chr9	62865596	62898087	AK000451		27880	143.87	91.2813	24.698	16.2281	111.926	71.4496	18.7383	11.9384	119.98	91.4	19.58	21.83
NPTX1	2.68439e-09	1	2.49577	uc002jyp.2			chr17	80467147	80476604	NM_002522	NM_002522	12886	3094.32	2043.89	674.455	235.29	2426.41	1616.56	536.884	180.476	2601	2067.94	561	330.01
GRTP1	0	1	2.54153	uc001vtn.5			chr13	113324189	113364126	NM_024719	NM_024719	7834	1912.16	1743.91	538.148	88.576	1499.07	1379.18	428.186	67.6	1606.93	1764.28	447.42	123.61
MUC4	0	1	2.58229	uc021xjp.3			chr3	195746764	195812277	NM_018406	NM_018406	8603	640.983	551.244	164.413	33.4088	501.887	435.421	130.154	25.1565	538	557	136	46
EIF4E1B	1.75395e-06	0.999998	2.58635	uc010jkf.1	hsa04150;;hsa04910	mTOR signaling pathway;;Insulin signaling pathway	chr5	176630681	176646641	NM_001099408	NM_001099408	13780	63.028	39.5157	14.4012	1.42165	48.5096	30.4873	10.5271	0.546881	52	39	11	1
PCDHGB5	1.11022e-16	1	2.60997	uc003lkf.3			chr5	141398127	141512979	NM_018925	NM_018925	45217	541.684	389.842	91.7355	59.5956	423.992	307.702	72.197	45.3036	454.5	393.62	75.44	82.84
APOBEC3B	0	1	2.62717	uc003awo.3			chr22	38982408	38992784	NM_004900	NM_004900	14474	803.274	880.301	232.963	38.2851	629.197	695.805	184.818	28.9081	674.47	890.09	193.12	52.86
CAPN11	8.92818e-09	1	2.66918	uc003owt.1			chr6	44158810	44184402	NM_007058	NM_007058	7381	65.4064	72.1162	16.8014	3.55413	50.3753	56.2842	12.4412	2.18752	54	72	13	4
THRIL	5.84213e-09	1	2.71209	uc031zrf.2			chr12	125025433	125027410	NR_110375	NR_110375	48602	44.2623	59.7379	1.2001	13.3991	33.7888	46.4892	0	9.76183	36.22	59.47	0	17.85
RP13-895J2.4	0.0127559	0.987244	2.76386	uc058vjj.1			chr12	132279255	132280900			47074	39.1368	18.2167	1.2001	5.96383	29.7681	13.6333	0	4.04145	31.91	17.44	0	7.39
CHRM1	0.0106485	0.989352	2.79825	uc001nwi.4	hsa04810;;hsa04080;;hsa04020	Regulation of actin cytoskeleton;;Neuroactive ligand-receptor interaction;;Calcium signaling pathway	chr11	62908678	62921681	NM_000738	NM_000738	12274	23.5106	10.936	1.2001	2.46656	17.5101	7.87196	0	1.3508	18.77	10.07	0	2.47
HMCN2	0.00378823	0.996212	2.81998	uc064wnb.1			chr9	130265881	130434123	AL834139		9021	1353.34	592.449	245.684	28.5752	1060.7	468.026	194.962	21.4377	1137.02	598.71	203.72	39.2
CBS	0	1	2.85139	uc032prh.1	hsa00260;;hsa00270;;hsa00450;;hsa01100	Glycine, serine and threonine metabolism;;Cysteine and methionine metabolism;;Selenoamino acid metabolism;;Metabolic pathways	chr21	6444868	6468040	BC007257		43385	7087.17	8167.13	1757.88	354.496	5558.62	6461.91	1400.86	272.188	5958.58	8266.22	1463.78	497.71
RP11-78L16.1	9.29378e-11	1	2.8612	uc058xhu.1			chr13	55062944	55161490			46886	44.0007	31.6126	8.40069	0.710825	33.5835	24.2335	5.74207	0	36	31	6	0
CTD-2135J3.4	0.00259037	0.99741	2.86994	uc011kwz.4			chr8	10725398	10839847	AK296724		35823	14.9364	34.2996	4.72839	0.710825	10.784	26.3597	2.81362	0	11.56	33.72	2.94	0
PCDHGA10	0	1	2.90165	uc003lkl.3			chr5	141413175	141512979	NM_018913	NM_018913	33927	646.215	512.371	97.244	56.4964	505.992	404.66	76.5897	42.9192	542.4	517.65	80.03	78.48
PIWIL2	0	1	2.91596	uc003xbn.3	hsa04320	Dorso-ventral axis formation	chr8	22275296	22357563	NM_018068	NM_018068	16823	281.545	252.13	43.2996	26.1086	219.926	198.73	33.572	19.5401	235.75	254.22	35.08	35.73
HSPB2-C11orf52	0.000283726	0.999716	3.00498	uc058hgl.1			chr11	111912735	111918850	AK293041		34217	53.5976	117.767	19.3216	0.710825	41.1119	92.4076	14.4509	0	44.07	118.21	15.1	0
CDX4	1.03843e-07	1	3.05064	uc011mqk.3			chrX	73447253	73455245	NM_005193	NM_005193	6381	38.0546	64.213	9.60079	1.42165	28.9192	50.0304	6.69908	0.546881	31	64	7	1
RP5-890E16.4	0.00087702	0.999123	3.05503	uc060gud.1			chr17	48060382	48060669			39982	39.7314	18.3452	4.95641	0.710825	30.2345	13.7349	2.99545	0	32.41	17.57	3.13	0
XAF1	0.00442381	0.995576	3.08865	uc002gdn.4			chr17	6755839	6775647	NM_017523	NM_017523	6558	26.3647	11.3706	2.4002	0.710825	19.749	8.21592	0.957012	0	21.17	10.51	1	0
CBLN2	0.000601803	0.999398	3.12581	uc002lkv.3			chr18	72536679	72544539	NM_182511	NM_182511	8106	9.51366	18.77	1.2001	0.710825	6.53013	14.071	0	0	7	18	0	0
SOHLH2	0	1	3.21216	uc001uvj.3			chr13	36168207	36214615	NM_017826	NM_017826	5051	261.566	335.765	48.0039	15.1121	204.253	264.911	37.3235	11.0798	218.95	338.88	39	20.26
RP11-392P7.6	0.0434365	0.956564	3.22957	uc058lju.1			chr12	12927761	12983813			31148	21.4295	76.5716	6.00049	3.10631	15.8776	59.8097	3.82805	1.84299	17.02	76.51	4	3.37
TRDN	0	1	3.25284	uc010keo.3			chr6	123528680	123636972	NM_001256022	NM_001256022	15827	324.654	311.186	15.6013	49.7578	253.742	245.461	11.4841	37.7348	272	314	12	69
RP11-1060J15.4	0.000227001	0.999773	3.29392	uc058mfz.1			chr12	27696387	27710770			35019	33.1789	67.1767	1.2001	7.68402	25.0944	52.3755	0	5.3649	26.9	67	0	9.81
GSTM5	0.0257695	0.974231	3.48824	uc001dyn.4	hsa00982;;hsa00480;;hsa00980	Drug metabolism - cytochrome P450;;Glutathione metabolism;;Metabolism of xenobiotics by cytochrome P450	chr1	109712254	109718266	NM_000851	NM_000851	6798	52.1348	16.32	2.4722	2.26042	39.9644	12.1324	1.01443	1.1922	42.84	15.52	1.06	2.18
NPIPB6	0	1	3.49882	uc010vcr.4			chr16	28342554	28363508	NM_001282524	NM_001282524	17109	76.3471	59.8959	9.97282	0.710825	58.9578	46.6142	6.99576	0	63.2	59.63	7.31	0
GOLGA6D	0.00358624	0.996414	3.50277	uc010uma.3			chr15	75282834	75294475	NM_001145224	NM_001145224	7923	10.4056	26.7719	1.2001	0.710825	7.22979	20.403	0	0	7.75	26.1	0	0
APOA4	0.0497719	0.950228	3.50793	uc001pps.2			chr11	116820699	116823306	NM_000482	NM_000482	3738	9.51366	193.627	10.8009	5.6866	6.53013	152.436	7.6561	3.82817	7	195	8	7
OR3A2	3.06311e-13	1	3.71767	uc002fvg.4	hsa04740	Olfactory transduction	chr17	3277898	3278974	NM_002551	NM_002551	22765	29.2426	42.2028	1.2001	2.8433	22.0065	32.6135	0	1.64064	23.59	41.72	0	3
FKSG62	0.00210909	0.997891	3.76205	uc057dud.1			chr1	27064990	27065365	JD373845		48424	41.8958	43.1116	1.2001	3.67497	31.9324	33.3327	0	2.28049	34.23	42.64	0	4.17
S100A14	0.000365024	0.999635	3.91497	uc001fce.4			chr1	153614254	153616986	AY007220		16451	79.6769	216.349	16.8014	1.42165	61.5698	170.416	12.4412	0.546881	66	218	13	1
MEG3	0.0427369	0.957263	4.07513	uc059ffx.1			chr14	100826118	100849799	BC023543		21866	1480.86	21.299	73.542	14.1667	1160.73	16.0723	57.6887	10.3525	1244.25	20.56	60.28	18.93
ZFP91-CNTF	0.00613668	0.993863	4.20704	uc058bpo.1			chr11	58579171	58624566	AB057443		34530	30.3367	41.4223	1.2001	1.26527	22.8648	31.996	0	0.426567	24.51	40.93	0	0.78
POU3F4	0	1	4.27309	uc004eeg.3			chrX	83508249	83512127	NM_000307	NM_000307	16704	351.815	230.139	27.2542	1.42165	275.049	181.329	20.7767	0.546881	294.84	231.96	21.71	1
LINC00707	0	1	4.40925	uc001ijm.3			chr10	6779597	6842906	NR_038291	NR_038291	29345	468.583	414.915	26.7862	13.3635	366.648	327.543	20.4035	9.73449	393.03	419	21.32	17.8
AC005540.1	7.0861e-06	0.999993	4.55761	uc061qsm.1			chr2	190880853	190880942	JD394389		48511	24.5096	54.344	1.2001	0.710825	18.2937	42.2209	0	0	19.61	54.01	0	0
TRIM39-RPP21	0.000219986	0.99978	4.58956	uc063mrm.1			chr6	30328906	30346854	EU012025		31214	21.8338	58.8191	1.2001	0.710825	16.1947	45.7621	0	0	17.36	58.54	0	0
TCERG1L	0.0154092	0.984591	4.58977	uc001lkp.4			chr10	131092390	131311721	NM_174937	NM_174937	13952	79.6769	0.987893	1.2001	0.710825	61.5698	0	0	0	66	0	0	0
CDH9	0.00138374	0.998616	4.60863	uc003jgs.2			chr5	26880599	27038586	NM_016279	NM_016279	4120	165.3	50.3825	6.00049	1.40033	128.737	39.0862	3.82805	0.530475	138	50	4	0.97
BCHE	3.49066e-07	1	4.63182	uc003fem.5			chr3	165772903	165837472	NM_000055	NM_000055	4243	35.6762	47.4188	1.2001	0.710825	27.0534	36.741	0	0	29	47	0	0
MIR4458HG	7.36144e-12	1	4.68425	uc063cfl.1			chr5	8457690	8463095	NR_039989	NR_039989	31149	57.0819	47.4188	1.2001	1.42165	43.8452	36.741	0	0.546881	47	47	0	1
TBC1D3D	0.0105904	0.98941	4.76537	uc060elp.1			chr17	38003975	38139051	AK313329		43497	73.8735	17.4264	1.2001	0.710825	57.0174	13.0079	0	0	61.12	16.64	0	0
GSTM1	0	1	4.82061	uc001dyk.4	hsa00980;;hsa00982;;hsa00480	Metabolism of xenobiotics by cytochrome P450;;Drug metabolism - cytochrome P450;;Glutathione metabolism	chr1	109687819	109693745	NM_000561	NM_000561	6793	150.577	222.375	9.7808	1.96899	117.188	175.184	6.84264	0.96798	125.62	224.1	7.15	1.77
DPP6	0	1	5.00868	uc003wlk.4			chr7	154052679	154893451	NM_130797	NM_130797	6186	206.886	180.784	6.72055	3.86689	161.36	142.274	4.40226	2.42815	172.97	182	4.6	4.44
DPP10-AS1	0	1	5.2177	uc061nfu.1			chr2	115130934	115161191	BC048425		28033	70.1513	55.322	1.2001	0.710825	54.0975	42.9948	0	0	57.99	55	0	0
FP236383.9	0.00201199	0.997988	5.2799	uc061yzm.1			chr21	8441948	8442040	HV234040		45525	2.21193	185.753	1.58413	1.79128	0.802274	146.206	0.306244	0.831259	0.86	187.03	0.32	1.52
RPL41	0	1	5.35176	uc064ijk.1			chr7	137513831	137514238	BC070255		47618	61.4344	76.4036	1.2001	0.710825	47.2595	59.6768	0	0	50.66	76.34	0	0
GABRA2	0	1	5.37736	uc062wij.1	hsa04080	Neuroactive ligand-receptor interaction	chr4	46248426	46475230	AK125179		9397	54.8106	85.5219	1.2001	0.710825	42.0634	66.8922	0	0	45.09	85.57	0	0
NANOGP8	0	1	5.57508	uc032bzh.2			chr15	35084192	35085110	HW243464		34598	769.881	906.303	18.8415	14.8491	603.002	716.38	14.0681	10.8775	646.39	916.41	14.7	19.89
DPP10	6.61445e-07	0.999999	5.67772	uc002tla.3			chr2	114442298	115845752	NM_020868	NM_020868	13734	569.63	229.25	6.02449	8.11052	445.915	180.625	3.84719	5.69303	478	231.06	4.02	10.41
SHISA6	0	1	5.75362	uc002gnc.3			chr17	11241262	11564063	NM_207386	NM_207386	16332	252.112	213.385	3.6003	3.55413	196.837	168.071	1.91402	2.18752	211	215	2	4
CYP4F35P	0	1	5.86139	uc002ktb.3			chr18	14337422	14342524	NR_026756	NR_026756	39627	166.037	186.978	2.4002	2.19645	129.315	147.175	0.957012	1.14298	138.62	188.27	1	2.09
ZNF736	3.14504e-11	1	6.21892	uc003tsz.5			chr7	64314028	64354860	AK301806		27792	156.179	327.852	3.58829	1.42876	121.582	258.649	1.90445	0.55235	130.33	330.87	1.99	1.01
SIK1	0	1	6.67698	uc002zdf.4			chr21	43414514	43427128	NM_173354	NM_173354	8151	206.732	314.743	1.2001	2.4097	161.238	248.276	0	1.30705	172.84	317.6	0	2.39
AJAP1	0	1	7.44655	uc001alo.5			chr1	4655044	4792534	NM_018836	NM_018836	16647	239.043	354.663	1.2001	0.710825	186.585	279.865	0	0	200.01	358.01	0	0

## Sheet: A2sF3s
GeneSymbol	PPEE	PPDE	FC(log2)	kgId	KEGGPathwayId	KEGGPathwayDesc	Chrom	ChromStart	ChromEnd	mRNA	RefSeq	clusterId	CN_A2-1-1	CN_A2-2-2	CN_F3-5-2	CN_F3-6-1	AN_A2-1-1	AN_A2-2-2	AN_F3-5-2	AN_F3-6-1	RN_A2-1-1	RN_A2-2-2	RN_F3-5-2	RN_F3-6-1
CBLN2	0.000744549	0.999255	-7.84473	uc002lkv.3			chr18	72536679	72544539	NM_182511	NM_182511	8106	9.51366	19.3496	11.2244	6954.14	6.53013	14.071	7.74551	5107.45	7	18	12	7218.98
TBC1D3	0	1	-7.37663	uc032fha.2			chr17	38181658	38192541	NM_001123391	NM_001123391	43645	1.18921	1.0184	237.542	367.694	0	0	176.933	269.382	0	0	274.12	380.75
HOXC12	0.00223909	0.997761	-7.21385	uc010soq.3			chr12	53954833	53958956	NM_173860	NM_173860	5352	1.18921	14.2576	2.59024	2503.3	0	10.1624	1.29092	1838.09	0	13	2	2598
DPT	0.0026822	0.997318	-7.03597	uc001gfp.4			chr1	168695458	168729264	NM_001937	NM_001937	8285	1.18921	1.0184	0.863412	476.774	0	0	0	349.507	0	0	0	494
TBC1D3E	0	1	-6.75251	uc060elq.1			chr17	38005560	38138553	AB449884		46859	1.18921	1.0184	165.456	226.723	0	0	123.044	165.832	0	0	190.63	234.39
D21S2088E	0.0037503	0.99625	-6.61163	uc021whw.2			chr21	23361103	23384861	NR_040254	NR_040254	25482	2.37841	1.0184	469.877	1.97452	0.932876	0	350.62	0.742879	1	0	543.21	1.05
NNAT	0.000306087	0.999694	-6.45784	uc002xhd.4			chr20	37521214	37523693	NM_005386	NM_005386	708	42.312	28.3217	1669.23	4665.07	32.2589	20.958	1247.22	3426.02	34.58	26.81	1932.3	4842.41
LHX9	0.013516	0.986484	-6.43323	uc001gui.2			chr1	197912504	197935478	NM_001014434	NM_001014434	8317	3.56762	65.1776	9.49753	6054.47	1.86575	49.2486	6.45459	4446.6	2	63	10	6284.92
DNM3OS	0.0152511	0.984749	-6.42324	uc031prh.2			chr1	172136530	172144794	NR_103486	NR_103486	26274	11.8921	91.656	22.4487	8986.46	8.39589	69.5735	16.1365	6600.3	9	89	25	9329
ITIH3	0.0090479	0.990952	-6.32736	uc003dfv.3			chr3	52794797	52809009	NM_002217	NM_002217	10610	3.56762	7.1288	3.45365	969.922	1.86575	4.69035	1.93638	711.749	2	6	3	1006
NCAM2	0.00162614	0.998374	-6.24904	uc002yld.3	hsa05020;;hsa04514	Prion diseases;;Cell adhesion molecules (CAMs)	chr21	20998314	21543329	NM_004540	NM_004540	9721	1.18921	2.0368	48.3511	305.328	0	0.781724	35.5003	223.571	0	1	55	316
PDE1C	0.0170427	0.982957	-6.18891	uc003tcm.3	hsa04020;;hsa00230;;hsa04740	Calcium signaling pathway;;Purine metabolism;;Olfactory transduction	chr7	31753017	32070849	NM_001191057	NM_001191057	9723	16.09	38.7909	14.3672	4093.21	11.6889	28.9942	10.095	3005.96	12.53	37.09	15.64	4248.69
AMTN	0.0110322	0.988968	-6.17806	uc003hfk.3			chr4	70518539	70532742	NM_212557	NM_212557	16074	2.37841	2.0368	0.863412	421.873	0.932876	0.781724	0	309.179	1	1	0	437
CCKAR	0.0124853	0.987515	-6.16238	uc003gse.2	hsa04020;;hsa04080	Calcium signaling pathway;;Neuroactive ligand-receptor interaction	chr4	26481399	26490462	NM_000730	NM_000730	10900	1.18921	5.092	0.863412	550.939	0	3.1269	0	403.985	0	4	0	571
COL8A1	0.0295498	0.97045	-6.15793	uc003dtg.3			chr3	99638474	99799226	BC013581		8563	28.4815	205.177	181.472	16604.2	21.4095	156.712	135.017	12195.9	22.95	200.47	209.18	17238
SIX1	0.015418	0.984582	-6.12667	uc001xfb.5			chr14	60643414	60649462	NM_005982	NM_005982	5814	9.51366	27.4968	37.5239	2647.92	6.53013	20.3248	27.4062	1944.32	7	26	42.46	2748.14
EVX2	0.0118735	0.988127	-6.119	uc010zeu.3			chr2	176077471	176083913	NM_001080458	NM_001080458	13514	3.61519	3.06538	1.72682	561.447	1.90307	1.57127	0.645459	411.703	2.04	2.01	1	581.91
HOTAIR	0.0172174	0.982783	-6.06249	uc009zne.5			chr12	53962307	53974956	NR_003716	NR_003716	25502	1.18921	15.276	1.72682	1193.7	0	10.9441	0.645459	876.123	0	14	1	1238.33
IFI44L	0.0159426	0.984057	-6.04604	uc010oro.2			chr1	78620402	78646145	NM_006820	NM_006820	7524	1.18921	11.2126	6.04388	907.315	0	7.82506	3.87276	665.761	0	10.01	6	941
HOXC13	0.0126723	0.987328	-6.03763	uc001sei.4			chr12	53938764	53946544	NM_017410	NM_017410	5346	4.75683	1.0184	0.863412	471.871	2.79863	0	0	345.906	3	0	0	488.91
SCRG1	0.0353821	0.964618	-5.93002	uc003ite.4			chr4	173384700	173399536	NM_007281	NM_007281	11151	9.63258	88.5703	11.3107	6062.64	6.62342	67.2048	7.81006	4452.6	7.1	85.97	12.1	6293.4
FGF9	0.0253404	0.97466	-5.91255	uc001uog.3	hsa05200;;hsa04810;;hsa05218;;hsa04010	Pathways in cancer;;Regulation of actin cytoskeleton;;Melanoma;;MAPK signaling pathway	chr13	21671382	21704498	NM_002010	NM_002010	2680	8.32445	30.5724	10.5768	2417.89	5.59726	22.6856	7.26142	1775.35	6	29.02	11.25	2509.32
IFI44	0.0192144	0.980786	-5.89484	uc001dip.5			chr1	78649830	78664078	NM_006417	NM_006417	7527	1.18921	6.1104	3.45365	515.301	0	3.90862	1.93638	377.807	0	5	3	534
CTD-2033D15.2	0.0192954	0.980705	-5.88695	uc059hnq.1			chr15	39586560	39587293			44865	1.18921	1.0184	1.72682	212.863	0	0	0.645459	155.651	0	0	1	220
IGF1	0.02052	0.97948	-5.85619	uc001tjo.3	hsa04114;;hsa04150;;hsa04115;;hsa05410;;hsa05214;;hsa04914;;hsa05200;;hsa04960;;hsa04730;;hsa05215;;hsa05218;;hsa04510;;hsa05414	Oocyte meiosis;;mTOR signaling pathway;;p53 signaling pathway;;Hypertrophic cardiomyopathy (HCM);;Glioma;;Progesterone-mediated oocyte maturation;;Pathways in cancer;;Aldosterone-regulated sodium reabsorption;;Long-term depression;;Prostate cancer;;Melanoma;;Focal adhesion;;Dilated cardiomyopathy	chr12	102395873	102480645	NM_000618	NM_000618	373	2.37841	5.39752	0.863412	531.733	0.932876	3.36142	0	389.877	1	4.3	0	551.06
EYA4	0.0227662	0.977234	-5.80827	uc003qec.5			chr6	133241350	133532120	NM_004100	NM_004100	4026	4.75683	11.2024	8.63412	965.067	2.79863	7.81724	5.80913	708.183	3	10	9	1000.96
SERPINB7	0.0354761	0.964524	-5.79826	uc002ljl.4			chr18	63753046	63805376	NM_001040147	NM_001040147	11737	1.18921	42.7728	1.72682	2523.53	0	32.0507	0.645459	1852.95	0	41	1	2619
CCL3L3	0.02372	0.97628	-5.74353	uc002hlf.4	hsa04062;;hsa04060;;hsa05142	Chemokine signaling pathway;;Cytokine-cytokine receptor interaction;;Chagas disease	chr17	36194868	36196758	NM_001001437	NM_001001437	44846	1.18921	1.0184	2.59024	191.557	0	0	1.29092	140.001	0	0	2	197.88
OR8S1	0.0261142	0.973886	-5.7405	uc010slu.2	hsa04740	Olfactory transduction	chr12	48525631	48528103	NM_001005203	NM_001005203	16875	1.18921	6.31408	0.863412	476.003	0	4.06497	0	348.941	0	5.2	0	493.2
ADAMTS5	0.0401431	0.959857	-5.73249	uc002ymg.4			chr21	26917911	26966513	NM_007038	NM_007038	9730	29.7302	77.3984	110.517	5660.61	22.389	58.6293	81.9733	4157.29	24	75	127	5876
SLC30A8	0.00472084	0.995279	-5.702	uc064psc.1			chr8	116950489	117153082	EF560713		11339	6.57632	2.42379	68.1232	474.067	4.22593	1.07878	50.2813	347.519	4.53	1.38	77.9	491.19
HTR2A	0.0276967	0.972303	-5.70156	uc010acr.5	hsa04540;;hsa04080;;hsa04020	Gap junction;;Neuroactive ligand-receptor interaction;;Calcium signaling pathway	chr13	46831554	46897076	NM_000621	NM_000621	2667	2.73518	8.1472	1.72682	638.251	1.21274	5.47207	0.645459	468.12	1.3	7	1	661.65
EBF3	0.0427381	0.957262	-5.69956	uc001lki.3			chr10	129835282	129963841	NM_001005463	NM_001005463	3463	21.4057	54.0567	22.4487	3972.76	15.8589	40.7122	16.1365	2917.48	17	52.08	25	4123.63
B3GALT2	0.0270123	0.972988	-5.60035	uc001gtc.5	hsa00601;;hsa01100	Glycosphingolipid biosynthesis - lacto and neolacto series;;Metabolic pathways	chr1	193179044	193186654	NM_003783	NM_003783	10693	2.37841	4.0736	6.9073	374.677	0.932876	2.34517	4.51822	274.511	1	3	7	388
SFRP4	0.0290234	0.970977	-5.53663	uc003tfo.5	hsa04310	Wnt signaling pathway	chr7	37905931	37916915	NM_003014	NM_003014	3299	1.18921	5.092	10.3609	346.745	0	3.1269	7.10005	253.994	0	4	11	359
ADCYAP1	0.0386672	0.961333	-5.53394	uc010dkh.5	hsa04080	Neuroactive ligand-receptor interaction	chr18	905108	912172	NM_001117	NM_001117	8053	12.2607	13.2392	5.18047	1241.7	8.68508	9.38069	3.2273	911.385	9.31	12	5	1288.17
PLN	0.0354877	0.964512	-5.53264	uc003pye.4	hsa05414;;hsa04020	Dilated cardiomyopathy;;Calcium signaling pathway	chr6	118548297	118560730	NM_002667	NM_002667	17201	1.18921	2.0368	0.863412	213.826	0	0.781724	0	156.358	0	1	0	221
HOXA10-AS	0.0358531	0.964147	-5.52048	uc031swt.1			chr7	27168898	27171915	NR_046609	NR_046609	33595	1.18921	2.16919	1.14834	217.804	0	0.883349	0.213002	159.28	0	1.13	0.33	225.13
DAPP1	0.0464301	0.95357	-5.38839	uc003hvf.5	hsa04662	B cell receptor signaling pathway	chr4	99816845	99868714	NM_014395	NM_014395	1099	1.18921	5.83543	0.863412	352.37	0	3.69756	0	258.126	0	4.73	0	364.84
RP1-170O19.14	0.0465444	0.953456	-5.31328	uc064chm.1			chr7	27186572	27193448			33753	2.37841	1.0184	0.863412	190.132	0.932876	0	0	138.954	1	0	0	196.4
BBOX1	0.0427649	0.957235	-5.28547	uc057zxq.1	hsa00310	Lysine degradation	chr11	27040724	27127675	AF082868		6061	2.37841	1.0184	4.31706	183.004	0.932876	0	2.58184	133.718	1	0	4	189
LINC00694	0	1	-5.28011	uc062ius.1			chr3	44421126	44424007			24397	1.18921	3.0552	108.79	110.766	0	1.56345	80.6824	80.6554	0	2	125	114
CDH19	0.0471712	0.952829	-5.11895	uc002lkc.3			chr18	66501082	66604134	NM_021153	NM_021153	1166	2.37841	2.0368	9.49753	192.636	0.932876	0.781724	6.45459	140.793	1	1	10	199
MSMP	0.00294409	0.997056	-5.09659	uc003zyb.3			chr9	35752989	35754269	NM_001044264	NM_001044264	21957	1.18921	1.0184	34.6142	88.8533	0	0	25.231	64.5597	0	0	39.09	91.25
PCDHA6	0.017093	0.982907	-4.91387	uc003lho.4			chr5	140827977	141012344	NM_018909	NM_018909	1541	28.6004	25.5924	428.27	1247.46	21.5028	18.863	319.515	915.616	23.05	24.13	495.02	1294.15
RP11-138B4.1	0.00209179	0.997908	-4.80958	uc063bpl.1			chr4	187304082	187309682	BC042049		32106	1.18921	2.0368	37.9901	91.5021	0	0.781724	27.7548	66.5053	0	1	43	94
CES1	0.00448836	0.995512	-4.79628	uc002eil.4	hsa01100;;hsa00983	Metabolic pathways;;Drug metabolism - other enzymes	chr16	55802852	55833158	NM_001025195	NM_001025195	17332	9.51366	31.5704	330.687	849.524	6.53013	23.4517	246.565	623.311	7	30	382	881
AC007228.9	5.55112e-16	1	-4.56498	uc061dhm.1			chr19	56672573	56673901	JD412568		41048	1.18921	1.0184	49.2145	35.7532	0	0	36.1457	25.555	0	0	56	36.12
NPIPA8	7.14645e-06	0.999993	-4.36006	uc059ris.1			chr16	18317941	18336736	BC010188		21919	10.7623	15.2149	192.869	368.782	7.50965	10.8972	143.537	270.181	8.05	13.94	222.38	381.88
MEG3	2.55351e-15	1	-4.35329	uc059ffx.1			chr14	100826118	100849799	BC023543		21866	1480.86	21.9567	18512.5	12232.4	1160.73	16.0723	13838.7	8984.6	1244.25	20.56	21440.1	12699
RP11-475I24.3	1.00146e-10	1	-4.17605	uc064tic.1			chr9	42566678	42569353			28987	1.18921	1.0184	38.2923	26.2563	0	0	27.9807	18.579	0	0	43.35	26.26
MEG9	0	1	-3.77424	uc001yjz.3			chr14	101069910	101072934	NR_047664	NR_047664	23432	36.8654	5.092	308.238	284.138	27.9863	3.1269	229.784	208.006	30	4	356	294
TUBB3	0.0262077	0.973792	-3.60285	uc002fpf.3	hsa05130;;hsa04540	Pathogenic Escherichia coli infection;;Gap junction	chr16	89919164	89936092	BC020171		17127	1.92652	1.40539	17.1387	39.4326	0.578383	0.297055	12.1669	28.2577	0.62	0.38	18.85	39.94
ERAP2	0.00947273	0.990527	-2.9796	uc003kmq.4			chr5	96875938	96919716	NM_022350	NM_022350	11224	4.61412	4.2671	26.9298	53.0616	2.68668	2.4937	19.4864	38.2689	2.88	3.19	30.19	54.09
AL132709.8	0.0257861	0.974214	-2.97935	uc059fhh.1			chr14	100960508	100965766			26853	4.72115	2.24048	44.034	20.8047	2.77064	0.938069	32.273	14.5746	2.97	1.2	50	20.6
PWP2	0.00630081	0.993699	-2.78205	uc002zeb.4			chr21	44107289	44131181	NM_005049	NM_005049	30312	230.659	256.321	2199.29	1158.77	180.008	195.971	1643.47	850.469	192.96	250.69	2546.21	1202.07
LA16c-306E5.2	0	1	-2.42843	uc059pya.1			chr16	3365111	3486953	AL833594		37817	34.5346	36.2652	206.502	180.943	26.1578	27.0555	153.729	132.204	28.04	34.61	238.17	186.86
PCDHGA3	0	1	-2.35369	uc003ljm.3			chr5	141343867	141512979	NM_018916	NM_018916	34118	55.4527	24.8082	211.804	204.367	42.5671	18.2611	157.692	149.411	45.63	23.36	244.31	211.18
NUTM2A	0.0204808	0.979519	-2.35284	uc001kek.4			chr10	87225447	87234978	NM_001099338	NM_001099338	15465	1.18921	9.72572	23.1481	38.5368	0	6.68374	16.6593	27.5997	0	8.55	25.81	39.01
NALCN	2.77976e-06	0.999997	-2.34172	uc001vox.2			chr13	101053775	101416355	NM_052867	NM_052867	2665	24.0577	43.9847	141.427	209.357	17.9392	32.981	105.081	153.075	19.23	42.19	162.8	216.36
NPBWR1	0.00892093	0.991079	-2.33757	uc011ldu.3	hsa04080	Neuroactive ligand-receptor interaction	chr8	52938430	52941117	NM_005285	NM_005285	15209	9.51366	10.184	37.9901	67.4226	6.53013	7.03552	27.7548	48.8177	7	9	43	69
CRYBB2	0	1	-2.23471	uc003abp.2			chr22	25219521	25231869	NM_000496	NM_000496	30964	82.0553	104.895	432.569	452.694	63.4356	79.7359	322.73	331.819	68	102	500	469
ABHD14A-ACY1	1.44995e-08	1	-2.06274	uc062kji.1			chr3	51975049	51989183	AK298086		4308	31.2048	7.44451	75.0823	90.9723	23.5458	4.93268	55.4837	66.1162	25.24	6.31	85.96	93.45
HIST2H2AA4	0.0265875	0.973413	-1.94585	uc001esx.4	hsa05322	Systemic lupus erythematosus	chr1	149851060	149851624	NM_001040874	NM_001040874	42027	42.8233	1.0184	70.8689	102.155	32.66	0	52.3338	74.3303	35.01	0	81.08	105.06
GOLGA6L10	5.3664e-07	0.999999	-1.88661	uc059mng.1			chr15	82342739	82349475	NM_001164465	NM_001164465	46910	25.0804	38.9436	117.864	122.767	18.7415	29.1114	87.4662	89.4709	20.09	37.24	135.51	126.46
RP11-498C9.3	0.0169582	0.983042	-1.81512	uc060low.1			chr17	81867721	81868552			37765	22.7376	24.849	64.376	106.711	16.9037	18.2924	47.48	77.6768	18.12	23.4	73.56	109.79
SNHG23	0.000834369	0.999166	-1.73763	uc059fhf.1			chr14	100954607	100960179			24343	32.4535	13.9317	93.4384	64.6197	24.5253	9.91227	69.2061	46.7589	26.29	12.68	107.22	66.09
PKIB	0	1	-1.71514	uc003pyz.4			chr6	122471930	122725890	NM_181794	NM_181794	7053	445.893	408.368	1508.73	1299.35	348.849	312.682	1127.24	953.729	373.95	399.99	1746.41	1348.02
ZNF286B	0	1	-1.53911	uc010vyd.3			chr17	18658428	18682259	NM_001145045	NM_001145045	31657	136.224	128.247	403.023	368.32	105.928	97.6608	300.642	269.842	113.55	124.93	465.78	381.4
GCNT4	0	1	-1.42201	uc003kdn.4	hsa01100;;hsa00512	Metabolic pathways;;O-Glycan biosynthesis	chr5	75025345	75030899	NM_016591	NM_016591	13989	122.488	150.723	386.809	347.708	95.1534	114.913	288.52	254.701	102	147	447	360
AP000648.5	2.20387e-07	1	-1.41583	uc058gkc.1			chr11	90193613	90198120			48407	55.8927	56.012	170.956	130.029	42.9123	42.2131	127.155	94.8055	46	54	197	134
CMB9-55F22.1	3.88442e-05	0.999961	-1.41293	uc031pyb.2			chr11	779616	780755			47785	29.7302	43.7912	85.4778	112.692	22.389	32.8324	63.255	82.0704	24	42	98	116
STON1-GTF2A1L	6.2368e-05	0.999938	-1.38098	uc061jag.1			chr2	48529924	48679603	AF026169		1048	30.3129	22.0891	79.3562	59.4378	22.8461	16.1739	58.6787	42.9525	24.49	20.69	90.91	60.71
F8A3	0	1	-1.38075	uc004fnj.4			chrX	155456913	155458672	NM_001007524	NM_001007524	45699	201.059	163.881	455.182	497.453	156.788	125.013	339.634	364.697	168.07	159.92	526.19	515.47
SNX32	0.00116069	0.998839	-1.28226	uc001ofr.4			chr11	65833640	65853701	NM_152760	NM_152760	13243	70.9124	52.2847	126.697	175.01	54.6945	39.352	94.0692	127.846	58.63	50.34	145.74	180.7
SLC35A1	0	1	-1.27647	uc011dzj.3			chr6	87472976	87512336	NM_006416	NM_006416	11256	215.032	232.48	536.049	550.081	167.75	177.67	400.088	403.355	179.82	227.28	619.85	570.11
RP11-347C12.1	0.0192145	0.980785	-1.17587	uc010vem.3			chr16	30222936	30245801	AK128772		17082	97.9312	205.605	307.323	380.273	75.8895	157.041	229.099	278.622	81.35	200.89	354.94	393.81
PCDHA7	3.07498e-05	0.999969	-1.15766	uc003lhq.2			chr5	140834383	141012344	NM_018910	NM_018910	19449	48.3769	56.3583	132.991	102.444	37.0165	42.4789	98.7746	74.5426	39.68	54.34	153.03	105.36
UG0898H09	0.000905994	0.999094	-1.11154	uc064nft.1			chr8	62977860	62984900	NR_027378	NR_027378	43922	34.0232	45.8382	76.3774	97.859	25.7567	34.4037	56.4519	71.1749	27.61	44.01	87.46	100.6
ZNF155	0	1	-1.10673	uc031rlg.1			chr19	43984169	43998325	NM_003445	NM_003445	19430	209.776	188.842	407.574	452.54	163.626	144.173	304.044	331.706	175.4	184.43	471.05	468.84
GUCY1B3	0.0405436	0.959456	-1.10463	uc003ipc.4	hsa04270;;hsa04540;;hsa04730;;hsa00230	Vascular smooth muscle contraction;;Gap junction;;Long-term depression;;Purine metabolism	chr4	155759058	155807591	NM_001291955	NM_001291955	830	59.4604	72.3064	117.424	167.593	45.7109	54.7207	87.137	122.398	49	70	135	173
RP11-196G18.22	0.0154258	0.984574	-1.05648	uc057klr.1			chr1	149844497	149849024	BX648801		37537	213.177	147.536	319.592	432.198	166.295	112.467	238.271	316.763	178.26	143.87	369.15	447.72
AHI1	0.00012293	0.999877	-1.05534	uc003qgj.4			chr6	135283531	135497745	NM_001134830	NM_001134830	7051	336.213	360.666	629.565	820.253	262.81	276.066	469.998	601.81	281.72	353.15	728.16	850.61
SIK1	1.53818e-08	1	-1.04809	uc002zdf.4			chr21	43414514	43427128	NM_173354	NM_173354	8151	206.732	324.462	535.307	564.635	161.238	248.276	399.533	414.045	172.84	317.6	618.99	585.22
NOVA1	0	1	-1.02451	uc001wpy.4			chr14	26445888	26597754	NM_002515	NM_002515	7842	181.949	184.33	398.896	347.708	141.797	140.71	297.557	254.701	152	180	461	360
TRIM52-AS1	2.08611e-13	1	-1.02035	uc003mnq.5			chr5	181261221	181272307	NR_102762	NR_102762	31249	117.957	130.701	233.7	272.166	91.5991	99.5448	174.061	199.212	98.19	127.34	269.67	281.57
TXNRD3	0	1	-1.00943	uc003ejd.3			chr3	126607051	126655155	NM_052883	NM_052883	16982	223.571	265.802	472.286	514.338	174.448	203.248	352.421	377.099	187	260	546	533
TMEM194B	1.51194e-10	1	-0.98239	uc010zgf.3			chr2	190504341	190534722	NM_001142645	NM_001142645	16455	141.159	184.33	302.194	342.295	109.8	140.71	225.265	250.725	117.7	180	349	354.38
RNF165	2.6563e-05	0.999973	-0.952513	uc002lcb.2			chr18	46334223	46463140	NM_152470	NM_152470	8097	275.551	227.857	434.538	541.028	215.224	174.121	324.201	396.704	230.71	222.74	502.28	560.71
SACS	7.6087e-06	0.999992	-0.923794	uc001uon.3			chr13	23328822	23433728	NM_014363	NM_014363	9398	2609.12	1982.83	3969.97	4742.7	2045.8	1521.24	2967.18	3483.04	2193	1946	4597	4923
PIR	0	1	-0.912557	uc004cwu.5			chrX	15384798	15493564	NM_003662	NM_003662	1748	319.635	347.152	637.5	618.92	249.806	265.693	475.929	453.92	267.78	339.88	737.35	641.58
NBPF3	0	1	-0.907904	uc001ber.5			chr1	21440312	21484900	NM_032264	NM_032264	8231	434.001	474.911	821.355	885.316	339.52	363.76	613.374	649.602	363.95	465.33	950.29	918.16
SLC36A1	2.12811e-09	1	-0.902001	uc063ivf.1			chr5	151437046	151488690	AK057340		5385	601.691	634.351	1055.06	1255.93	471.065	486.147	788.086	921.835	504.96	621.89	1220.97	1302.94
RP11-890B15.3	0.0255903	0.97441	-0.891417	uc058jdy.1			chr11	130866253	130870247	NR_125382	NR_125382	34738	55.8927	43.7912	81.1607	104.987	42.9123	32.8324	60.0277	76.4104	46	42	93	108
FAM229B	6.08378e-08	1	-0.871429	uc003pvs.4			chr6	112087598	112102790	NM_001033564	NM_001033564	19072	146.439	209.933	331.757	321.413	113.941	160.363	247.366	235.386	122.14	205.14	383.24	332.7
ARL17A	1.52243e-05	0.999985	-0.869059	uc002iks.3			chr17	46554043	46579682	NM_001113738	NM_001113738	15679	618.626	515.616	934.972	1137.88	484.349	395.005	698.31	835.123	519.2	505.3	1081.88	1180.38
SLC35F1	1.13333e-05	0.999989	-0.86868	uc003pxx.4			chr6	117907525	118317676	NM_001029858	NM_001029858	16578	375.124	355.259	597.3	737.564	293.334	271.915	445.877	541.07	314.44	347.84	690.79	764.76
UCP2	8.52342e-05	0.999915	-0.864093	uc001oup.2			chr11	73974666	73983307	NM_003355	NM_003355	13748	1391.37	1507.23	2351.07	2926.14	1090.53	1156.17	1756.94	2148.69	1169	1479	2722	3037
KCNQ3	1.67545e-06	0.999998	-0.843151	uc003ytj.4			chr8	132120860	132480953	NM_004519	NM_004519	15298	145.333	131.832	226.05	272.32	113.074	100.413	168.342	199.325	121.21	128.45	260.81	281.73
RP11-61K9.3	0.0282095	0.971791	-0.831852	uc058vtl.1			chr13	19863857	19865048	BC014066		44748	108.218	134.429	245.209	187.82	83.9589	102.406	182.665	137.256	90	131	283	194
SHISA2	0	1	-0.827813	uc001uqm.2			chr13	26044596	26051031	NM_001007538	NM_001007538	14627	814.524	762.405	1402.8	1397.35	638.022	584.441	1048.05	1025.72	683.93	747.63	1623.72	1449.77
EVI5L	9.74458e-06	0.99999	-0.8167	uc002min.4			chr19	7830232	7864976	NM_145245	NM_145245	8180	693.046	676.676	1086.21	1327.48	542.729	518.635	811.368	974.395	581.78	663.45	1257.04	1377.23
COL9A1	2.33972e-11	1	-0.814727	uc003pfg.5			chr6	70215060	70303083	NM_001851	NM_001851	4012	747.203	565.935	1188.92	1121.94	585.212	433.63	888.152	823.414	627.32	554.71	1376	1163.83
C22orf29	0.000101661	0.999898	-0.808873	uc002zqi.4			chr22	19846137	19854896	BX640969		21933	829.448	873.441	1334.52	1649.76	649.73	669.672	996.996	1211.13	696.48	856.66	1544.63	1711.83
ANO5	1.62219e-05	0.999984	-0.799097	uc001mqi.3			chr11	22193175	22283357	NM_213599	NM_213599	12989	317.447	324.87	616.148	502.558	248.089	248.588	459.967	368.447	265.94	318	712.62	520.77
NUDT2	0.000214569	0.999785	-0.796288	uc003zub.3	hsa00240;;hsa00230	Pyrimidine metabolism;;Purine metabolism	chr9	34329505	34343713	NM_001161	NM_001161	11399	218.814	256.637	422.208	404.535	170.716	196.213	314.984	296.444	183	251	488	419
MPHOSPH8	6.61366e-09	1	-0.786263	uc001umh.4			chr13	19633680	19673459	NM_017520	NM_017520	16519	1750.47	1747.86	3264.95	2769.31	1372.22	1340.88	2440.13	2033.49	1470.96	1715.28	3780.45	2874.18
ARHGEF6	0.025638	0.974362	-0.781759	uc004fab.5	hsa05212;;hsa04810	Pancreatic cancer;;Regulation of actin cytoskeleton	chrX	136665546	136782088	NM_004840	NM_004840	6124	205.709	236.9	391.419	370.564	160.436	181.063	291.967	271.49	171.98	231.62	452.34	383.73
LGI2	0.00151237	0.998488	-0.777853	uc003grf.3			chr4	24998846	25030879	NM_018176	NM_018176	9540	260.436	257.655	497.325	392.014	203.367	196.995	371.139	287.246	218	252	575	406
POLR3H	5.4512e-14	1	-0.769133	uc003baf.5	hsa00240;;hsa04623;;hsa01100;;hsa00230;;hsa03020	Pyrimidine metabolism;;Cytosolic DNA-sensing pathway;;Metabolic pathways;;Purine metabolism;;RNA polymerase	chr22	41525803	41544489	NM_138338	NM_138338	2294	1283.13	1337.13	2089.9	2376.68	1005.62	1025.6	1561.7	1745.09	1077.98	1311.97	2419.51	2466.54
TEK	0	1	-0.760227	uc003zqi.5			chr9	27109148	27230175	NM_000459	NM_000459	4990	943.041	974.609	1581.77	1667.26	738.838	747.329	1181.84	1223.98	792	956	1831	1730
TRHDE	0.000631761	0.999368	-0.758181	uc001sxa.4			chr12	72272682	72670757	NM_013381	NM_013381	1195	122.465	171.101	234.883	262.64	95.1347	130.556	174.945	192.215	101.98	167.01	271.04	271.68
AS3MT	0.00147685	0.998523	-0.751698	uc001kwk.4			chr10	102869515	102901899	NM_020682	NM_020682	21855	597.053	623.017	913.593	1141.71	467.427	477.446	682.328	837.939	501.06	610.76	1057.12	1184.36
CYP51A1	0.00324001	0.99676	-0.73422	uc003ulm.5	hsa01100;;hsa00100	Metabolic pathways;;Steroid biosynthesis	chr7	92112150	92134530	NM_000786	NM_000786	18	2565.42	3349.7	4516.58	5324.17	2011.51	2570.45	3375.8	3910.16	2156.25	3288.18	5230.08	5526.7
IFT52	0	1	-0.73274	uc002xkw.4			chr20	43590930	43647296	NM_016004	NM_016004	2423	924.014	956.278	1616.31	1509.3	723.912	733.258	1207.65	1107.95	776	938	1871	1566
ADCY9	0.00152919	0.998471	-0.732248	uc002cvx.4	hsa00230;;hsa05414;;hsa05110;;hsa04270;;hsa04062;;hsa04020;;hsa04916;;hsa04540;;hsa04114;;hsa04914;;hsa04912;;hsa04962	Purine metabolism;;Dilated cardiomyopathy;;Vibrio cholerae infection;;Vascular smooth muscle contraction;;Chemokine signaling pathway;;Calcium signaling pathway;;Melanogenesis;;Gap junction;;Oocyte meiosis;;Progesterone-mediated oocyte maturation;;GnRH signaling pathway;;Vasopressin-regulated water reabsorption	chr16	3962650	4116185	NM_001116	NM_001116	10594	395.614	475.97	654.863	793.987	309.407	364.573	488.91	582.516	331.67	466.37	757.46	823.34
MTCP1	0.00148466	0.998515	-0.731336	uc065cjp.1			chrX	155065320	155147775			21904	108.931	75.4635	150.044	157.037	84.5186	57.1441	111.522	114.644	90.6	73.1	172.78	162.04
RP11-1100L3.7	0.0195906	0.980409	-0.730442	uc058ogc.1			chr12	52076840	52082084			35397	108.289	106.901	201.477	156.507	84.0148	81.2759	149.972	114.255	90.06	103.97	232.35	161.49
FAM156B	0.00611952	0.993881	-0.717684	uc004dri.4			chrX	52897312	52908560	AK057692		14413	282.746	264.621	398.991	502.105	220.868	202.342	297.628	368.114	236.76	258.84	461.11	520.3
EMID1	0.000108903	0.999891	-0.714881	uc003aem.5			chr22	29205850	29259597	NM_133455	NM_133455	15948	319.897	321.814	579.349	474.847	250.011	246.243	432.458	348.092	268	315	670	492
TMEM8B	0.00127733	0.998723	-0.704692	uc003zym.5			chr9	35829231	35854847	NM_001042589	NM_001042589	7356	338.686	390.414	537.111	652.082	264.75	298.9	400.882	478.279	283.8	382.36	621.08	676.01
FAM3A	7.66054e-15	1	-0.697793	uc004flw.4			chrX	154506158	154516236	NM_001282312	NM_001282312	1162	602.036	718.339	1038.77	1103.8	471.336	550.615	775.907	810.092	505.25	704.36	1202.1	1145
POLR2J3	7.79676e-07	0.999999	-0.696491	uc064gop.1	hsa00230;;hsa01100;;hsa03020;;hsa00240;;hsa05016	Purine metabolism;;Metabolic pathways;;RNA polymerase;;Pyrimidine metabolism;;Huntington's disease	chr7	102567050	102572521	NM_001097615	NM_001097615	12196	1135.45	1117.52	1676.51	1975.46	889.777	857.028	1252.66	1450.37	953.8	1096.33	1940.73	2049.98
SIRT3	0.0475524	0.952448	-0.692872	uc001lok.5			chr11	215457	236431	NM_012239	NM_012239	8143	435.25	475.593	829.592	643.674	340.5	364.284	619.531	472.103	365	466	959.83	667.28
ST8SIA5	0.000469173	0.999531	-0.683329	uc002lcj.2	hsa01100;;hsa00604	Metabolic pathways;;Glycosphingolipid biosynthesis - ganglio series	chr18	46679117	46757169	NM_013305	NM_013305	2550	132.597	166.376	224.03	256.947	103.083	126.929	166.832	188.033	110.5	162.37	258.47	265.77
PCYOX1L	0.0493042	0.950696	-0.68155	uc003lqk.3			chr5	149358006	149369653	NM_024028	NM_024028	8706	469.737	458.28	840.1	649.183	367.553	350.994	627.386	476.15	394	449	972	673
CTBP1-AS2	0.00351069	0.996489	-0.675955	uc003gcy.2			chr4	1249450	1288291	AK056133		16715	388.157	451.07	606.115	735.542	303.558	345.46	452.467	539.585	325.4	441.92	701	762.66
FKTN	0.0135372	0.986463	-0.659541	uc004bcs.3			chr9	105558129	105641118	NM_006731	NM_006731	3335	752.828	713.298	1029.84	1286.86	589.624	546.746	769.233	944.553	632.05	699.41	1191.76	1335.05
DECR2	0.00954638	0.990454	-0.659541	uc002chb.4	hsa04146	Peroxisome	chr16	401825	412487	NM_020664	NM_020664	30459	399.574	447.363	599.795	738.845	312.514	342.614	447.742	542.011	335	438.28	693.68	766.09
MAP3K6	0.0010293	0.998971	-0.659133	uc057dvi.1	hsa04010	MAPK signaling pathway	chr1	27355188	27366892	NM_004672	NM_004672	8225	401.952	385.974	561.218	683.857	314.379	295.492	418.903	501.62	337	378	649	709
CNOT6L	0.000104743	0.999895	-0.648003	uc011ccd.4	hsa03018	RNA degradation	chr4	77713386	77819368	NM_144571	NM_144571	7682	425.736	507.163	678.642	784.028	333.037	388.517	506.686	575.2	357	497	785	813
CACFD1	0.00470121	0.995299	-0.646315	uc011mdg.2			chr9	133459986	133470848	NM_017586	NM_017586	10392	792.285	731.059	1070.89	1314.21	620.577	560.379	799.918	964.646	665.23	716.85	1239.3	1363.45
STAC	0.00305693	0.996943	-0.643765	uc003cgh.2			chr3	36380343	36548007	NM_003149	NM_003149	8546	284.22	352.366	537.906	457.51	222.025	269.695	401.476	335.357	238	345	622	474
IFT46	0.0465625	0.953438	-0.638955	uc001ptp.2			chr11	118544527	118566076	NM_001168618	NM_001168618	4757	321.122	371.716	551.85	527.842	250.972	284.548	411.9	387.019	269.03	364	638.15	547.02
MOV10	0.000354986	0.999645	-0.637151	uc001ecn.5			chr1	112674420	112700746	NM_020963	NM_020963	9791	1628.74	1619.45	2294.93	2757.63	1276.73	1242.31	1714.97	2024.91	1368.6	1589.19	2656.98	2862.05
GNG10	0	1	-0.632721	uc004bfp.4	hsa04062	Chemokine signaling pathway	chr9	111661334	111670246	NM_001198664	NM_001198664	30461	1022.15	1082.23	1684.87	1578.74	800.893	829.941	1258.91	1158.95	858.52	1061.68	1950.41	1638.09
TMEM231	0.03558	0.96442	-0.630623	uc002fem.5			chr16	75536743	75556286	NM_001077418	NM_001077418	19477	392.022	440.957	575.922	714.515	306.59	337.697	429.895	524.14	328.65	431.99	666.03	740.83
RP11-384K6.6	3.47605e-05	0.999965	-0.619767	uc003icc.3			chr4	118591772	118633729	AK024248		36777	437.176	448.391	738.019	623.543	342.011	343.404	551.074	457.316	366.62	439.29	853.77	646.38
SRP54	1.69885e-11	1	-0.607278	uc001wso.4	hsa03060	Protein export	chr14	34981956	35029567	BC003389		2390	2208.36	2363.71	3292.19	3673.57	1731.42	1813.6	2460.49	2697.71	1856	2320	3812	3813
FDFT1	0.00470042	0.9953	-0.606009	uc033bcg.2	hsa00100;;hsa01100	Steroid biosynthesis;;Metabolic pathways	chr8	11795572	11839304	NM_001287742	NM_001287742	1462	8543.58	11512.9	15741.9	14785.7	6701.1	8836.56	11767.5	10860.1	7183.27	11303.9	18231.2	15349.9
ADCY3	0	1	-0.605441	uc002rfs.5	hsa04912;;hsa04916;;hsa04062;;hsa04962;;hsa04914;;hsa00230;;hsa04740;;hsa05110;;hsa04114;;hsa04540;;hsa04270;;hsa05414;;hsa04020	GnRH signaling pathway;;Melanogenesis;;Chemokine signaling pathway;;Vasopressin-regulated water reabsorption;;Progesterone-mediated oocyte maturation;;Purine metabolism;;Olfactory transduction;;Vibrio cholerae infection;;Oocyte meiosis;;Gap junction;;Vascular smooth muscle contraction;;Dilated cardiomyopathy;;Calcium signaling pathway	chr2	24819168	24919839	NM_004036	NM_004036	7538	1442.1	1500.7	2149.19	2328.88	1130.33	1151.16	1606.02	1709.97	1211.66	1472.59	2488.18	2416.91
EP400NL	0.017818	0.982182	-0.585136	uc058vif.1			chr12	132084282	132123580	AK126212		15646	533.407	438.544	666.502	792.321	417.499	335.844	497.61	581.292	447.54	429.62	770.94	821.61
ZNF32	0.00605385	0.993946	-0.581641	uc001jbc.4			chr10	43643858	43648856	NM_006973	NM_006973	12539	461.531	523.122	672.857	801.442	361.116	400.767	502.361	587.992	387.1	512.67	778.3	831.08
FRG1B	2.48937e-06	0.999997	-0.579207	uc061wav.1			chr20	30377180	30399334	BC062724		9160	383.947	429.673	570.31	645.976	300.256	329.036	425.7	473.794	321.86	420.91	659.53	669.67
BASP1	0.00438052	0.995619	-0.574633	uc031siz.2			chr5	17216822	17276843	NM_001271606	NM_001271606	13958	6343.08	5130.2	7965.42	9122.43	4974.91	3937.16	5954.05	6700.17	5332.87	5036.51	9224.51	9470.16
GBAS	3.1478e-07	1	-0.564092	uc003tre.3			chr7	55964580	56000181	NM_001483	NM_001483	8815	1552.07	1771.49	2328.42	2586	1216.59	1359.01	1740.01	1898.84	1304.13	1738.48	2695.77	2683.86
ABR	0.0118941	0.988106	-0.549258	uc002fsd.6			chr17	1003517	1179874	NM_021962	NM_021962	10312	2744.02	2636.68	3571.76	4302.67	2151.62	2023.13	2669.49	3159.82	2306.44	2588.04	4135.8	4466.15
ZMIZ2	1.14585e-09	1	-0.548434	uc003tlr.4			chr7	44748930	44769881	NM_031449	NM_031449	5246	2590.1	2299.43	3412.23	3739.36	2030.88	1764.26	2550.23	2746.04	2177.01	2256.88	3951.03	3881.31
RNF166	3.29736e-13	1	-0.547773	uc002flk.3			chr16	88696494	88706421	NM_178841	NM_178841	10178	784.77	802.499	1102.74	1218.24	614.681	615.217	823.729	894.15	658.91	787	1276.19	1263.81
USP4	0	1	-0.544342	uc003cwq.3			chr3	49278105	49340071	NM_003363	NM_003363	4253	1302.69	1372.52	1884.43	2017.64	1020.97	1052.76	1408.1	1481.35	1094.43	1346.72	2181.54	2093.77
LIPA	0	1	-0.542819	uc001kga.6	hsa04142;;hsa00100	Lysosome;;Steroid biosynthesis	chr10	89213568	89252058	NM_001127605	NM_001127605	3432	1070.29	1155.91	1630.85	1612.98	838.656	886.499	1218.52	1184.11	899	1134.03	1887.84	1673.64
NDRG4	0	1	-0.532522	uc059vaz.1			chr16	58463722	58504661	AB021172		2736	1151.18	1204.75	1775.74	1632.65	902.11	923.983	1326.84	1198.55	967.02	1181.98	2055.65	1694.06
KIAA1644	0.00279075	0.997209	-0.531197	uc003bet.3			chr22	44243666	44312851	NM_001099294	NM_001099294	7708	361.9	367.826	573.599	481.59	282.96	281.561	428.159	353.044	303.32	360.18	663.34	499
IL17RC	8.05169e-09	1	-0.529095	uc003bua.4			chr3	9917097	9933620	NM_153461	NM_153461	11010	416.306	423.655	572.14	640.582	325.639	324.416	427.068	469.832	349.07	415	661.65	664.07
ETHE1	2.37555e-06	0.999998	-0.526404	uc002owp.3			chr19	43506718	43527244	NM_014297	NM_014297	3174	284.53	323.739	459.603	417.143	222.267	247.721	342.939	305.705	238.26	316.89	531.31	432.09
MYLK	1.78374e-09	1	-0.525878	uc062ncr.1	hsa04270;;hsa04810;;hsa04510;;hsa04020	Vascular smooth muscle contraction;;Regulation of actin cytoskeleton;;Focal adhesion;;Calcium signaling pathway	chr3	123612297	123876618	NM_053025	NM_053025	931	1283.06	1097.79	1662.95	1765.66	1005.57	841.886	1242.52	1296.26	1077.92	1076.96	1925.02	1832.16
AK3	1.11022e-15	1	-0.525036	uc003ziq.4	hsa00240	Pyrimidine metabolism	chr9	4711154	4741318	NM_016282	NM_016282	8962	1410.28	1607.35	2133.61	2209.3	1105.36	1233.02	1594.37	1622.14	1184.9	1577.31	2470.14	2292.76
GPAA1	1.60809e-11	1	-0.517642	uc003zax.4	hsa01100;;hsa00563	Metabolic pathways;;Glycosylphosphatidylinositol(GPI)-anchor biosynthesis	chr8	144082609	144086216	NM_003801	NM_003801	17009	1655.27	1843.25	2410.51	2598.65	1297.55	1414.1	1801.37	1908.13	1390.91	1808.95	2790.84	2696.99
ALAD	3.56997e-07	1	-0.516986	uc011lxf.3	hsa00860;;hsa01100	Porphyrin and chlorophyll metabolism;;Metabolic pathways	chr9	113386316	113401333	NM_000031	NM_000031	8998	605.259	629.422	830.231	937.174	473.864	482.363	620.009	687.693	507.96	617.05	960.57	972
RP11-343C2.11	3.07121e-12	1	-0.515864	uc059wke.1	hsa04144	Endocytosis	chr16	69299681	69322700	AF155740		37062	1128.61	1256.77	1645.32	1766.03	884.404	963.913	1229.34	1296.53	948.04	1233.06	1904.6	1832.54
ZNF562	7.54257e-07	0.999999	0.517576	uc002mly.4			chr19	9652278	9675044	NM_001130032	NM_001130032	12929	1145.06	1279.53	794.546	898.704	897.315	981.385	593.332	659.436	961.88	1255.41	919.24	932.06
MYO6	0.000905477	0.999095	0.53584	uc003pih.2			chr6	75749331	75916612	NM_004999	NM_004999	16649	2242.38	2196.29	1711.96	1349.2	1758.11	1685.09	1279.16	990.349	1884.61	2155.61	1981.78	1399.78
C8orf82	0.00215636	0.997844	0.536247	uc003zdp.2			chr8	144525732	144529132	NM_001001795	NM_001001795	21723	646.869	641.551	499.009	388.99	506.505	491.673	372.398	285.025	542.95	628.96	576.95	402.86
SPDL1	0	1	0.553876	uc003mae.5			chr5	169583633	169604778	NM_017785	NM_017785	563	1970.52	2171.23	1403.04	1417.8	1544.84	1665.85	1048.23	1040.74	1656	2131	1624	1471
NOMO3	0	1	0.562049	uc002deq.4			chr16	16232494	16294814	NM_001004067	NM_001004067	2771	2557.51	2532.72	1789.04	1658.31	2005.31	1943.34	1336.79	1217.4	2149.6	2485.96	2071.06	1720.7
RDH13	0.000425558	0.999574	0.575551	uc061cvb.1			chr19	55044342	55063176	NM_001145971	NM_001145971	10406	860.284	913.403	667.236	522.486	673.919	700.347	498.159	383.085	722.41	895.9	771.79	541.46
FLJ22447	0.0408716	0.959128	0.582314	uc059cgh.1			chr14	61570539	61658696	AK026100		27140	438.853	358.019	286.558	245.187	343.326	274.034	213.576	179.395	368.03	350.55	330.89	253.56
F8A1	0.00690332	0.993097	0.591394	uc004fmv.4			chrX	154886348	154888061	NM_012151	NM_012151	45742	558.535	674.66	372.787	445.201	437.211	517.087	278.038	326.315	468.67	661.47	430.76	461.22
PNMA3	1.42893e-05	0.999986	0.592746	uc033far.2			chrX	153057035	153058467	NM_013364	NM_013364	15245	587.492	681.31	391.989	448.842	459.927	522.192	292.393	328.989	493.02	668	453	465
ACYP2	0.0306417	0.969358	0.597508	uc002rxq.5	hsa00620	Pyruvate metabolism	chr2	54115503	54305300	NM_138448	NM_138448	12745	185.041	196.877	144.552	107.366	144.223	150.341	107.417	78.1579	154.6	192.32	166.42	110.47
IFT122	0	1	0.6234	uc003emm.5			chr3	129440253	129520339	NM_052989	NM_052989	11077	1350.05	1276.73	894.063	810.573	1058.11	979.235	667.728	594.699	1134.25	1252.66	1034.5	840.56
SLC1A3	0	1	0.631855	uc003jkj.4			chr5	36606354	36688334	NM_004172	NM_004172	1447	1039.37	1014.33	704.544	620.288	814.401	777.816	526.049	454.925	873	995	815	643
PLIN2	5.62806e-05	0.999944	0.65975	uc003zno.4			chr9	19115769	19127576	NM_001122	NM_001122	8966	2886.69	3146.96	2152.66	1666.04	2263.54	2414.82	1608.61	1223.08	2426.41	3089.1	2492.2	1728.73
DIS3L	0.00331502	0.996685	0.677602	uc010ujm.3			chr15	66293546	66333744	NM_001143688	NM_001143688	11876	1918.5	1989.21	1427.47	1015.1	1504.04	1526.14	1066.49	744.938	1612.26	1952.27	1652.29	1052.91
TCF7	0.000160047	0.99984	0.681337	uc003kyt.4	hsa04310;;hsa05215;;hsa05217;;hsa05412;;hsa04520;;hsa05216;;hsa05210;;hsa04916;;hsa05221;;hsa05200;;hsa05213	Wnt signaling pathway;;Prostate cancer;;Basal cell carcinoma;;Arrhythmogenic right ventricular cardiomyopathy (ARVC);;Adherens junction;;Thyroid cancer;;Colorectal cancer;;Melanogenesis;;Acute myeloid leukemia;;Pathways in cancer;;Endometrial cancer	chr5	134114710	134147997	NM_003202	NM_003202	1517	595.567	634.636	439.442	327.154	466.261	486.365	327.868	239.603	499.81	622.17	507.96	338.66
ADAMTS13	0.0342828	0.965717	0.682802	uc004cdv.6			chr9	133421999	133459386	NM_139025	NM_139025	10391	476.872	378.845	292.697	239.832	373.15	290.02	218.165	175.461	400	371	338	248
ENO3	0.00573212	0.994268	0.687037	uc002gac.5	hsa01100;;hsa03018;;hsa00010	Metabolic pathways;;RNA degradation;;Glycolysis / Gluconeogenesis	chr17	4951094	4957131	NM_053013	NM_053013	3522	571.033	485.227	371.051	284.475	447.016	371.679	276.741	208.254	479.18	475.46	428.75	294.35
NYAP1	2.75861e-06	0.999997	0.689578	uc003uvd.3			chr7	100483926	100494799	NM_173564	NM_173564	11870	415.033	388.102	279.745	217.679	324.641	297.126	208.483	159.188	348	380.09	323	225
RP11-706O15.1	0.0248161	0.975184	0.703479	uc064xwg.1			chrX	3817534	3824598	BC031508		19591	604.629	777.172	463.298	384.694	473.369	595.776	345.702	281.869	507.43	762.13	535.59	398.4
HSD3B7	0.000567063	0.999433	0.707496	uc002eaf.3	hsa00120;;hsa01100	Primary bile acid biosynthesis;;Metabolic pathways	chr16	30985210	30989152	NM_025193	NM_025193	2093	219.956	229.771	159.524	115.321	171.612	175.591	118.61	84.0019	183.96	224.62	183.76	118.73
DTWD2	0.0200645	0.979936	0.718256	uc003ksa.4			chr5	118839540	118988545	NM_173666	NM_173666	12502	825.06	960.168	635.73	448.822	646.287	736.244	474.606	328.975	692.79	941.82	735.3	464.98
CAPRIN2	3.33067e-16	1	0.768053	uc001rjh.2			chr12	30709552	30754514	NM_023925	NM_023925	3801	1806.04	1576.7	995.678	990.1	1415.82	1209.49	743.692	726.571	1517.69	1547.21	1152.19	1026.95
POMZP3	0.0285764	0.971424	0.772933	uc003uft.4			chr7	76609985	76627241	NM_012230	NM_012230	8814	357.19	435.468	187.663	275.623	279.266	333.484	139.645	201.752	299.36	426.6	216.35	285.16
CRABP2	0.0288748	0.971125	0.782197	uc021pbi.2			chr1	156699617	156705816	NM_001199723	NM_001199723	8307	6529.94	5797.75	4311.88	2855.83	5121.49	4449.58	3222.78	2097.04	5490	5692	4993	2964
RP11-390E23.6	0.00068286	0.999317	0.791098	uc003vla.4			chr7	123749067	123751166	BC067285		42291	206.922	202.662	140.736	95.3548	161.388	154.781	104.564	69.3354	173	198	162	98
BMP2	0.00401035	0.99599	0.82718	uc002wmu.2	hsa04340;;hsa05200;;hsa04350;;hsa04060;;hsa05217	Hedgehog signaling pathway;;Pathways in cancer;;TGF-beta signaling pathway;;Cytokine-cytokine receptor interaction;;Basal cell carcinoma	chr20	6767663	6780280	NM_001200	NM_001200	5695	632.658	630.614	271.215	440.173	495.357	483.278	202.106	322.622	531	618.22	313.12	456
NMI	0.000565351	0.999435	0.850198	uc002txi.3			chr2	151270464	151290057	NM_004688	NM_004688	5381	330.6	330.98	222.76	143.581	258.407	253.279	165.883	104.76	277	324	257	148.07
CRLF1	0.00027078	0.999729	0.850847	uc010ebt.3			chr19	18593236	18606850	NM_004750	NM_004750	116	242.586	316.407	156.044	153.251	189.365	242.092	116.008	111.863	202.99	309.69	179.73	158.11
MIR210HG	0.0170459	0.982954	0.851915	uc009yby.3			chr11	565659	568420	AK123483		31120	146.487	166.682	106.485	66.3823	113.979	127.163	78.959	48.0536	122.18	162.67	122.33	67.92
RP11-262H14.4	0.00107278	0.998927	0.862858	uc033ctr.2			chr9	62897448	62900104	BC015151		12627	142.752	113.175	63.1845	76.8906	111.05	86.0913	46.5893	55.7725	119.04	110.13	72.18	78.83
TRIM72	0.00922387	0.990776	0.868849	uc002ebn.3			chr16	31214020	31231537	NM_001008274	NM_001008274	14047	128.589	109.814	78.0352	51.8576	99.939	83.5116	57.6912	37.3845	107.13	106.83	89.38	52.84
STRA6	0	1	0.872729	uc059lgy.1			chr15	74179465	74212225	AF352728		7508	509.135	577.107	315.517	277.039	398.459	442.206	235.225	202.792	427.13	565.68	364.43	286.63
SEPP1	0	1	0.887852	uc063dhe.1			chr5	42800130	42825896	AK096125		32131	979.467	1034.02	501.513	585.95	767.412	792.934	374.27	429.702	822.63	1014.34	579.85	607.35
ATRIP	1.11022e-16	1	0.898481	uc003ctf.3			chr3	48446732	48465655	NM_130384	NM_130384	11124	659.237	666.92	400.442	310.308	516.207	511.146	298.712	227.229	553.35	653.87	462.79	321.17
RP11-458D21.1	0.0180899	0.98191	0.910181	uc057kcq.1			chr1	146052602	146061948			27376	117.482	128.96	82.6199	47.8411	91.226	98.208	61.1185	34.4342	97.79	125.63	94.69	48.67
ZNF808	3.95338e-08	1	0.936024	uc010epq.2			chr19	52527652	52556336	NM_001039886	NM_001039886	17188	331.801	366.543	212.287	152.028	259.349	280.577	158.054	110.965	278.01	358.92	244.87	156.84
NPIPB15	1.85404e-05	0.999981	0.948723	uc059xbq.1			chr16	74377877	74392080	BC160029		16602	174.813	172.069	69.2284	109.793	136.2	131.298	51.1075	79.9408	146	167.96	79.18	112.99
SSTR2	0	1	0.950264	uc002jje.4	hsa04080	Neuroactive ligand-receptor interaction	chr17	73165011	73176633	NM_001050	NM_001050	14614	574.161	636.327	314.006	311.772	449.469	487.663	234.095	228.304	481.81	623.83	362.68	322.69
CH507-513H4.3	0	1	0.952722	uc061yzk.1			chr21	8437628	8438551			49000	15898.1	15683.6	8138.81	8177.39	12470.4	12037.9	6083.67	6006	13367.7	15399.2	9425.33	8489
CH507-513H4.4	0	1	0.952722	uc061yzc.1			chr21	8393418	8394341			48587	15898.1	15683.6	8138.81	8177.39	12470.4	12037.9	6083.67	6006	13367.7	15399.2	9425.33	8489
CH507-513H4.6	0	1	0.952722	uc061yyo.1			chr21	8210383	8211306			48729	15898.1	15683.6	8138.81	8177.39	12470.4	12037.9	6083.67	6006	13367.7	15399.2	9425.33	8489
VRK2	4.32987e-15	1	0.97926	uc002rzo.3			chr2	57907650	58159867	NM_001288837	NM_001288837	465	831.125	846.983	489.425	361.067	651.045	649.363	365.233	264.514	697.89	830.68	565.85	373.87
NRCAM	0.000119855	0.99988	0.993613	uc022aka.2	hsa04514	Cell adhesion molecules (CAMs)	chr7	108147625	108456397	BX538010		1907	575.576	457.262	218.443	299.549	450.579	350.213	162.656	219.326	483	448	252	310
APOL6	0.0111526	0.988847	1.00406	uc003aoe.4			chr22	35648394	35668409	NM_030641	NM_030641	22793	99.2631	136.15	66.9231	49.729	76.9343	103.727	49.3841	35.8209	82.47	132.69	76.51	50.63
FAM19A5	2.61333e-07	1	1.03449	uc003bio.6			chr22	48576305	48751932	NM_015381	NM_015381	22173	318.708	281.109	156.278	135.808	249.078	214.998	116.183	99.0505	267	275.03	180	140
RP11-849H4.2	1.38074e-06	0.999999	1.03706	uc001oqz.3			chr11	71916594	71928654	AK131288		34231	145.963	120.548	72.7425	56.3942	113.568	91.751	53.7345	40.7168	121.74	117.37	83.25	57.55
SUSD2	0.00636342	0.993637	1.0544	uc002zzn.2			chr22	24181258	24189110	NM_019601	NM_019601	2147	97.515	79.4352	52.6681	31.7849	75.563	60.1928	38.7276	22.6401	81	77	60	32
SULT1A4	8.65974e-15	1	1.05835	uc002dtb.4	hsa00920	Sulfur metabolism	chr16	29459888	29464976	NM_001017390	NM_001017390	21736	218.16	251.738	123.261	101.625	170.203	192.453	91.5003	73.9412	182.45	246.19	141.76	104.51
APOBEC3G	0.036831	0.963169	1.06497	uc021wpr.2			chr22	39040960	39087421	AB266487		29809	140.077	202.489	95.2948	67.6923	108.951	154.649	70.5939	49.0158	116.79	197.83	109.37	69.28
TRABD2B	0.0286763	0.971324	1.06749	uc021ong.2			chr1	47760527	47996895	NM_001194986	NM_001194986	41172	299.847	327.212	203.092	95.3548	234.283	250.386	151.179	69.3354	251.14	320.3	234.22	98
HSPB8	0.000106686	0.999893	1.07242	uc001txb.4			chr12	119178641	119194748	NM_014365	NM_014365	9431	1102.4	1086.63	667.417	372.75	863.843	833.318	498.295	273.096	926	1066	772	386
MRAP2	0.0275954	0.972405	1.09519	uc003pkg.5			chr6	84033755	84090881	NM_138409	NM_138409	6996	485.375	617.191	337.128	178.188	379.821	472.975	251.381	130.181	407.15	605.04	389.46	184
AXIN2	0.0234988	0.976501	1.10154	uc002jfi.4	hsa05217;;hsa05210;;hsa04310;;hsa05213;;hsa05200	Basal cell carcinoma;;Colorectal cancer;;Wnt signaling pathway;;Endometrial cancer;;Pathways in cancer	chr17	65528562	65561647	NM_004655	NM_004655	12293	1977.65	2145.77	1309.8	611.022	1550.44	1646.31	978.516	448.119	1662	2106	1516	633.38
TMEM254-AS1	3.48167e-08	1	1.10797	uc001kbi.5			chr10	80046859	80078895	AK096758		26072	158.117	130.651	74.9269	58.2724	123.102	99.5057	55.3675	42.0965	131.96	127.29	85.78	59.5
ZNF718	1.54777e-09	1	1.14199	uc032tae.2			chr4	124479	163989	NM_001289931	NM_001289931	31973	683.865	682.552	381.585	236.798	535.527	523.146	284.615	173.232	574.06	669.22	440.95	244.85
C10orf10	0.00402881	0.995971	1.14225	uc001jbr.5			chr10	44976128	44978810	NM_007021	NM_007021	11514	129.624	90.6376	51.8047	47.1958	100.751	68.7917	38.0821	33.9602	108	88	59	48
AC144450.2	0.00138261	0.998617	1.16206	uc061gby.1			chr2	1620509	1625419	AK129581		19036	91.3906	80.3009	49.9397	25.9866	70.7587	60.8572	36.6879	18.3809	75.85	77.85	56.84	25.98
CTD-2297D10.2	4.92643e-05	0.999951	1.16842	uc032uks.2			chr5	5132779	5140054	AK094462		32075	107.029	133.41	64.7559	41.4167	83.026	101.624	47.764	29.7151	89	130	74	42
BTN3A2	1.38109e-08	1	1.20399	uc063mgs.1			chr6	26365230	26378318	NM_007047	NM_007047	15839	237.627	259.998	134.243	80.9456	185.474	198.793	99.7106	58.7511	198.82	254.3	154.48	83.04
MB21D1	0.0077953	0.992205	1.20783	uc003pgx.2			chr6	73423708	73452276	NM_138441	NM_138441	11258	463.101	535.363	299.181	132.254	362.348	410.163	223.013	96.4398	388.42	524.69	345.51	136.31
SERF1B	0	1	1.2217	uc003jxz.4			chr5	70025246	70032696	NM_001178087	NM_001178087	19571	1645.68	1709.49	745.522	692.276	1290.03	1311.42	556.683	507.804	1382.85	1677.6	862.46	717.74
ADM5	0.00671628	0.993284	1.2405	uc002pph.3			chr19	49688663	49690575	NM_001101340	NM_001101340	23837	140.041	101.066	62.7701	38.4405	108.923	76.7966	46.2794	27.529	116.76	98.24	71.7	38.91
PDE1B	0.0338185	0.966182	1.24911	uc001sgd.3	hsa04020;;hsa00230	Calcium signaling pathway;;Purine metabolism	chr12	54549349	54579239	NM_000924	NM_000924	5345	125.069	129.734	78.6223	27.7396	97.1777	98.8022	58.1301	19.6686	104.17	126.39	90.06	27.8
PDK1	2.06168e-13	1	1.24927	uc002uhs.5	hsa04660;;hsa04664;;hsa04722	T cell receptor signaling pathway;;Fc epsilon RI signaling pathway;;Neurotrophin signaling pathway	chr2	172555968	172608669	BC039158		9449	1662.59	1838.57	887.993	583.976	1303.29	1410.5	663.19	428.252	1397.07	1804.35	1027.47	605.3
RNASEH1-AS1	0.00524823	0.994752	1.25658	uc002qxv.4			chr2	3558491	3561745	NR_038429	NR_038429	27686	308.385	394.029	197.79	95.3548	240.981	301.675	147.216	69.3354	258.32	385.91	228.08	98
P3H2	0.000391425	0.999609	1.29227	uc011bsk.3			chr3	189956727	190120929	NM_018192	NM_018192	1876	4278.54	3865.26	2283.41	1040.93	3355.38	2966.19	1706.36	763.906	3596.81	3794.42	2643.63	1079.72
MGARP	1.97613e-07	1	1.30195	uc003ihr.1			chr4	139266162	139280338	NM_032623	NM_032623	7423	110.311	90.4238	48.2216	32.3339	85.6007	68.6276	35.4034	23.0434	91.76	87.79	54.85	32.57
AGBL4	0.000242874	0.999757	1.31216	uc001cru.3			chr1	48532854	50023913	NM_032785	NM_032785	15749	67.214	65.2795	35.823	16.6726	51.7933	49.3268	26.1346	11.5394	55.52	63.1	40.49	16.31
FAM179A	0.000174572	0.999825	1.32942	uc010ezl.4			chr2	28981297	29061373	NM_199280	NM_199280	16454	117.85	128.685	67.7519	29.4829	91.5152	97.997	50.0037	20.9492	98.1	125.36	77.47	29.61
KLHL6	0.000169364	0.999831	1.33174	uc003flr.4			chr3	183487530	183555689	NM_130446	NM_130446	13200	99.2037	143.462	46.5897	48.9488	76.8876	109.34	34.1835	35.2478	82.42	139.87	52.96	49.82
ATG9B	5.22084e-06	0.999995	1.34299	uc064jfp.1			chr7	151015181	151024423	NM_173681	NM_173681	14770	106.125	90.6173	49.9829	26.6993	82.317	68.7761	36.7202	18.9045	88.24	87.98	56.89	26.72
ZNF429	2.19705e-07	1	1.34765	uc002nqd.2			chr19	21505563	21538078	NM_001001415	NM_001001415	16769	413.939	358.742	196.072	106.662	323.783	274.589	145.932	77.6414	347.08	351.26	226.09	109.74
CCZ1B	0	1	1.36626	uc003sqx.3			chr7	6798360	6826770	NM_198097	NM_198097	8801	1458.05	1444.59	605.217	519.818	1142.84	1108.09	451.796	381.125	1225.07	1417.49	699.96	538.69
TLR5	0.00151211	0.998488	1.37405	uc001hnw.3	hsa04620;;hsa05130	Toll-like receptor signaling pathway;;Pathogenic Escherichia coli infection	chr1	223110304	223143282	NM_003268	NM_003268	16042	105.875	106.657	59.5927	21.5174	82.1211	81.0883	43.9041	15.0981	88.03	103.73	68.02	21.34
CH507-9B2.5	7.15278e-07	0.999999	1.37478	uc032pqo.2			chr21	5130870	5154734	X95263		44329	2942.37	3302.6	1606.57	800.681	2307.22	2534.3	1200.37	587.433	2473.23	3241.93	1859.72	830.29
LINC00976	9.75456e-07	0.999999	1.40469	uc064qev.1			chr8	128904772	128966001			49353	473.768	449.277	238.742	108.993	370.716	344.084	177.831	79.3536	397.39	440.16	275.51	112.16
CD247	0.0438306	0.956169	1.40727	uc001gei.5	hsa04660;;hsa04650;;hsa05142	T cell receptor signaling pathway;;Natural killer cell mediated cytotoxicity;;Chagas disease	chr1	167430639	167518538	NM_198053	NM_198053	17312	41.6222	49.9016	25.9024	7.70544	31.7178	37.5228	18.7183	4.95253	34	48	29	7
VSTM2A	0.0468613	0.953139	1.40901	uc010kzf.4			chr7	54542324	54571080	NM_182546	NM_182546	12686	44.0126	42.7728	25.0389	6.74226	33.5929	32.0507	18.0729	4.24502	36.01	41	28	6
CRB2	0.0029482	0.997052	1.41033	uc004bnx.3			chr9	123356259	123378753	NM_173689	NM_173689	8996	1150.18	862.585	514.594	241.758	901.326	661.339	384.048	176.876	966.18	846	595	250
ENTPD3	0.0124311	0.987569	1.41477	uc003ckd.5	hsa00240;;hsa00230	Pyrimidine metabolism;;Purine metabolism	chr3	40387155	40428619	NM_001291960	NM_001291960	12152	76.8703	61.6234	37.5584	13.4845	59.3682	46.5204	27.432	9.19755	63.64	59.51	42.5	13
MYO3B	0.000500261	0.9995	1.4367	uc002ufz.4			chr2	170178144	170654481	NM_001083615	NM_001083615	1164	129.279	136.16	71.9395	25.2064	100.48	103.735	53.1342	17.8079	107.71	132.7	82.32	25.17
MAPK8IP2	0.000993226	0.999007	1.43677	uc032qrw.2	hsa04010	MAPK signaling pathway	chr22	50600684	50611551	NM_012324	NM_012324	225	295.78	195.899	84.9338	95.7786	231.092	149.591	62.8484	69.6467	247.72	191.36	97.37	98.44
RNA5-8S5	0.00440741	0.995593	1.45936	uc061yzl.1;;uc032psu.2;;uc032ptf.2;;uc032pto.2			chr21	8439822;;8212571;;8256780;;8395606	8439975;;8212724;;8256933;;8395759	NR_003285	NR_003285	46532;;46570;;46170;;44133	382.627	606.712	161.89	196.97	299.22	464.931	120.378	143.977	320.75	594.75	186.5	203.5
CTC-523E23.4	0.00227503	0.997725	1.48174	uc002nwj.4			chr19	34816156	34832869	NR_033982	NR_033982	40861	77.2985	78.4168	42.3072	12.5213	59.7041	59.4111	30.982	8.49004	64	76	48	12
FOXI2	0.0323237	0.967676	1.48676	uc009yas.3			chr10	127737234	127741186	NM_207426	NM_207426	15892	108.598	95.5158	58.2544	13.6483	84.2574	72.5362	42.9037	9.31782	90.32	92.79	66.47	13.17
CD34	0.000118297	0.999882	1.48917	uc001hgw.2	hsa04640;;hsa04514	Hematopoietic cell lineage;;Cell adhesion molecules (CAMs)	chr1	207880971	207911402	NM_001025109	NM_001025109	13483	78.1309	58.0284	30.159	17.4143	60.3571	43.7609	21.9004	12.0842	64.7	55.98	33.93	17.08
VWF	0.0244322	0.975568	1.50632	uc001qnn.2	hsa04512;;hsa04610;;hsa04510	ECM-receptor interaction;;Complement and coagulation cascades;;Focal adhesion	chr12	5948873	6124675	NM_000552	NM_000552	3788	240.089	296.354	149.37	38.5272	187.405	226.7	111.019	27.5926	200.89	290	172	39
PCDHB8	0.00160675	0.998393	1.51436	uc011dai.3			chr5	141177789	141180529	NM_019120	NM_019120	5014	121.977	131.496	68.2095	19.5814	94.7522	100.155	50.3458	13.676	101.57	128.12	78	19.33
EID3	0.00758903	0.992411	1.51717	uc001tkw.4			chr12	104303738	104305202	NM_001008394	NM_001008394	34573	64.2172	72.3064	37.1267	9.63179	49.4424	54.7207	27.1093	6.36753	53	70	42	9
LINC01484	0.0293171	0.970683	1.52505	uc063jts.1			chr5	173710439	173719692	AK074818		33845	49.6256	46.0724	26.6276	5.68276	37.996	34.5835	19.2605	3.46677	40.73	44.24	29.84	4.9
RP11-234B24.2	0.0206972	0.979303	1.53151	uc031yrb.1			chr12	4700416	4720102	NR_110112	NR_110112	34748	32.5486	38.9131	18.6324	5.14338	24.5999	29.088	13.2836	3.07057	26.37	37.21	20.58	4.34
RNF212	4.4835e-07	1	1.5328	uc003gci.4			chr4	1071477	1113562	NM_194439	NM_194439	14229	228.173	180.074	90.641	49.5074	178.058	137.443	67.1149	35.6582	190.87	175.82	103.98	50.4
SLC25A18	0.00409616	0.995904	1.54208	uc002zmp.2			chr22	17563438	17590994	NM_031481	NM_031481	15017	131.978	102.207	59.5409	19.9282	102.598	77.6721	43.8654	13.9307	109.98	99.36	67.96	19.69
PKP1	0.00363774	0.996362	1.56276	uc001gwd.3			chr1	201283451	201332993	NM_000299	NM_000299	1527	79.6769	84.5272	44.034	10.595	61.5698	64.1014	32.273	7.07504	66	82	50	10
FAM86B1	1.41664e-08	1	1.56644	uc010lse.4			chr8	12182450	12194120	NM_001083537	NM_001083537	15854	1466.53	1362.34	667.806	286.382	1149.49	1044.95	498.585	209.655	1232.2	1336.73	772.45	296.33
LRRC3B	0.00519766	0.994802	1.56994	uc003cdp.4			chr3	26622805	26710776	NM_052953	NM_052953	14481	91.5689	133.41	52.6681	22.1531	70.8986	101.624	38.7276	15.5651	76	130	60	22
RP11-119D9.1	2.65577e-09	1	1.57192	uc058ekd.1			chr11	67886476	67894093	AK091996		32475	145.499	135.488	64.5832	28.9724	113.205	103.219	47.6349	20.5742	121.35	132.04	73.8	29.08
LINC01123	0.00735039	0.99265	1.57289	uc002tfi.5			chr2	109987062	109995281	NR_046110	NR_046110	19334	111.869	128.268	46.771	32.9889	86.8228	97.6765	34.3191	23.5245	93.07	124.95	53.17	33.25
RP11-326C3.2	0.00503418	0.994966	1.58718	uc057xdx.1			chr11	287304	288298			34508	47.5683	42.7321	23.3121	5.77908	36.3822	32.0194	16.7819	3.53752	39	40.96	26	5
TRIM61	0.00495735	0.995043	1.60009	uc003iqw.4			chr4	164954445	164977668	NM_001012414	NM_001012414	15138	166.073	214.638	24.4518	100.161	129.343	163.975	17.6339	72.8658	138.65	209.76	27.32	102.99
DEPTOR	0.000473175	0.999527	1.62013	uc003yow.6			chr8	119873716	120050913	NM_022783	NM_022783	9828	136.105	175.847	74.9528	25.5532	105.835	134.199	55.3869	18.0626	113.45	171.67	85.81	25.53
IL12RB2	0.0360385	0.963962	1.63581	uc057hjp.1	hsa04060;;hsa04630	Cytokine-cytokine receptor interaction;;Jak-STAT signaling pathway	chr1	67320368	67395580	NM_001258214	NM_001258214	48981	37.1865	49.0462	22.3106	4.45952	28.2382	36.8661	16.0332	2.56824	30.27	47.16	24.84	3.63
CACNA1E	0.000164655	0.999835	1.6379	uc001gow.5	hsa04020;;hsa04010;;hsa04930	Calcium signaling pathway;;MAPK signaling pathway;;Type II diabetes mellitus	chr1	181483579	181801580	NM_000721	NM_000721	17128	195.03	171.091	90.6583	26.0058	152.059	130.548	67.1278	18.3951	163	167	104	26
BNIP3	0.000168618	0.999831	1.65835	uc001lkv.2			chr10	131966454	131981931	NM_004052	NM_004052	13848	3299.79	4513.61	1725.22	749.094	2587.59	3463.87	1289.07	549.539	2773.78	4431.06	1997.14	776.73
DNAH3	1.4925e-05	0.999985	1.66023	uc010vbe.3	hsa05016	Huntington's disease	chr16	20933110	21159441	NM_017539	NM_017539	10150	59.3058	54.3622	26.3082	8.66862	45.5897	40.9467	19.0217	5.66003	48.87	52.38	29.47	8
NRG2	0.0393695	0.96063	1.68782	uc003lex.3	hsa04012	ErbB signaling pathway	chr5	139847674	140043294	NM_004883	NM_004883	10141	22.5949	39.7176	7.77071	10.5757	16.7918	29.7055	5.16367	7.06089	18	38	8	9.98
TFAP2C	3.09472e-10	1	1.68928	uc002xya.4			chr20	56629301	56639283	NM_003222	NM_003222	1745	712.335	659.923	302.194	122.324	557.86	505.776	225.265	89.1454	598	647	349	126
KCNH5	0.00159771	0.998402	1.69418	uc001xfx.5			chr14	62699453	63045455	NM_139318	NM_139318	7859	71.3524	87.8778	39.0694	9.14057	55.0397	66.6733	28.5616	6.00671	59	85.29	44.25	8.49
ZYG11A	3.46446e-05	0.999965	1.70748	uc001cuk.3			chr1	52842735	52894998	NM_001004339	NM_001004339	19131	265.859	292.485	134.64	35.3198	207.621	223.73	100.007	25.2367	222.56	286.2	154.94	35.67
FUT8-AS1	0.043129	0.956871	1.71694	uc059cmm.1			chr14	65411169	65412690	BX161387		44872	35.6524	23.3519	6.39788	10.5468	27.0347	17.1432	4.13739	7.03966	28.98	21.93	6.41	9.95
MYADML2	0.00592714	0.994073	1.72786	uc010wvf.1			chr17	81939644	81947233	NM_001145113	NM_001145113	15517	44.0007	55.4213	24.3655	4.64253	33.5835	41.7597	17.5694	2.70266	36	53.42	27.22	3.82
CTD-2147F2.1	0.00912049	0.99088	1.7376	uc059nqz.1			chr15	97295880	97415824			36272	93.7214	95.5769	50.052	5.70202	72.5871	72.5831	36.7718	3.48092	77.81	92.85	56.97	4.92
F11	0.00658235	0.993418	1.74081	uc003iza.2	hsa04610	Complement and coagulation cascades	chr4	186265944	186288780	NM_000128	NM_000128	1792	29.1237	39.076	15.5414	3.85272	21.9133	29.213	10.9728	2.12251	23.49	37.37	17	3
PIWIL2	0.0118037	0.988196	1.77167	uc003xbn.3	hsa04320	Dorso-ventral axis formation	chr8	22275296	22357563	NM_018068	NM_018068	16823	281.545	259.916	143.292	14.2647	219.926	198.73	106.475	9.77062	235.75	254.22	164.96	13.81
SLC3A1	0.0158347	0.984165	1.77765	uc002ruc.5			chr2	44275459	44321494	NM_000341	NM_000341	7552	19.943	32.0389	5.00779	9.13094	14.7115	23.8113	3.0982	5.99963	15.77	30.46	4.8	8.48
RP3-523K23.2	0.0193706	0.980629	1.79789	uc063pdw.1			chr6	54943166	54945099			37189	64.2172	63.1408	33.6731	1.92636	49.4424	47.6852	24.5275	0.707504	53	61	38	1
TDRD1	0.023432	0.976568	1.80252	uc001lbg.1			chr10	114179269	114232304	NM_198795	NM_198795	2030	57.0819	43.7912	24.9699	2.91843	43.8452	32.8324	18.0212	1.43623	47	42	27.92	2.03
AC073333.1	0.00501849	0.994982	1.8061	uc064bsl.1			chr7	16789241	16789622	JD520267		48179	148.817	90.4543	22.5178	44.8745	115.807	68.651	16.1881	32.2551	124.14	87.82	25.08	45.59
TYMP	0.00012712	0.999873	1.81651	uc003bmb.7	hsa00240;;hsa00983;;hsa01100;;hsa05219	Pyrimidine metabolism;;Drug metabolism - other enzymes;;Metabolic pathways;;Bladder cancer	chr22	50525754	50530085	NM_001257988	NM_001257988	445	78.1071	121.129	21.2227	34.3085	60.3384	92.1966	15.2199	24.4938	64.68	117.94	23.58	34.62
RP11-53I6.2	0.0202702	0.97973	1.81702	uc060ogs.1	hsa04622	RIG-I-like receptor signaling pathway	chr18	32018828	32111779	AK000463		38401	28.8739	29.8799	14.678	0.963179	21.7174	22.1541	10.3273	0	23.28	28.34	16	0
MMRN2	0.000151278	0.999849	1.8211	uc001kea.4			chr10	86935539	86957863	NM_024756	NM_024756	13338	161.102	220.412	81.5752	25.3605	125.444	168.407	60.3375	17.9211	134.47	215.43	93.48	25.33
SLC12A1	0.0392827	0.960717	1.83484	uc001zwn.5			chr15	48206300	48304076	NM_000338	NM_000338	1273	73.826	92.6744	43.68	1.95525	56.9801	70.3552	32.0083	0.728729	61.08	90	49.59	1.03
RIPK4	0.00401708	0.995983	1.83496	uc002yzn.2			chr21	41739368	41767106	NM_020639	NM_020639	15133	438.806	472.538	232.258	22.1531	343.289	361.938	172.983	15.5651	367.99	463	268	22
CYP26A1	0.0145423	0.985458	1.8404	uc001kil.3	hsa00830	Retinol metabolism	chr10	93073889	93077890	NM_000783	NM_000783	2029	1214.18	828.978	464.516	104.987	951.534	635.542	346.612	76.4104	1020	813	537	108
CD1D	0.000100747	0.999899	1.85622	uc001frr.4	hsa04640	Hematopoietic cell lineage	chr1	158179946	158184896	NM_001766	NM_001766	10144	98.7042	118.134	49.2145	9.63179	76.4958	89.8983	36.1457	6.36753	82	115	56	9
ALOX15	3.40192e-05	0.999966	1.86033	uc010vse.3	hsa00590;;hsa01100;;hsa00591	Arachidonic acid metabolism;;Metabolic pathways;;Linoleic acid metabolism	chr17	4630901	4642294	BC029032		10558	75.2292	82.0016	35.6503	6.60741	58.0809	62.1627	26.0056	4.14597	62.26	79.52	40.29	5.86
RP11-660L16.2	2.20109e-09	1	1.86731	uc058eus.1			chr11	71448673	71452157			34341	195.03	226.085	85.4778	28.8954	152.059	172.761	63.255	20.5176	163	221	98	29
SOX7	0.000128026	0.999872	1.88953	uc003wtf.5			chr8	10723767	10730512	NM_031439	NM_031439	12836	99.5961	159.125	38.3182	30.4557	77.1955	121.363	28	21.6638	82.75	155.25	43.38	30.62
LY75	0.0164356	0.983564	1.89326	uc002ubc.6			chr2	159803354	159904710	NM_002349	NM_002349	720	268.475	245.506	133.976	3.3326	209.673	187.669	99.5105	1.74046	224.76	240.07	154.17	2.46
HPDL	0.00173399	0.998266	1.90382	uc001cne.4			chr1	45326904	45328533	NM_032756	NM_032756	15870	1446.08	1538.8	733.037	63.5698	1133.44	1180.4	547.349	45.9877	1215	1510	848	65
RP11-404F10.2	0.0238596	0.97614	1.9503	uc057mll.1			chr1	160676370	160699761			25600	760.629	437.271	218.728	90.1729	595.744	334.867	162.869	65.529	638.61	428.37	252.33	92.62
TFPI	0.0419421	0.958058	1.96101	uc002upy.4	hsa04610	Complement and coagulation cascades	chr2	187464232	187554492	NM_006287	NM_006287	40	782.998	1505.21	322.104	264.547	613.291	1154.61	240.15	193.615	657.42	1477.01	372.06	273.66
TSPEAR	0.000154141	0.999846	1.96228	uc002zfe.1			chr21	44497891	44711580	NM_144991	NM_144991	13803	133.298	107.227	52.5127	8.13887	103.633	81.526	38.6114	5.2709	111.09	104.29	59.82	7.45
C4orf47	7.04899e-05	0.999929	1.97715	uc003ixt.3			chr4	185429389	185449826	NM_001114357	NM_001114357	19488	97.515	113.042	46.6242	5.77908	75.563	85.9897	34.2093	3.53752	81	110	53	5
CDRT4	0.0146348	0.985365	1.97915	uc032eur.1			chr17	15436014	15467611	NM_001204477	NM_001204477	29805	16.8867	27.2626	2.43482	7.68617	12.314	20.145	1.17474	4.93837	13.2	25.77	1.82	6.98
VENTX	0.00942869	0.990571	1.97986	uc010quy.3			chr10	133237403	133241929	NM_014468	NM_014468	9369	463.41	603.687	256.761	12.6851	362.59	462.609	191.301	8.61032	388.68	591.78	296.38	12.17
RP11-69E11.4	1.15939e-11	1	1.99128	uc057fbg.1			chr1	39522279	39546187	AK092606		14848	81.6747	67.3672	10.6027	25.8036	63.1371	50.9293	7.28078	18.2465	67.68	65.15	11.28	25.79
ALG1L2	3.06422e-13	1	2.01588	uc011bld.2			chr3	130081830	130098390	NM_001136152	NM_001136152	32337	137.175	133.441	44.2326	21.5945	106.674	101.648	32.4214	15.1547	114.35	130.03	50.23	21.42
TSGA10IP	0.0377909	0.962209	2.01962	uc031xsf.2			chr11	65945444	65959963	NM_152762	NM_152762	13736	310.383	219.974	127.785	1.92636	242.548	168.071	94.8825	0.707504	260	215	147	1
ATP8B3	4.69833e-07	1	2.02447	uc002ltw.4			chr19	1782074	1812276	NM_138813	NM_138813	6192	303.807	426.475	126.429	51.9828	237.389	326.581	93.8691	37.4765	254.47	417.77	145.43	52.97
AADACL3	0.0119603	0.98804	2.03771	uc057ckc.1			chr1	12716142	12728400	AK127828		16367	51.1359	78.4168	27.6292	2.83175	39.1808	59.4111	20.0092	1.37256	42	76	31	1.94
KDR	0.000177671	0.999822	2.04228	uc003has.4	hsa04060;;hsa04370;;hsa04510;;hsa04144	Cytokine-cytokine receptor interaction;;VEGF signaling pathway;;Focal adhesion;;Endocytosis	chr4	55078476	55125589	NM_002253	NM_002253	5942	9212.79	10814.4	4426.71	434.394	7226.06	8300.35	3308.62	318.377	7746	10618	5126	450
TSPEAR-AS1	8.78419e-06	0.999991	2.05181	uc062asq.1			chr21	44506806	44516575			28382	150.922	145.336	64.0479	6.30883	117.458	110.778	47.2347	3.92664	125.91	141.71	73.18	5.55
HRASLS5	0.0113153	0.988685	2.05292	uc001nwy.3			chr11	63463336	63491194	NM_054108	NM_054108	12145	852.661	665.015	361.77	2.88954	667.939	509.684	269.802	1.41501	716	652	418	2
ARSE	0.00444345	0.995557	2.05518	uc004crc.5			chrX	2934815	2964270	NM_000047	NM_000047	10022	272.126	497.519	90.6669	93.4284	212.537	381.114	67.1342	67.9203	227.83	487.53	104.01	96
CBS	3.2895e-05	0.999967	2.06543	uc032prh.1	hsa00260;;hsa00450;;hsa01100;;hsa00270	Glycine, serine and threonine metabolism;;Selenoamino acid metabolism;;Metabolic pathways;;Cysteine and methionine metabolism	chr21	6444868	6468040	BC007257		43385	7087.17	8419.34	3305.66	397.976	5558.62	6461.91	2470.56	291.626	5958.58	8266.22	3827.6	412.19
NPTX1	0.0107436	0.989256	2.1224	uc002jyp.2			chr17	80467147	80476604	NM_002522	NM_002522	12886	3094.32	2107.01	1108.69	84.7598	2426.41	1616.56	828.176	61.5528	2601	2067.94	1283.08	87
SRY	1.41154e-05	0.999986	2.12324	uc004fqg.3			chrY	2786854	2787699	NM_003140	NM_003140	15454	126.056	109.987	49.2145	3.85272	97.952	83.6445	36.1457	2.12251	105	107	56	3
LECT1	0.00277882	0.997221	2.12632	uc001vhf.4			chr13	52703268	52739780	NM_007015	NM_007015	7160	11337.9	9399.83	4699.55	49.1222	8893.11	7214.53	3512.59	35.3752	9533	9229	5442	50
DPPA3	0.00738082	0.992619	2.13509	uc001qtf.4			chr12	7711453	7717559	NM_199286	NM_199286	16047	94.1257	136.72	50.4751	0.963179	72.9043	104.165	37.0881	0	78.15	133.25	57.46	0
TRPC7-AS2	0.000244692	0.999755	2.15055	uc063hgw.1			chr5	136303756	136316100			32203	901.038	1005.77	426.275	2.07084	705.889	771.249	318.024	0.813629	756.68	986.6	492.71	1.15
CTD-2561J22.5	0	1	2.15527	uc060whd.1			chr19	21453195	21463872	CR627135		40954	606.448	715.457	183.725	111.912	474.797	548.403	136.702	81.4973	508.96	701.53	211.79	115.19
RASAL3	0.0042362	0.995764	2.1698	uc002nbe.3			chr19	15451623	15464571	NM_022904	NM_022904	3020	33.2978	49.9016	16.4048	0.963179	25.1877	37.5228	11.6183	0	27	48	18	0
RGN	4.12327e-07	1	2.17418	uc010nhp.2			chrX	47078354	47093314	NM_001282849	NM_001282849	6330	85.2662	101.647	23.9165	16.3741	65.9543	77.2422	17.2338	11.3201	70.7	98.81	26.7	16
ACHE	8.32661e-09	1	2.18024	uc003uxi.4	hsa00564	Glycerophospholipid metabolism	chr7	100889993	100896132	NM_001302622	NM_001302622	1712	233.085	338.109	77.7071	47.1958	181.911	258.751	57.4459	33.9602	195	331	89	48
TSLP	0.00162667	0.998373	2.19198	uc003kpb.3	hsa04060;;hsa04630	Cytokine-cytokine receptor interaction;;Jak-STAT signaling pathway	chr5	111071691	111076131	NM_033035	NM_033035	8685	55.8927	89.6192	25.9024	4.8159	42.9123	68.01	18.7183	2.83001	46	87	29	4
AC005024.1	8.82766e-06	0.999991	2.22268	uc064fke.1			chr7	93640348	93640416			49021	117.054	131.363	50.855	1.23287	90.8901	100.053	37.3721	0.198101	97.43	127.99	57.9	0.28
AC005150.3	8.82766e-06	0.999991	2.22268	uc063ark.1			chr4	162709587	162709655			43768	117.054	131.363	50.855	1.23287	90.8901	100.053	37.3721	0.198101	97.43	127.99	57.9	0.28
AP001065.15	3.9609e-05	0.99996	2.24815	uc062asn.1			chr21	44485576	44490288	AK057525		25536	208.111	257.655	94.9753	1.92636	162.32	196.995	70.3551	0.707504	174	252	109	1
HHEX	1.38978e-08	1	2.27014	uc001kid.4	hsa04950	Maturity onset diabetes of the young	chr10	92689950	92695646	NM_002729	NM_002729	9519	134.38	135.447	50.9413	3.85272	104.482	103.188	37.4366	2.12251	112	132	58	3
HLA-DQB1	3.56068e-06	0.999996	2.28481	uc063nrh.1	hsa04612;;hsa05320;;hsa05140;;hsa05416;;hsa05332;;hsa05330;;hsa04514;;hsa05310;;hsa04672;;hsa04940;;hsa05322	Antigen processing and presentation;;Autoimmune thyroid disease;;Leishmaniasis;;Viral myocarditis;;Graft-versus-host disease;;Allograft rejection;;Cell adhesion molecules (CAMs);;Asthma;;Intestinal immune network for IgA production;;Type I diabetes mellitus;;Systemic lupus erythematosus	chr6	32659466	32668383	AB209580		14417	293.199	350.523	126.956	3.99719	229.068	268.28	94.2629	2.22864	245.55	343.19	146.04	3.15
SERPINB9	1.73617e-12	1	2.28644	uc003mug.5			chr6	2887265	2903280	NM_004155	NM_004155	12722	10676.2	9541.63	3509.05	634.071	8374.04	7323.37	2622.61	465.049	8976.58	9368.23	4063.17	657.31
ABCG2	0.000316436	0.999684	2.2949	uc003hrg.4	hsa02010	ABC transporters	chr4	88090268	88158912	NM_004827	NM_004827	4826	309.194	446.059	145.053	7.70544	241.615	341.614	107.792	4.95253	259	437	167	7
RP11-1281K21.8	0.00287362	0.997126	2.3087	uc062wnd.1			chr4	49229572	49231284			48101	16.6489	29.5336	4.31706	3.85272	12.1274	21.8883	2.58184	2.12251	13	28	4	3
SOHLH2	2.00948e-07	1	2.32525	uc001uvj.3			chr13	36168207	36214615	NM_017826	NM_017826	5051	261.566	346.134	105.138	14.9678	204.253	264.911	77.9521	10.2871	218.95	338.88	120.77	14.54
RP11-398H6.1	1.26565e-14	1	2.32877	uc064qpb.1			chr8	139460061	139463016			34124	1475.14	1145.89	374.496	146.076	1156.24	878.807	279.316	106.592	1239.44	1124.19	432.74	150.66
EGFLAM	2.22045e-16	1	2.34623	uc003jlb.3			chr5	38258408	38465021	NM_152403	NM_152403	11226	294.923	371.461	34.5365	95.3548	230.42	284.352	25.1729	69.3354	247	363.75	39	98
HLA-DRB1	7.67888e-05	0.999923	2.35954	uc003obp.5	hsa04640;;hsa05140;;hsa04940;;hsa04514;;hsa04672;;hsa04612;;hsa05310;;hsa05320;;hsa05416;;hsa05332;;hsa05322;;hsa05330	Hematopoietic cell lineage;;Leishmaniasis;;Type I diabetes mellitus;;Cell adhesion molecules (CAMs);;Intestinal immune network for IgA production;;Antigen processing and presentation;;Asthma;;Autoimmune thyroid disease;;Viral myocarditis;;Graft-versus-host disease;;Systemic lupus erythematosus;;Allograft rejection	chr6	32578768	32589848	NM_002124	NM_002124	16494	275.087	405.995	120.463	11.0862	214.86	310.861	89.409	7.43586	230.32	397.66	138.52	10.51
C11orf72	0	1	2.37222	uc031xsu.2			chr11	67602879	67606706	AK075315		15318	1113.37	884.532	273.961	110.766	872.454	678.185	204.159	80.6554	935.23	867.55	316.3	114
LINC00664	0.000305346	0.999695	2.38894	uc002nqb.3			chr19	21483714	21503238	NR_037194	NR_037194	41075	68.9264	121.546	10.974	24.224	53.1366	92.5171	7.55833	17.0862	56.96	118.35	11.71	24.15
UTF1	0.0170247	0.982975	2.38982	uc001lmc.3			chr10	133230273	133231558	NM_003577	NM_003577	13009	234.274	410.405	120.878	0.963179	182.844	314.245	89.7188	0	196	401.99	139	0
HAS2	0.0222307	0.977769	2.39928	uc003yph.3			chr8	121612115	121641390	NM_005328	NM_005328	12818	1096.72	2235.11	395.676	234.736	859.393	1714.89	295.149	171.718	921.23	2193.73	457.27	242.71
RP11-867G2.6	0.0194016	0.980598	2.40134	uc058gpv.1			chr11	94641906	94651628			34823	104.65	189.422	53.5315	0.963179	81.1602	144.619	39.373	0	87	185	61	0
HAS2-AS1	2.0578e-12	1	2.41403	uc022baf.2			chr8	121639345	121644693	AY941178		31391	49.6732	68.5078	10.1278	10.8743	38.0334	51.8049	6.92578	7.28021	40.77	66.27	10.73	10.29
NLRP7	2.96936e-09	1	2.41818	uc061ctx.1			chr19	54923509	54941750	NM_139176	NM_139176	12033	322.846	347.315	121.223	2.98586	252.324	265.818	89.977	1.48576	270.48	340.04	139.4	2.1
DDIT4	0	1	2.45245	uc001jsx.2	hsa04150	mTOR signaling pathway	chr10	72273919	72276036	NM_019058	NM_019058	12187	4622.89	5479.72	1500.39	344.173	3625.5	4205.45	1121	252.105	3886.37	5379.71	1736.75	356.33
ASMT	3.15275e-07	1	2.46435	uc065cod.1	hsa01100;;hsa00380	Metabolic pathways;;Tryptophan metabolism	chrY	1615163	1643027	M83779		16601	111.262	85.291	32.5075	1.92636	86.347	64.6877	23.6561	0.707504	92.56	82.75	36.65	1
SLC39A2	0.00081405	0.999186	2.49483	uc001vyr.4			chr14	20999289	21001871	NM_014579	NM_014579	11582	19.0273	32.5888	6.04388	1.92636	13.9931	24.2335	3.87276	0.707504	15	31	6	1
CD300E	0.0211764	0.978824	2.55338	uc002jlb.3			chr17	74609886	74623738	NM_181449	NM_181449	15821	14.4132	28.7291	5.18911	0.963179	10.3736	21.2707	3.23375	0	11.12	27.21	5.01	0
C4orf51	0.0176466	0.982353	2.5712	uc003ikk.4			chr4	145680203	145732797	NM_001080531	NM_001080531	28901	17.8381	36.6624	6.04388	1.92636	13.0603	27.3604	3.87276	0.707504	14	35	6	1
AC241377.2	2.79776e-14	1	2.57835	uc057jwv.1			chr1	120913150	120914238			49410	84.9094	64.1287	6.91593	16.8364	65.6745	48.4435	4.52467	11.6597	70.4	61.97	7.01	16.48
HTR1D	0	1	2.62187	uc001bgn.3	hsa04080	Neuroactive ligand-receptor interaction	chr1	23191894	23194729	NM_000864	NM_000864	14447	737.57	814.517	200.786	50.1528	577.656	624.441	149.456	36.1322	619.22	798.8	231.55	51.07
NTS	2.17604e-14	1	2.62871	uc001tag.4	hsa04080	Neuroactive ligand-receptor interaction	chr12	85874296	85882992	NM_006183	NM_006183	6720	1170.18	1303.55	383.355	15.4109	917.017	999.826	285.938	10.6126	983	1279	443	15
CD177	4.66605e-12	1	2.68382	uc032hyu.2			chr19	43353658	43363172	NM_020406	NM_020406	19437	137.948	178.22	43.1706	4.8159	107.281	136.02	31.6275	2.83001	115	174	49	4
NODAL	0.0328503	0.96715	2.70554	uc001jrc.3	hsa04350	TGF-beta signaling pathway	chr10	70432314	70441667	NM_018055	NM_018055	9930	522.347	1089.82	237.145	8.7842	408.824	835.765	176.636	5.74493	438.24	1069.13	273.66	8.12
DLK1	0.0333118	0.966688	2.72961	uc001yhs.5			chr14	100726826	100738224	NM_003836	NM_003836	15615	1117.85	2477.77	395.434	145.44	875.971	1901.15	294.968	106.126	939	2432	456.99	150
CTC-554D6.1	3.11831e-09	1	2.75756	uc063gau.1	hsa03060	Protein export	chr5	112827212	112867582	BC010947		35909	45.0353	33.3424	0.863412	9.49695	34.3951	24.8119	0	6.26848	36.87	31.74	0	8.86
PAX8	1.13439e-09	1	2.76402	uc002tjm.4	hsa05216;;hsa05200	Thyroid cancer;;Pathways in cancer	chr2	113215996	113278911	NM_013953	NM_013953	5638	43.8223	59.8412	0.863412	13.1667	33.4436	45.1524	0	8.96407	35.85	57.76	0	12.67
CER1	1.42517e-06	0.999999	2.78502	uc003zlj.4	hsa04310	Wnt signaling pathway	chr9	14719723	14722717	NM_005454	NM_005454	8965	583.901	959.333	173.546	49.1222	457.109	735.603	129.092	35.3752	490	941	200	50
AC073072.5	0.00604471	0.993955	2.78527	uc010kun.3			chr7	22725394	22727620	BC027978		14431	10.798	20.3578	2.32258	0.963179	7.53764	14.8449	1.09083	0	8.08	18.99	1.69	0
PCAT14	0	1	2.79965	uc062cfk.1			chr22	23543862	23547797	AK027691		48594	1431.79	1457.27	327.734	85.9638	1122.24	1117.82	244.358	62.4372	1202.99	1429.94	378.58	88.25
MYCT1	0.0270711	0.972929	2.82781	uc003qpc.5			chr6	152697894	152724567	NM_025107	NM_025107	5008	99.9053	241.371	19.8585	26.969	77.438	184.495	14.2001	19.1026	83.01	236.01	22	27
ICOSLG	0	1	2.83408	uc032pql.2	hsa04672;;hsa04514	Intestinal immune network for IgA production;;Cell adhesion molecules (CAMs)	chr21	5022492	5040661	AK314369		45670	120.015	116.729	29.6668	2.29237	93.213	88.8195	21.5325	0.976355	99.92	113.62	33.36	1.38
RP11-297M9.1	0	1	2.83471	uc059qrk.1			chr16	9666884	9676843			36752	357.702	337.864	94.1119	2.14789	279.667	258.563	69.7096	0.870229	299.79	330.76	108	1.23
ZACN	0.00352951	0.996471	2.84157	uc002jqn.3			chr17	76079181	76082666	NM_180990	NM_180990	15931	68.6054	33.597	3.13419	9.88222	52.8848	25.0074	1.69756	6.55148	56.69	31.99	2.63	9.26
RN7SL1	0	1	2.84953	uc021rsp.2			chr14	49586579	49586878	NR_002715	NR_002715	44914	1673.33	1755.96	276.965	197.577	1311.72	1347.09	206.405	144.423	1406.1	1723.23	319.78	204.13
RP11-442H21.2	0	1	2.87917	uc021ptf.2			chr10	72274914	72275980			41373	510.883	454.471	83.0861	46.8779	399.831	348.071	61.4671	33.7267	428.6	445.26	95.23	47.67
CTB-151G24.2	2.24867e-05	0.999978	2.88561	uc060wlv.1			chr19	27639299	27639665			47964	780.12	464.533	153.687	13.4845	611.034	355.794	114.246	9.19755	655	455.14	177	13
FAM24B	1.9984e-15	1	2.91912	uc001lgt.4			chr10	122849077	122879598	NM_152644	NM_152644	21676	104.722	85.2299	22.8977	0.963179	81.2162	64.6408	16.4721	0	87.06	82.69	25.52	0
RGS13	3.72679e-06	0.999996	2.93184	uc001gsk.4			chr1	192636137	192660306	NM_144766	NM_144766	5844	22.5949	37.1207	1.72682	4.84479	16.7918	27.7121	0.645459	2.85124	18	35.45	1	4.03
AL133167.2	1.03407e-05	0.99999	2.93471	uc059evy.1			chr14	95973434	95973502			46516	96.8728	160.714	31.4714	0.963179	75.0592	122.582	22.8815	0	80.46	156.81	35.45	0
TACR1	0	1	2.93524	uc002sng.3	hsa04020;;hsa04080	Calcium signaling pathway;;Neuroactive ligand-receptor interaction	chr2	75046462	75199700	NM_001058	NM_001058	4393	215.246	162.944	16.4048	31.7849	167.918	124.294	11.6183	22.6401	180	159	18	32
RGS1	0.0103272	0.989673	2.9531	uc001gsi.2			chr1	192575726	192580031	NM_002922	NM_002922	1859	24.9733	57.0304	2.59024	6.74226	18.6575	42.9948	1.29092	4.24502	20	55	2	6
CTB-151G24.1	1.11022e-16	1	2.98225	uc032hsu.2			chr19	27638482	27640638	AY371035		40815	626.772	497.723	136.013	5.0278	490.74	381.27	101.034	2.98567	526.05	487.73	156.53	4.22
ESAM	0.00121645	0.998784	3.00665	uc001qav.5	hsa04514;;hsa04670	Cell adhesion molecules (CAMs);;Leukocyte transendothelial migration	chr11	124753122	124762284	NM_138961	NM_138961	9168	55.8927	117.503	7.77071	12.5406	42.9123	89.4136	5.16367	8.50419	46	114.38	8	12.02
F11-AS1	7.76518e-06	0.999992	3.0302	uc003izb.3			chr4	186286093	186500997	NR_033900	NR_033900	32282	27.8988	46.5307	6.88139	0.963179	20.9524	34.9353	4.49885	0	22.46	44.69	6.97	0
RP11-1060J15.4	0.00147706	0.998523	3.04086	uc058mfz.1			chr12	27696387	27710770			35019	33.1789	69.2512	2.2017	8.97683	25.0944	52.3755	1.00046	5.88643	26.9	67	1.55	8.32
SNORD86	0.0264875	0.973512	3.05415	uc061vbc.1			chr20	2656096	2656182	NR_004399	NR_004399	21542	8.12228	18.3923	0.863412	1.0595	5.43867	13.3362	0	0.0707504	5.83	17.06	0	0.1
LHFPL3-AS1	0.000778316	0.999222	3.06781	uc064gsp.1			chr7	104796515	104804107	BC012751		24798	87.9419	45.6854	13.7023	0.963179	68.0533	34.2864	9.59798	0	72.95	43.86	14.87	0
EVX1-AS	0.00496245	0.995038	3.06892	uc064cib.1			chr7	27241428	27247229	NR_120507	NR_120507	33708	9.65636	18.0766	1.07063	0.963179	6.64208	13.0939	0.15491	0	7.12	16.75	0.24	0
RN7SL2	0	1	3.08629	uc059bhl.1			chr14	49862549	49862849	NR_027260	NR_027260	43171	2850.97	2902.5	464.852	211.302	2235.52	2227.18	346.863	154.505	2396.37	2849.06	537.39	218.38
AIRE	9.11317e-07	0.999999	3.10631	uc002zei.4	hsa04120;;hsa05340	Ubiquitin mediated proteolysis;;Primary immunodeficiency	chr21	44285879	44298219	NM_000383	NM_000383	10372	49.1143	29.6762	3.46228	4.41136	37.5949	21.9977	1.94283	2.53286	40.3	28.14	3.01	3.58
LINC00479	0.00770227	0.992298	3.10668	uc011aet.1			chr21	41711519	41715775	NR_027272	NR_027272	28587	13.0813	28.5152	2.59024	0.963179	9.32876	21.1066	1.29092	0	10	27	2	0
AC016577.1	2.22045e-16	1	3.1186	uc063jbo.1			chr5	156658586	156660435			47763	99.4891	77.6734	18.1576	0.963179	77.1115	58.8404	12.9286	0	82.66	75.27	20.03	0
GATA2	0.0320767	0.967923	3.13677	uc003eko.3			chr3	128479426	128493185	NM_032638	NM_032638	14418	101.083	262.095	28.4926	11.5196	78.3616	200.403	20.6547	7.75424	84	256.36	32	10.96
TRDN	0	1	3.14349	uc010keo.3			chr6	123528680	123636972	NM_001256022	NM_001256022	15827	324.654	320.796	70.7998	0.963179	253.742	245.461	52.2822	0	272	314	81	0
ART4	3.58602e-14	1	3.16738	uc001rcl.2			chr12	14825568	14843495	NM_021071	NM_021071	3862	41.9196	59.3014	4.36886	5.61534	31.951	44.7381	2.62056	3.41724	34.25	57.23	4.06	4.83
SNHG5	0	1	3.17466	uc003plb.5			chr6	85676989	85678736	BC108291		19100	9639.47	11063.3	1468.63	822.863	7560.77	8491.44	1097.26	603.727	8104.8	10862.5	1699.96	853.32
LGALS12	3.33067e-16	1	3.19825	uc001nxa.3			chr11	63506101	63516709	NM_033101	NM_033101	6696	77.2985	101.84	17.2682	0.963179	59.7041	77.3907	12.2637	0	64	99	19	0
RP11-298I3.6	2.46853e-06	0.999998	3.2294	uc058zod.1			chr14	23023082	23024217			47771	17.8381	28.5152	1.72682	1.92636	13.0603	21.1066	0.645459	0.707504	14	27	1	1
TBX20	4.58514e-06	0.999995	3.23946	uc011kas.3			chr7	35202429	35254147	NM_001077653	NM_001077653	11280	20.2165	34.6256	2.59024	1.92636	14.926	25.7969	1.29092	0.707504	16	33	2	1
RP11-280K24.4	1.06179e-07	1	3.24894	uc059bmn.1			chr14	51765275	51825422	BC055421		35721	212.583	124.642	20.0225	14.1587	165.828	94.8935	14.3227	9.6928	177.76	121.39	22.19	13.7
RP11-344B2.2	0.0328647	0.967135	3.26499	uc060ohp.1			chr18	32287436	32290340			39097	21.1798	8.90082	0.863412	0.972811	15.6816	6.05055	0	0.00707504	16.81	7.74	0	0.01
HPGD	0	1	3.2656	uc003itu.3			chr4	174490176	174522898	NM_000860	NM_000860	11161	298.491	401.25	48.3511	23.1163	233.219	307.218	35.5003	16.2726	250	393	55	23
RP13-895J2.4	0.00170161	0.998298	3.29369	uc058vjj.1			chr12	132279255	132280900			47074	39.1368	18.7793	0.863412	3.74677	29.7681	13.6333	0	2.04469	31.91	17.44	0	2.89
MIXL1	1.12114e-05	0.999989	3.29621	uc010pvm.4			chr1	226223617	226227054	NM_031944	NM_031944	15526	356.417	683.092	52.5127	52.0117	278.659	523.56	38.6114	37.4977	298.71	669.75	59.82	53
LINC00707	0	1	3.33331	uc001ijm.3			chr10	6779597	6842906	NR_038291	NR_038291	29345	468.583	427.728	80.2973	7.3298	366.648	327.543	59.3823	4.6766	393.03	419	92	6.61
DNMT3L	1.97929e-07	1	3.49016	uc002zeh.2	hsa00270;;hsa01100	Cysteine and methionine metabolism;;Metabolic pathways	chr21	44246338	44262216	NM_013369	NM_013369	8152	33.8686	57.56	4.89555	1.92636	25.6354	43.4013	3.0143	0.707504	27.48	55.52	4.67	1
CLC	4.07273e-05	0.999959	3.49755	uc002omh.4			chr19	39731249	39738028	NM_001828	NM_001828	3039	13.0813	22.4048	0.863412	0.963179	9.32876	16.4162	0	0	10	21	0	0
MAGEB17	0.000422728	0.999577	3.50994	uc031tgu.2			chrX	16167480	16171464	NM_001277307	NM_001277307	14995	62.6474	134.969	13.1411	2.88954	48.211	102.82	9.17843	1.41501	51.68	131.53	14.22	2
LCN15	0	1	3.54358	uc004cjd.3			chr9	136759633	136764513	NM_203347	NM_203347	14183	121.715	118.104	13.9786	5.26859	94.547	89.8749	9.80453	3.16254	101.35	114.97	15.19	4.47
FSHR	0.0207425	0.979257	3.55333	uc002rww.4	hsa04080	Neuroactive ligand-receptor interaction	chr2	48962156	49154537	NM_000145	NM_000145	12775	15.4597	41.7544	2.59024	0.963179	11.1945	31.269	1.29092	0	12	40	2	0
RP11-192H23.6	0.0100591	0.989941	3.6244	uc060dao.1			chr17	28607962	28609730			39296	27.4231	11.457	0.863412	0.963179	20.5792	8.01268	0	0	22.06	10.25	0	0
AL139099.3	8.04962e-09	1	3.65431	uc059bfl.1			chr14	49586721	49586791	X04248		49517	51.5878	59.5662	1.1138	6.38588	39.5353	44.9413	0.187183	3.98325	42.38	57.49	0.29	5.63
AL627171.1	8.04962e-09	1	3.65431	uc059bhk.1			chr14	49853702	49853772	DQ577008		47952	51.5878	59.5662	1.1138	6.38588	39.5353	44.9413	0.187183	3.98325	42.38	57.49	0.29	5.63
AL627171.3	8.04962e-09	1	3.65431	uc059bhm.1			chr14	49862637	49862707	X02067		48577	51.5878	59.5662	1.1138	6.38588	39.5353	44.9413	0.187183	3.98325	42.38	57.49	0.29	5.63
POU3F4	0	1	3.66003	uc004eeg.3			chrX	83508249	83512127	NM_000307	NM_000307	16704	351.815	237.247	24.0806	21.1899	275.049	181.329	17.3564	14.8576	294.84	231.96	26.89	21
T	0	1	3.66235	uc003quu.4			chr6	166157655	166168619	NM_003181	NM_003181	11264	160.543	205.717	11.2244	16.3741	125.005	157.127	7.74551	11.3201	134	201	12	16
KRTAP5-11	2.7247e-09	1	3.66402	uc001oqu.3			chr11	71581854	71582875	NM_001005405	NM_001005405	19325	62.0409	54.9631	5.97481	1.92636	47.7353	41.4079	3.82112	0.707504	51.17	52.97	5.92	1
OR3A2	8.30214e-12	1	3.74319	uc002fvg.4	hsa04740	Olfactory transduction	chr17	3277898	3278974	NM_002551	NM_002551	22765	29.2426	43.5061	3.13419	0.963179	22.0065	32.6135	1.69756	0	23.59	41.72	2.63	0
TBC1D3C	0	1	3.79378	uc032ffp.2			chr17	38057692	38068592	NM_001001418	NM_001001418	46627	105.269	98.2553	12.3727	0.963179	81.6453	74.639	8.60397	0	87.52	95.48	13.33	0
MNX1	0.00299648	0.997003	3.84081	uc064jri.1	hsa04950	Maturity onset diabetes of the young	chr7	156994050	157009075	AY927465		6263	20.2165	49.9322	2.59024	0.963179	14.926	37.5462	1.29092	0	16	48.03	2	0
AC244230.1	7.60366e-05	0.999924	3.87581	uc057szz.1			chr10	46337223	46358714			47245	64.0864	30.9696	0.863412	4.26689	49.3398	22.9905	0	2.42674	52.89	29.41	0	3.43
RP11-130F10.1	0	1	3.87905	uc003iux.1			chr4	177444978	177677126	AK094945		31908	92.7582	129.428	9.90334	3.85272	71.8315	98.5676	6.75796	2.12251	77	126.09	10.47	3
RP13-753N3.3	0.0125874	0.987413	3.90116	uc060dpi.1			chr17	30899109	30899651			44107	40.3617	14.9603	0.863412	1.49293	30.7289	10.7018	0	0.389127	32.94	13.69	0	0.55
IHH	0.0140991	0.985901	3.9114	uc002vjo.3	hsa04340	Hedgehog signaling pathway	chr2	219054419	219060467	NM_002181	NM_002181	10930	59.4604	176.183	9.49753	4.8159	45.7109	134.457	6.45459	2.83001	49	172	10	4
SP5	0.00242158	0.997578	3.93406	uc002uge.4			chr2	170715350	170718078	NM_001003845	NM_001003845	19234	156.963	405.272	26.7658	8.66862	122.197	310.306	19.3638	5.66003	130.99	396.95	30	8
SLC5A9	0.0145288	0.985471	3.98608	uc001cro.3			chr1	48222684	48248640	NM_001011547	NM_001011547	4741	41.0276	125.121	4.31706	4.8159	31.2514	95.2609	2.58184	2.83001	33.5	121.86	4	4
FOXA2	0.00306219	0.996938	4.01904	uc002wsn.4	hsa04950	Maturity onset diabetes of the young	chr20	22581004	22585455	NM_153675	NM_153675	5674	76.1093	202.662	12.9512	2.88954	58.7712	154.781	9.03643	1.41501	63	198	14	2
FOXF1	0.0133388	0.986661	4.03013	uc002fjl.4			chr16	86510526	86515418	NM_001451	NM_001451	2773	32.3464	99.0394	1.72682	4.96037	24.4414	75.241	0.645459	2.93614	26.2	96.25	1	4.15
FOXQ1	0.0206448	0.979355	4.03709	uc003mtl.5			chr6	1312472	1314187	NM_033260	NM_033260	11244	38.0546	123.226	1.72682	6.74226	28.9192	93.8069	0.645459	4.24502	31	120	1	6
RP11-262H14.3	5.21805e-15	1	4.05162	uc004aef.5			chr9	62865596	62898087	AK000451		27880	143.87	94.1002	6.49286	6.50146	111.926	71.4496	4.2084	4.06815	119.98	91.4	6.52	5.75
LINC01108	1.59528e-12	1	4.13346	uc032wmj.2			chr6	14280126	14285145	NR_108097	NR_108097	24701	1369.97	2302.6	134.692	73.2016	1073.74	1766.7	100.046	53.0628	1151	2260	155	75
FGF17	0.000200452	0.9998	4.17689	uc003xag.4	hsa04810;;hsa04010;;hsa05200;;hsa05218	Regulation of actin cytoskeleton;;MAPK signaling pathway;;Pathways in cancer;;Melanoma	chr8	22042425	22048809	NM_003867	NM_003867	10191	107.029	254.6	13.8146	4.8159	83.026	194.649	9.68189	2.83001	89	249	15	4
PLVAP	2.28068e-08	1	4.19872	uc002ngk.2			chr19	17351447	17377350	NM_031310	NM_031310	6197	404.33	770.929	16.4048	46.2326	316.245	590.984	11.6183	33.2527	339	756	18	47
RP5-890E16.4	0.000110769	0.999889	4.19983	uc060gud.1			chr17	48060382	48060669			39982	39.7314	18.9117	0.863412	0.963179	30.2345	13.7349	0	0	32.41	17.57	0	0
ZAP70	0.0390977	0.960902	4.25249	uc002syd.2	hsa04650;;hsa05340;;hsa04660	Natural killer cell mediated cytotoxicity;;Primary immunodeficiency;;T cell receptor signaling pathway	chr2	97713559	97739860	NM_001079	NM_001079	4341	122.488	446.059	12.0878	16.3741	95.1534	341.614	8.39097	11.3201	102	437	13	16
GATA4	0.000467998	0.999532	4.30699	uc003wuc.3			chr8	11704203	11760002	NM_002052	NM_002052	7246	191.462	485.777	24.1755	8.66862	149.26	372.101	17.4274	5.66003	160	476	27	8
MIR4458HG	1.21668e-10	1	4.36956	uc063cfl.1			chr5	8457690	8463095	NR_039989	NR_039989	31149	57.0819	48.8832	0.863412	2.88954	43.8452	36.741	0	1.41501	47	47	0	2
GATA6-AS1	0.000104748	0.999895	4.37608	uc031rhq.1			chr18	22166897	22168968	NR_102763	NR_102763	39762	32.1086	74.3432	0.863412	2.88954	24.2548	56.2842	0	1.41501	26	72	0	2
RP11-678G14.3	0.0297363	0.970264	4.49644	uc060whn.1			chr19	21570821	21587322			41043	73.7308	20.368	0.863412	1.92636	56.9054	14.8528	0	0.707504	61	19	0	1
CTB-180C19.1	1.27338e-06	0.999999	4.49772	uc063jkd.1			chr5	167287319	167294273			34177	55.8927	114.061	5.18047	0.963179	42.9123	86.7714	3.2273	0	46	111	5	0
LINC00261	0.00114393	0.998856	4.53067	uc010zsp.3			chr20	22560552	22578642	NR_001558	NR_001558	36547	73.7665	204.963	7.77934	2.89917	56.9334	156.548	5.17013	1.42208	61.03	200.26	8.01	2.01
SERPINB5	2.66454e-15	1	4.53072	uc002liz.5	hsa04115	p53 signaling pathway	chr18	63476760	63505085	NM_002639	NM_002639	19670	42.8115	64.2509	2.28804	0.963179	32.6507	48.5373	1.06501	0	35	62.09	1.65	0
RP11-78L16.1	0.000376832	0.999623	4.57687	uc058xhu.1			chr13	55062944	55161490			46886	44.0007	32.5888	0.863412	0.963179	33.5835	24.2335	0	0	36	31	0	0
SOX17	0.00415452	0.995845	4.59802	uc003xsb.5	hsa04310	Wnt signaling pathway	chr8	54457934	54460888	NM_022454	NM_022454	11330	108.218	337.08	11.2244	5.77908	83.9589	257.961	7.74551	3.53752	90	329.99	12	5
FGF4	1.55431e-13	1	4.63866	uc001opg.2	hsa05200;;hsa04010;;hsa05218;;hsa04810	Pathways in cancer;;MAPK signaling pathway;;Melanoma;;Regulation of actin cytoskeleton	chr11	69771015	69775403	NM_002007	NM_002007	1299	254.49	427.728	25.0389	0.963179	198.703	327.543	18.0729	0	213	419	28	0
OR2A42	1.92172e-09	1	4.64153	uc011kub.2	hsa04740	Olfactory transduction	chr7	144231910	144232843	NM_001001802	NM_001001802	21635	29.4804	50.6858	0.863412	0.963179	22.1931	38.1247	0	0	23.79	48.77	0	0
CST2	0.00319287	0.996807	4.67443	uc002wtq.2			chr20	23823768	23826731	NM_001322	NM_001322	12674	69.3902	216.206	4.98189	4.8159	53.5004	165.178	3.07884	2.83001	57.35	211.3	4.77	4
HAND1	0.000482743	0.999517	4.69668	uc003lvn.3			chr5	154474971	154478264	NM_004821	NM_004821	4128	287.788	790.279	18.9951	21.1899	224.823	605.836	13.5546	14.8576	241	775	21	21
GPR75-ASB3	2.39879e-05	0.999976	4.70736	uc002rxi.5			chr2	53670318	53860033	NM_001164165	NM_001164165	41636	57.4982	26.4784	0.863412	0.963179	44.1717	19.5431	0	0	47.35	25	0	0
LHX1	0.00550599	0.994494	4.7549	uc032feb.2			chr17	36937474	36944612	NM_005568	NM_005568	42930	215.996	700.812	27.7501	4.8159	168.505	537.162	20.0996	2.83001	180.63	687.15	31.14	4
SMN2	0	1	4.82306	uc003jyd.4			chr5	70049611	70077592	NM_017411	NM_017411	19570	2209.76	2489.57	117.968	46.6564	1732.52	1910.21	87.5436	33.564	1857.18	2443.59	135.63	47.44
CYP4F35P	0	1	4.85045	uc002ktb.3			chr18	14337422	14342524	NR_026756	NR_026756	39627	166.037	192.753	6.03525	5.00853	129.315	147.175	3.8663	2.97151	138.62	188.27	5.99	4.2
EOMES	0.00134419	0.998656	5.07072	uc003cdx.5			chr3	27715948	27722498	NM_005442	NM_005442	10932	243.859	761.926	19.8585	8.66862	190.363	584.073	14.2001	5.66003	204.06	747.16	22	8
ZNF736	8.03652e-08	1	5.2208	uc003tsz.5			chr7	64314028	64354860	AK301806		27792	156.179	337.977	3.50545	8.34113	121.582	258.649	1.97511	5.41948	130.33	330.87	3.06	7.66
ZNF630	0	1	5.27733	uc022bvs.2			chrX	48058179	48071658	NM_001282201	NM_001282201	22805	56.1306	69.2309	0.863412	0.963179	43.0989	52.3599	0	0	46.2	66.98	0	0
CRHBP	2.35253e-07	1	5.2934	uc003ker.4			chr5	76952712	76969474	NM_001882	NM_001882	8673	3017.02	1350.4	56.9852	52.9749	2365.77	1035.78	41.9549	38.2052	2536	1325	65	54
RP11-65I12.1	0	1	5.45996	uc061ncz.1			chr2	113237594	113240825	AY007128		43860	61.3988	81.0748	0.863412	0.963179	47.2315	61.4514	0	0	50.63	78.61	0	0
APOA4	0.00280401	0.997196	5.63649	uc001pps.2			chr11	116820699	116823306	NM_000482	NM_000482	3738	9.51366	199.606	0.863412	1.92636	6.53013	152.436	0	0.707504	7	195	0	1
CTD-3074O7.11	7.28527e-10	1	6.04696	uc001oii.1			chr11	66509078	66533613	AK027645		35014	78.6661	159.634	0.863412	1.31956	60.7769	121.754	0	0.261776	65.15	155.75	0	0.37
TBC1D3L	0	1	6.25958	uc060eln.1			chr17	37977971	38068651	NM_001291459	NM_001291459	43569	153.467	96.2592	0.872046	0.963179	119.455	73.1069	0.00645459	0	128.05	93.52	0.01	0
PAX8-AS1	0	1	6.41651	uc002tjr.6			chr2	113236268	113267010	NR_015377	NR_015377	16427	514.415	500.33	1.72682	8.72641	402.601	383.272	0.645459	5.70248	431.57	490.29	1	8.06
CST1	1.04192e-05	0.99999	6.6146	uc061vvz.1			chr20	23747730	23751268	BC021225		12676	1783.39	5375.9	57.1838	14.4477	1398.05	4125.76	42.1033	9.90505	1498.65	5277.77	65.23	14
CH507-42P11.8	0	1	7.47421	uc032pqz.2			chr21	6111133	6123739	BC038504		44771	324.879	255.058	0.863412	0.963179	253.92	195.001	0	0	272.19	249.45	0	0

## Sheet: A2sH3s
GeneSymbol	PPEE	PPDE	FC(log2)	kgId	KEGGPathwayId	KEGGPathwayDesc	Chrom	ChromStart	ChromEnd	mRNA	RefSeq	clusterId	CN_A2-1-1	CN_A2-2-2	CN_H3-1-1	CN_H3-3-1	AN_A2-1-1	AN_A2-2-2	AN_H3-1-1	AN_H3-3-1	RN_A2-1-1	RN_A2-2-2	RN_H3-1-1	RN_H3-3-1
TDO2	2.83958e-05	0.999972	-7.5063	uc003ipf.3	hsa01100;;hsa00380	Metabolic pathways;;Tryptophan metabolism	chr4	155903694	155920406	NM_005651	NM_005651	9394	3.56762	2.05986	1223.01	59.6878	1.86575	0.781724	923.847	45.6704	2	1	1280	68
REN	1.44415e-07	1	-7.1675	uc001haq.3	hsa04614	Renin-angiotensin system	chr1	204154818	204166322	NM_000537	NM_000537	8419	5.94604	3.0898	1073.12	430.79	3.7315	1.56345	810.531	333.797	4	2	1123	497
IGF1	2.43139e-14	1	-6.96402	uc001tjo.3	hsa04114;;hsa04960;;hsa05414;;hsa04115;;hsa04150;;hsa05218;;hsa05410;;hsa04730;;hsa04510;;hsa05214;;hsa04914;;hsa05215;;hsa05200	Oocyte meiosis;;Aldosterone-regulated sodium reabsorption;;Dilated cardiomyopathy;;p53 signaling pathway;;mTOR signaling pathway;;Melanoma;;Hypertrophic cardiomyopathy (HCM);;Long-term depression;;Focal adhesion;;Glioma;;Progesterone-mediated oocyte maturation;;Prostate cancer;;Pathways in cancer	chr12	102395873	102480645	NM_000618	NM_000618	373	2.37841	5.45864	744.119	412.106	0.932876	3.36142	561.814	319.29	1	4.3	778.4	475.4
AC132217.4	2.77556e-15	1	-6.84725	uc057xwe.1			chr11	2129120	2129964			30051	17.3862	1.02993	817.041	1467.26	12.7058	0	616.942	1138.52	13.62	0	854.78	1695.17
NTRK2	3.48486e-05	0.999965	-6.56865	uc064uau.1	hsa04722;;hsa04010	Neurotrophin signaling pathway;;MAPK signaling pathway	chr9	84669777	85027070	AF410899		8979	8.32445	17.5088	1929.52	657.431	5.59726	12.5076	1457.95	509.762	6	16	2020	759
HOXA10-AS	0	1	-5.98473	uc031swt.1			chr7	27168898	27171915	NR_046609	NR_046609	33595	1.18921	2.19376	147.917	155.785	0	0.883349	111.1	120.281	0	1.13	153.93	179.09
CNTN5	0.0069301	0.99307	-5.83401	uc001pga.4			chr11	99021189	100358885	NM_014361	NM_014361	9214	1.18921	2.05986	223.407	42.387	0	0.781724	168.169	32.2379	0	1	233	48
HOXA2	0.000390041	0.99961	-5.81521	uc003syh.4			chr7	27100353	27102811	NM_006735	NM_006735	3221	1.18921	1.02993	47.7366	156.607	0	0	35.366	120.919	0	0	49	180.04
AC012531.25	1.19694e-06	0.999999	-5.71608	uc058ouf.1			chr12	54019909	54022589	BC041835		36883	1.18921	1.02993	59.1934	131.486	0	0	44.0271	101.415	0	0	61	151
HOXA-AS3	1.58565e-11	1	-5.64114	uc064cgo.1			chr7	27150051	27152726	AK092154		34180	1.18921	10.1242	228.124	406.69	0	6.90263	171.734	315.085	0	8.83	237.94	469.14
NR2F1	0.00186217	0.998138	-5.53119	uc003kkj.4			chr5	93583336	93594615	NM_005654	NM_005654	13776	13.0813	33.5346	505.483	1715.17	9.32876	24.6712	381.412	1331	10	31.56	528.45	1981.76
GUCY1A3	0.00104118	0.998959	-5.50104	uc003ioy.4	hsa04540;;hsa00230;;hsa04270;;hsa04730	Gap junction;;Purine metabolism;;Vascular smooth muscle contraction;;Long-term depression	chr4	155667197	155732349	BX647200		11158	3.56762	31.9279	1268.84	402.244	1.86575	23.4517	958.491	311.633	2	30	1328	464
HOXD4	8.90007e-10	1	-5.48375	uc002uks.4			chr2	176151221	176153226	NM_014621	NM_014621	12629	1.18921	12.5652	235.934	442.347	0	8.75531	177.638	342.77	0	11.2	246.12	510.36
WISP1	3.29958e-13	1	-5.44281	uc003yub.4			chr8	133191038	133230344	NM_003882	NM_003882	2906	29.7302	65.9157	1554.31	2666.91	22.389	49.2486	1174.3	2069.94	24	63	1627	3081.99
HOTAIR	0.0106166	0.989383	-5.41906	uc009zne.5			chr12	53962307	53974956	NR_003716	NR_003716	25502	1.18921	15.449	137.787	634.075	0	10.9441	103.442	491.628	0	14	143.32	732
AC009336.19	8.9206e-07	0.999999	-5.41007	uc061pyh.1			chr2	176151084	176173097	BC005124		46784	1.18921	8.07467	142.608	310.896	0	5.34699	107.087	240.71	0	6.84	148.37	358.4
TBX2	0	1	-5.37649	uc010wox.3			chr17	61399895	61409425	NM_005994	NM_005994	5110	16.6489	83.4245	2153.07	2062.34	12.1274	62.538	1626.94	1600.55	13	80	2254.15	2383.1
GRIA2	0	1	-5.37092	uc003ipl.5	hsa05014;;hsa04730;;hsa04720;;hsa04080	Amyotrophic lateral sclerosis (ALS);;Long-term depression;;Long-term potentiation;;Neuroactive ligand-receptor interaction	chr4	157220717	157366075	NM_000826	NM_000826	5001	1.18921	2.05986	114.568	77.8537	0	0.781724	85.8889	59.7745	0	1	119	89
VMO1	5.77316e-14	1	-5.29706	uc002fyx.4			chr17	4785284	4786432	NM_182566	NM_182566	15003	3.56762	3.0898	121.251	195.499	1.86575	1.56345	90.9412	151.115	2	2	126	225
FGB	0.00311785	0.996882	-5.28712	uc003ioa.5	hsa04610	Complement and coagulation cascades	chr4	154562955	154571086	NM_005141	NM_005141	12961	1.18921	10.2993	494.552	8.65041	0	7.03552	373.148	6.04461	0	9	517	9
HOTAIRM1	0	1	-5.21505	uc064cfk.1			chr7	27096232	27099966	BC031342		27395	4.75683	9.77406	284.596	307.02	2.79863	6.63684	214.426	237.701	3	8.49	297.09	353.92
DNM3OS	0	1	-5.20568	uc031prh.2			chr1	172136530	172144794	NR_103486	NR_103486	26274	11.8921	92.6939	2041.75	1869.35	8.39589	69.5735	1542.8	1450.71	9	89	2137.56	2160
HOXC4	2.44878e-09	1	-5.19799	uc001seu.5			chr12	54016930	54055327	NM_014620	NM_014620	17154	1.18921	17.8899	262.351	489.25	0	12.7968	197.609	379.185	0	16.37	273.79	564.58
NAV2-AS1	0.00206986	0.99793	-5.15816	uc057zun.1			chr11	20119683	20120632			34442	1.18921	1.02993	120.535	8.5293	0	0	90.3999	5.95058	0	0	125.25	8.86
CDKN2B	0	1	-5.14541	uc003zpo.4	hsa04350;;hsa05200;;hsa04110;;hsa05222	TGF-beta signaling pathway;;Pathways in cancer;;Cell cycle;;Small cell lung cancer	chr9	22002902	22009363	NM_004936	NM_004936	8969	54.4062	145.591	3904.7	3223.28	41.7462	109.723	2951.14	2501.9	44.75	140.36	4088.83	3725.16
HOXA-AS2	3.11196e-13	1	-5.1032	uc064cfs.1			chr7	27107776	27122173	AK311383		33775	1.18921	2.52333	107.207	68.3123	0	1.1335	80.3242	52.3665	0	1.45	111.29	77.97
MAB21L2	0	1	-5.10102	uc003ilw.4			chr4	150581921	150584693	NM_006439	NM_006439	14751	17.8381	64.8857	1504.66	1382.34	13.0603	48.4669	1136.76	1072.58	14	62	1575	1597
HOXD9	0	1	-5.09811	uc010zex.3			chr2	176122719	176124937	NM_014213	NM_014213	6020	1.18921	21.6286	328.428	500.859	0	15.6345	247.562	388.198	0	20	343	578
HOXA3	5.25602e-10	1	-5.05621	uc064cfr.1			chr7	27107011	27140219	AK056567		3222	2.37841	9.26939	155.736	278.128	0.932876	6.2538	117.011	215.269	1	8	162.12	320.52
HOXB-AS3	0	1	-5.05455	uc060gvo.1			chr17	48549629	48602332			27271	8.51472	30.0843	619.946	709.091	5.74652	22.0524	467.943	549.871	6.16	28.21	648.34	818.72
HOXC9	0	1	-5.03979	uc058oud.1			chr12	53995508	54003298	BC053894		14640	1.18921	11.3293	191.596	265.983	0	7.81724	144.12	205.839	0	10	199.68	306.48
HOXC8	6.73988e-08	1	-5.03809	uc001ser.4			chr12	54009105	54012362	NM_022658	NM_022658	541	4.75683	18.5388	273.054	538.081	2.79863	13.2893	205.7	417.098	3	17	285	621.03
C7	0.00200299	0.997997	-5.03271	uc003jmh.5	hsa05020;;hsa04610;;hsa05322	Prion diseases;;Complement and coagulation cascades;;Systemic lupus erythematosus	chr5	40909251	40982939	NM_000587	NM_000587	4103	16.9819	30.6199	1400.87	202.869	12.3886	22.4589	1058.3	156.837	13.28	28.73	1466.29	233.52
HOXD10	4.76534e-08	1	-5.03063	uc002ukj.4			chr2	176116578	176119942	NM_002148	NM_002148	6021	7.14713	35.6254	488.68	954.901	4.67371	26.2581	368.709	740.72	5.01	33.59	510.85	1102.88
ALDH1A2	1.27566e-08	1	-5.02177	uc002aex.4	hsa00830;;hsa01100	Retinol metabolism;;Metabolic pathways	chr15	57953423	58066418	NM_003888	NM_003888	6040	89.1905	87.5442	3789.33	1997.38	69.0328	65.6649	2863.93	1550.11	74	84	3968	2308
HOXC12	0.00381629	0.996184	-5.01398	uc010soq.3			chr12	53954833	53958956	NM_173860	NM_173860	5352	1.18921	14.419	18.1399	531.135	0	10.1624	12.9916	411.705	0	13	18	613
IGF2-AS	0	1	-4.98057	uc001lvk.3			chr11	2140516	2148666	NR_028043	NR_028043	2122	2.96113	17.5088	393.178	296.986	1.38999	12.5076	296.512	229.91	1.49	16	410.82	342.32
CDKN2A	0	1	-4.97412	uc010miu.4	hsa04115;;hsa05223;;hsa05220;;hsa05212;;hsa05200;;hsa05219;;hsa04110;;hsa05218;;hsa05214	p53 signaling pathway;;Non-small cell lung cancer;;Chronic myeloid leukemia;;Pancreatic cancer;;Pathways in cancer;;Bladder cancer;;Cell cycle;;Melanoma;;Glioma	chr9	21968055	21974866	NM_001195132	NM_001195132	8971	5.05413	16.1184	415.194	293.967	3.03185	11.4523	313.155	227.566	3.25	14.65	433.88	338.83
HOXA9	0	1	-4.95641	uc003syt.4			chr7	27162434	27165530	NM_152739	NM_152739	1418	8.32445	50.4667	798.768	1069.69	5.59726	37.5228	603.128	829.844	6	48	835.64	1235.58
CYP26B1	0.0185667	0.981433	-4.91697	uc002sih.3	hsa00830	Retinol metabolism	chr2	72129237	72148038	NM_019885	NM_019885	34	11.8921	19.5687	802.93	189.444	8.39589	14.071	606.274	146.414	9	18	840	218
GIMAP8	1.11022e-16	1	-4.90187	uc003whj.4			chr7	150450629	150479392	NM_175571	NM_175571	12846	3.56762	4.11973	162.305	108.995	1.86575	2.34517	121.977	83.9529	2	3	169	125
PDE7B	1.07692e-06	0.999999	-4.87831	uc003qgp.4	hsa00230	Purine metabolism	chr6	135851695	136195574	NM_018945	NM_018945	12912	5.13737	7.6112	280.233	135.509	3.09715	4.99522	211.128	104.538	3.32	6.39	292.52	155.65
DHRS9	0.000260105	0.99974	-4.86633	uc061phg.1	hsa00830;;hsa01100	Retinol metabolism;;Metabolic pathways	chr2	169064788	169096167	AF529286		1235	2.94923	8.90891	279.918	106.4	1.38066	5.98019	210.89	81.938	1.48	7.65	292.19	122
EMCN	1.13095e-06	0.999999	-4.84084	uc003hvr.3			chr4	100395340	100518093	NM_016242	NM_016242	11113	10.3699	12.5755	470.435	226.822	7.2018	8.76313	354.916	175.435	7.72	11.21	491.74	261.21
LHX9	4.9627e-14	1	-4.8381	uc001gui.2			chr1	197912504	197935478	NM_001014434	NM_001014434	8317	3.56762	65.9157	1247.65	779.402	1.86575	49.2486	942.475	604.461	2	63	1305.81	900
RP11-834C11.14	0.00011699	0.999883	-4.82759	uc001set.5			chr12	54017109	54035361	BC034922		42511	1.18921	3.31638	47.8894	119.376	0	1.73543	35.4815	92.0124	0	2.22	49.16	137
PALMD	0	1	-4.80681	uc001dsg.4			chr1	99645942	99694541	NM_017734	NM_017734	2080	5.94604	5.45864	163.45	194.504	3.7315	3.36142	122.843	150.343	4	4.3	170.2	223.85
ALX4	2.31606e-05	0.999977	-4.80608	uc001myb.4			chr11	44260443	44310166	NM_021926	NM_021926	702	5.94604	9.26939	323.378	141.002	3.7315	6.2538	243.744	108.803	4	8	337.71	162
HOXA10-HOXA9	0.00939292	0.990607	-4.78858	uc064cgv.1			chr7	27163534	27180013	BC006537		35238	1.18921	1.02993	18.665	80.9073	0	0	13.3886	62.1453	0	0	18.55	92.53
RP11-588K22.2	0.00191002	0.99809	-4.78736	uc063amr.1			chr4	155734447	155737062	BC039414		36687	1.18921	5.14966	161.35	51.9025	0	3.1269	121.255	39.6258	0	4	168	59
HOXA1	1.90825e-07	1	-4.77167	uc003sye.4			chr7	27092992	27095974	NM_005522	NM_005522	3219	7.13524	6.17959	265.673	135.811	4.66438	3.90862	200.121	104.773	5	5	277.27	156
HOXA11-AS	4.98943e-06	0.999995	-4.76883	uc064chg.1			chr7	27184517	27189167	AF071168		30090	8.32445	22.3907	277.121	597.942	5.59726	16.213	208.775	463.574	6	20.74	289.26	690.23
FGA	0.00560835	0.994392	-4.74711	uc003iod.2	hsa04610	Complement and coagulation cascades	chr4	154583125	154590766	NM_000508	NM_000508	12959	4.75683	6.17959	316.971	13.8407	2.79863	3.90862	238.901	10.0743	3	5	331	15
OSR1	8.77076e-15	1	-4.73755	uc002rdc.4			chr2	19351484	19358653	NM_145260	NM_145260	8427	2.37841	5.14966	143.219	94.4711	0.932876	3.1269	107.549	72.6764	1	4	149.01	108.21
HAND2-AS1	1.99068e-10	1	-4.73018	uc010irm.3			chr4	173530457	173541931	EF529496		28897	28.4221	37.6543	651.166	1139.27	21.3629	27.7981	491.544	883.863	22.9	35.56	681.04	1316.01
MS4A4A	0.000506497	0.999493	-4.72975	uc001noz.4			chr11	60280585	60308972	NM_148975	NM_148975	3721	2.37841	5.14966	63.0124	173.389	0.932876	3.1269	46.9141	133.949	1	4	65	199.44
RP11-319F12.2	0.00133986	0.99866	-4.72072	uc057thr.1			chr10	52973487	52975815			24900	2.37841	2.05986	21.9589	131.486	0.932876	0.781724	15.8786	101.415	1	1	22	151
HOXC6	5.44298e-05	0.999946	-4.71178	uc001sev.4			chr12	54028357	54030823	NM_004503	NM_004503	16981	9.51366	51.4966	492.556	1142.42	6.53013	38.3045	371.639	886.308	7	49	514.91	1319.65
PIK3CG	1.11022e-16	1	-4.69975	uc003vdu.5	hsa05222;;hsa04662;;hsa05221;;hsa05218;;hsa04620;;hsa05220;;hsa04150;;hsa04630;;hsa04070;;hsa04370;;hsa04670;;hsa04666;;hsa00562;;hsa04910;;hsa04810;;hsa04722;;hsa04012;;hsa04660;;hsa04062;;hsa04664;;hsa05142;;hsa05200;;hsa05210;;hsa04210;;hsa04510;;hsa05223;;hsa05211;;hsa05100;;hsa04914;;hsa05212;;hsa04650;;hsa04930;;hsa05215;;hsa05213;;hsa05214;;hsa04960	Small cell lung cancer;;B cell receptor signaling pathway;;Acute myeloid leukemia;;Melanoma;;Toll-like receptor signaling pathway;;Chronic myeloid leukemia;;mTOR signaling pathway;;Jak-STAT signaling pathway;;Phosphatidylinositol signaling system;;VEGF signaling pathway;;Leukocyte transendothelial migration;;Fc gamma R-mediated phagocytosis;;Inositol phosphate metabolism;;Insulin signaling pathwa…	chr7	106865295	106907132	NM_001282426	NM_001282426	3189	1.18921	3.0898	86.8043	60.2674	0	1.56345	64.9002	46.1204	0	2	89.92	68.67
CD93	2.52369e-07	1	-4.69684	uc002wsv.4			chr20	23079348	23086340	NM_012072	NM_012072	5676	34.5584	29.8886	1131.62	575.624	26.1765	21.9039	854.753	446.247	28.06	28.02	1184.27	664.43
CHRM2	6.5401e-06	0.999993	-4.66571	uc003vtg.2	hsa04810;;hsa04080;;hsa04020	Regulation of actin cytoskeleton;;Neuroactive ligand-receptor interaction;;Calcium signaling pathway	chr7	136868668	137020255	NM_001006630	NM_001006630	14696	2.37841	10.2993	242.588	114.194	0.932876	7.03552	182.669	87.9894	1	9	253.09	131.01
SDPR	1.92831e-05	0.999981	-4.63788	uc002utb.4			chr2	191834301	191847255	NM_004657	NM_004657	12264	5.94604	4.11973	196.675	88.2342	3.7315	2.34517	147.96	67.8339	4	3	205	101
IL33	0.00204515	0.997955	-4.63692	uc064sap.1	hsa04623	Cytosolic DNA-sensing pathway	chr9	6241681	6257983	NM_033439	NM_033439	7338	11.8921	8.23946	457.317	77.8364	8.39589	5.47207	344.999	59.761	9	7	478	88.98
HOXD8	1.11022e-16	1	-4.62259	uc002uko.4			chr2	176129739	176132029	NM_019558	NM_019558	13801	1.18921	8.23946	107.885	158.311	0	5.47207	80.8366	122.242	0	7	112	182.01
HOXA5	3.06805e-06	0.999997	-4.62092	uc003syn.2			chr7	27141051	27143668	NM_019102	NM_019102	3224	3.56762	14.419	154.667	321.795	1.86575	10.1624	116.203	249.172	2	13	161	371
PLN	0.00614382	0.993856	-4.59795	uc003pye.4	hsa04020;;hsa05414	Calcium signaling pathway;;Dilated cardiomyopathy	chr6	118548297	118560730	NM_002667	NM_002667	17201	1.18921	2.05986	105.956	6.05529	0	0.781724	79.3787	4.02974	0	1	109.98	6
CNTNAP4	3.38865e-05	0.999966	-4.59706	uc032efc.1			chr16	76277277	76559238	NM_033401	NM_033401	9524	5.94604	4.11973	84.0165	192.904	3.7315	2.34517	62.7927	149.1	4	3	87	222
RAB7B	0.00147727	0.998523	-4.57584	uc031vld.2			chr1	205976739	206003413	NM_001164522	NM_001164522	45258	1.18921	3.0898	100.247	34.6016	0	1.56345	75.0626	26.1933	0	2	104	39
RP11-511B23.1	0	1	-4.56954	uc058rsc.1			chr12	92999217	93019820			35293	1.18921	5.14966	87.2244	95.9417	0	3.1269	65.2178	73.8181	0	4	90.36	109.91
CDH10	7.93025e-11	1	-4.567	uc003jgr.3			chr5	24487099	24644978	NM_006727	NM_006727	569	16.6489	14.419	284.51	484.484	12.1274	10.1624	214.361	375.484	13	13	297	559.07
TBX2-AS1	0	1	-4.56242	uc060ijo.1			chr17	61393457	61411555			40581	1.18921	3.0898	59.1934	74.3935	0	1.56345	44.0271	57.088	0	2	61	85
HOXC-AS2	0.000853023	0.999147	-4.52987	uc031zcj.1			chr12	53995207	53996785	NR_047505	NR_047505	31910	1.18921	6.17959	53.7706	148.182	0	3.90862	39.9275	114.377	0	5	55.32	170.3
SLC30A8	0.00425624	0.995744	-4.51587	uc064psc.1			chr8	116950489	117153082	EF560713		11339	6.57632	2.45124	17.9394	219.997	4.22593	1.07878	12.84	170.136	4.53	1.38	17.79	253.32
LUM	1.33227e-15	1	-4.51474	uc001tbm.4			chr12	91102628	91111831	NM_002345	NM_002345	7759	349.627	1294.62	22730.3	14888.2	273.333	981.846	17182.8	11558.6	293	1256	23807	17210
LIMS3L	0	1	-4.50888	uc002tfw.4			chr2	110465050	110472816	NM_001205288	NM_001205288	35094	6.35037	2.91471	108.381	133.805	4.04868	1.43056	81.2119	103.215	4.34	1.83	112.52	153.68
HOXB9	7.4391e-11	1	-4.50344	uc002inx.4			chr17	48621158	48626356	NM_024017	NM_024017	12754	52.3251	140.071	1635.46	2759.48	40.1137	105.533	1235.65	2141.81	43	135	1712	3189
AC003986.6	8.11573e-14	1	-4.49234	uc064buv.1			chr7	19112473	19114271			27154	1.18921	2.05986	42.0751	61.9283	0	0.781724	31.086	47.4099	0	1	43.07	70.59
MEIS1	0	1	-4.47842	uc002sdu.4			chr2	66435399	66573869	NM_002398	NM_002398	8447	29.7302	70.0354	1273.29	981.19	22.389	52.3755	961.854	761.13	24	67	1332.66	1133.27
MECOM	0	1	-4.46025	uc003ffn.4	hsa05220;;hsa04010;;hsa05200	Chronic myeloid leukemia;;MAPK signaling pathway;;Pathways in cancer	chr3	169084761	169146675	NM_001105078	NM_001105078	1645	34.487	203.566	3017.09	2253.21	26.1205	153.726	2280.13	1748.73	28	196.65	3159.14	2603.74
AC007228.9	0.000180929	0.999819	-4.44467	uc061dhm.1			chr19	56672573	56673901	JD412568		41048	1.18921	1.02993	37.12	41.0289	0	0	27.3401	31.1835	0	0	37.88	46.43
F5	0.00381359	0.996186	-4.43345	uc001ggg.2	hsa04610	Complement and coagulation cascades	chr1	169514165	169586588	NM_000130	NM_000130	17271	7.13524	2.05986	201.449	26.8163	4.66438	0.781724	151.569	20.1487	5	1	210	30
ZNF503	0	1	-4.42902	uc001jxg.4			chr10	75397829	75401906	NM_032772	NM_032772	11550	22.5949	106.948	1471.52	1348.46	16.7918	80.3925	1111.71	1046.28	18	102.84	1540.29	1557.84
RP11-166D19.1	0	1	-4.42559	uc058inl.1			chr11	122089102	122102178	AK123947		34626	38.6136	49.3749	925.699	994.581	29.3576	36.6941	699.085	771.527	31.47	46.94	968.59	1148.75
GIMAP1	0.000485128	0.999515	-4.42084	uc003whq.4			chr7	150716556	150724284	NM_130759	NM_130759	21680	1.18921	1.02993	39.3541	37.4909	0	0	29.029	28.4365	0	0	40.22	42.34
LRP1B	0	1	-4.41976	uc002tvj.2			chr2	140231422	142131701	NM_018557	NM_018557	12304	17.8381	30.898	493.74	578.661	13.0603	22.67	372.534	448.604	14	29	516.15	667.94
COL3A1	0	1	-4.41807	uc002uqj.2	hsa04510;;hsa04512	Focal adhesion;;ECM-receptor interaction	chr2	188974319	189012746	NM_000090	NM_000090	12275	7193.51	12609.5	216727	206655	5642.04	9569.87	163840	160448	6048	12242	227002	238895
ACTA2	0	1	-4.41804	uc001kfq.4	hsa04270	Vascular smooth muscle contraction	chr10	88935075	88991390	NM_001141945	NM_001141945	3431	141.932	589.399	8529.91	7133.54	110.406	446.576	6447.69	5537.86	118.35	571.27	8933.34	8245.48
FGG	0.00895886	0.991041	-4.39853	uc003iog.4	hsa04610	Complement and coagulation cascades	chr4	154604133	154612849	NM_000509	NM_000509	12958	3.56762	5.14966	201.449	11.2455	1.86575	3.1269	151.569	8.05948	2	4	210	12
OLFML1	0	1	-4.38827	uc001mfi.4			chr11	7485481	7511377	NM_198474	NM_198474	15235	2.79464	11.3705	188.254	137.005	1.25938	7.84851	141.594	105.7	1.35	10.04	196.18	157.38
HOXB6	8.75966e-14	1	-4.38498	uc010dbh.2			chr17	48595750	48604992	AK292200		3521	46.1888	86.298	1709.02	1087.64	35.3	64.719	1291.26	843.78	37.84	82.79	1789.05	1256.33
HOXB3	4.2324e-08	1	-4.38167	uc010dbf.4			chr17	48550005	48590272	AK291182		4985	35.6881	141.739	1322.52	2404.55	27.0627	106.799	999.075	1866.24	29.01	136.62	1384.23	2778.7
HABP2	0.00179332	0.998207	-4.38001	uc001lai.5			chr10	113553025	113589599	NM_004132	NM_004132	9063	2.37841	5.14966	137.061	48.1395	0.932876	3.1269	102.893	36.7042	1	4	142.56	54.65
HOXD12	0.0316047	0.968395	-4.37965	uc010zev.2			chr2	176099729	176101193	NM_021193	NM_021193	12631	2.37841	12.3592	60.1482	275.083	0.932876	8.59897	44.7488	212.905	1	11	62	317
TYRP1	0	1	-4.36642	uc003zkv.5	hsa01100;;hsa04916;;hsa00350	Metabolic pathways;;Melanogenesis;;Tyrosine metabolism	chr9	12693434	12710290	NM_000550	NM_000550	3376	3.56762	10.2993	186.173	128.026	1.86575	7.03552	140.021	98.7286	2	9	194	147
PRRX1	0	1	-4.35958	uc001ghf.4			chr1	170663905	170739419	NM_022716	NM_022716	4514	54.7035	422.015	5717.42	4097.11	41.9794	319.53	4321.51	3180.35	45	408.75	5987.5	4735.32
TWIST1	0	1	-4.35677	uc003sum.3			chr7	19115467	19117672	NM_000474	NM_000474	5268	19.0273	99.9034	1175.45	1289.28	13.9931	75.0455	887.889	1000.34	15	96	1230.18	1489.43
NR2F2	0	1	-4.35195	uc010uri.3			chr15	96330716	96340263	NM_021005	NM_021005	15614	19.0749	112.293	1146.88	1563.61	14.0305	84.4497	866.294	1213.33	15.04	108.03	1200.26	1806.56
NPPB	0	1	-4.34858	uc001atj.4	hsa04270	Vascular smooth muscle contraction	chr1	11857463	11858931	NM_002521	NM_002521	5094	9.51366	44.2871	580.64	543.246	6.53013	32.8324	438.228	421.108	7	42	607.17	627
CDH19	0.00859233	0.991408	-4.34604	uc002lkc.3			chr18	66501082	66604134	NM_021153	NM_021153	1166	2.37841	2.05986	2.88329	115.137	0.932876	0.781724	1.45795	88.7214	1	1	2.02	132.1
RP11-510C10.3	0.025441	0.974559	-4.34272	uc001dgp.1			chr1	75129973	75132576	AK055631		23723	2.37841	1.02993	15.9154	80.9332	0.932876	0	11.3099	62.1654	1	0	15.67	92.56
HOXA10	0	1	-4.33352	uc011jzm.3			chr7	27170590	27174306	NM_018951	NM_018951	33643	33.2978	164.151	1608.34	2399.98	25.1877	123.81	1215.15	1862.69	27	158.38	1683.6	2773.41
SNAI2	0	1	-4.32512	uc064mrw.1	hsa04520	Adherens junction	chr8	48917767	48921740	AK223368		391	77.2985	204.956	2611.46	3073.49	59.7041	154.781	1973.48	2385.61	64	198	2734.28	3552
HOXD11	3.22002e-06	0.999997	-4.32371	uc010fqx.4			chr2	176104215	176109754	AK309681		6022	4.86386	43.6794	333.374	666.004	2.88259	32.3712	251.301	516.418	3.09	41.41	348.18	768.91
TSHZ1	0	1	-4.3202	uc060qea.1			chr18	75211528	75288641	AL833321		14521	14.2943	70.0354	800.066	911.753	10.2803	52.3755	604.109	707.219	11.02	67	837	1053
HOXA6	0.0100825	0.989918	-4.29324	uc003syo.3			chr7	27145395	27147774	NM_024014	NM_024014	3225	1.18921	7.82748	44.672	158.822	0	5.15938	33.0492	122.638	0	6.6	45.79	182.6
COL2A1	2.44868e-06	0.999998	-4.28714	uc001rqu.4	hsa04512;;hsa04510	ECM-receptor interaction;;Focal adhesion	chr12	47972964	48004486	NM_001844	NM_001844	7743	304.437	1069.04	9227.54	17614.1	237.883	810.625	6975.08	13675	255	1036.97	9664.05	20361.1
SOX6	2.62999e-11	1	-4.28336	uc001mmg.3			chr11	15966448	16476388	NM_033326	NM_033326	3774	20.6446	44.4004	489.463	803.64	15.2619	32.9184	369.301	623.28	16.36	42.11	511.67	928.02
ROBO4	1.00375e-06	0.999999	-4.27855	uc001qbg.4			chr11	124883690	124898281	NM_019055	NM_019055	9658	5.94604	7.20952	185.447	96.2964	3.7315	4.69035	139.472	74.0935	4	6	193.24	110.32
PAPPA-AS1	0.00192851	0.998071	-4.27432	uc033dge.2			chr9	116398156	116400606	NR_103711	NR_103711	34925	1.18921	1.02993	18.0922	51.1931	0	0	12.9555	39.075	0	0	17.95	58.18
CYSLTR2	0	1	-4.27145	uc010ada.2			chr13	48653710	48708176	AK291739		9436	7.13524	14.419	180.445	262.107	4.66438	10.1624	135.69	202.83	5	13	188	302
DLX2	0.0141955	0.985804	-4.25215	uc002uhn.4			chr2	172099438	172102900	NM_004405	NM_004405	4473	5.94604	23.6884	33.4156	557.208	3.7315	17.1979	24.5397	431.948	4	22	34	643.14
SH3TC1	0	1	-4.24728	uc003gkv.5			chr4	8199366	8241103	NM_018986	NM_018986	5572	21.4057	56.6463	685.498	822.654	15.8589	42.2131	517.499	638.042	17	54	717	950
RP11-357H14.17	0.00302849	0.996971	-4.24442	uc060gwo.1			chr17	48635922	48647023			42336	7.13524	11.3293	95.4733	280.273	4.66438	7.81724	71.4538	216.934	5	10	99	323
NWD2	0.0283701	0.97163	-4.23894	uc011bxz.3			chr4	37244219	37449465	NM_001144990	NM_001144990	13494	2.37841	11.3293	229.136	55.3626	0.932876	7.81724	172.5	42.3123	1	10	239	63
CDX2	0	1	-4.2338	uc001urv.5			chr13	27962136	27971139	NM_001265	NM_001265	11527	32.1086	75.185	1199.14	845.145	24.2548	56.2842	905.803	655.504	26	72	1255	976
FAP	0.02003	0.97997	-4.2245	uc002ucd.3			chr2	162170689	162243535	NM_004460	NM_004460	1405	2.37841	35.0177	561.975	162.507	0.932876	25.7969	424.118	125.5	1	33	587.62	186.86
GPR115	4.21257e-06	0.999996	-4.224	uc003ozb.3			chr6	47698552	47722021	AK095395		9580	4.75683	17.5088	147.029	294.451	2.79863	12.5076	110.429	227.942	3	16	153	339.39
AC020571.3	3.3548e-10	1	-4.21796	uc002utn.2			chr2	196260113	196264204	NR_110225	NR_110225	25662	2.37841	2.05986	52.5103	55.3626	0.932876	0.781724	38.9748	42.3123	1	1	54	63
RP1-170O19.14	3.13591e-06	0.999997	-4.21762	uc064chm.1			chr7	27186572	27193448			33753	2.37841	1.02993	40.4329	48.252	0.932876	0	29.8446	36.7915	1	0	41.35	54.78
GPR183	0.0437085	0.956291	-4.21452	uc001vog.4			chr13	99294529	99307405	NM_004951	NM_004951	12491	3.56762	2.05986	109.794	19.8959	1.86575	0.781724	82.2801	14.7757	2	1	114	22
MIR503HG	0	1	-4.21217	uc065bef.1			chrX	134543336	134546632	BC007360		23564	26.1626	27.8082	520.329	505.184	19.5904	20.3248	392.635	391.556	21	26	544	583
RP11-724O16.1	1.35161e-07	1	-4.209	uc010zdh.2			chr2	169479479	169525922	AK302851		32445	1.18921	1.02993	24.3648	41.7901	0	0	17.6974	31.7745	0	0	24.52	47.31
BMP5	1.63909e-08	1	-4.20624	uc003pcq.4	hsa04350;;hsa04340;;hsa04060	TGF-beta signaling pathway;;Hedgehog signaling pathway;;Cytokine-cytokine receptor interaction	chr6	55753644	55875564	NM_021073	NM_021073	3991	33.2978	82.3946	780.017	1380.6	25.1877	61.7562	588.952	1071.23	27	79	816	1594.99
TFPI2	0.000251223	0.999749	-4.19937	uc003umy.2			chr7	93885396	93890991	NM_006528	NM_006528	3185	228.328	384.165	7748.61	3528.5	178.179	290.801	5857.04	2738.88	191	372	8115	4078
TBX4	0	1	-4.18978	uc002izi.3			chr17	61456445	61484303	NM_018488	NM_018488	5112	63.9674	137.929	1819.64	1889.6	49.2465	103.907	1374.89	1466.42	52.79	132.92	1904.92	2183.4
FILIP1L	0	1	-4.18296	uc003dto.5			chr3	99847927	100114513	NM_001042459	NM_001042459	12232	9.60879	94.1049	829.959	1078.46	6.60476	70.6444	626.707	836.654	7.08	90.37	868.31	1245.72
HOXD3	0.000752132	0.999248	-4.17847	uc061pyi.1			chr2	176160890	176173085	BC005124		6012	1.18921	4.11973	34.0267	86.6598	0	2.34517	25.0016	66.6116	0	3	34.64	99.18
HOXB8	0	1	-4.17463	uc002inw.3			chr17	48612345	48614939	NM_024016	NM_024016	4981	28.541	67.9858	774.288	993.361	21.4562	50.8199	584.622	770.58	23	65.01	810	1147.34
DKK1	0	1	-4.16344	uc001jjr.4	hsa04310	Wnt signaling pathway	chr10	52314295	52317657	NM_012242	NM_012242	3462	170.057	486.128	5082.04	6700.61	132.468	368.192	3841.18	5201.72	142	471	5322	7745
NCAM2	0.00672759	0.993272	-4.15885	uc002yld.3	hsa05020;;hsa04514	Prion diseases;;Cell adhesion molecules (CAMs)	chr21	20998314	21543329	NM_004540	NM_004540	9721	1.18921	2.05986	19.0947	63.148	0	0.781724	13.7134	48.3569	0	1	19	72
GLIPR1L1	0	1	-4.15156	uc001sxn.4			chr12	75334682	75370560	NM_152779	NM_152779	13358	5.94604	10.2993	180.445	132.351	3.7315	7.03552	135.69	102.087	4	9	188	152
RP11-514P8.6	0.0130466	0.986953	-4.15036	uc064gov.1			chr7	102582522	102642869	AK296589		19505	1.18921	1.02993	0.954733	62.5079	0	0	0	47.8599	0	0	0	71.26
MAB21L1	3.35287e-13	1	-4.14319	uc032aca.2			chr13	35474181	35477209	NM_005584	NM_005584	14620	3.59141	13.5024	196.637	129.332	1.88441	9.46668	147.931	99.7428	2.02	12.11	204.96	148.51
HOXA13	0	1	-4.13207	uc003szb.2			chr7	27194363	27200106	NM_000522	NM_000522	3232	66.6194	72.1055	1077.93	1378.18	51.3268	53.9468	814.169	1069.36	55.02	69.01	1128.04	1592.2
DLL4	0	1	-4.12796	uc001zng.3	hsa04330	Notch signaling pathway	chr15	40929392	40939072	NM_019074	NM_019074	6039	11.8921	19.5687	241.547	332.176	8.39589	14.071	181.882	257.232	9	18	252	383
DLX1	0.0285426	0.971457	-4.12268	uc002uhl.4			chr2	172085225	172089677	NM_178120	NM_178120	8494	2.37841	47.3769	29.5967	860.716	0.932876	35.1776	21.6527	667.594	1	45	30	994
IL10RB-AS1	0	1	-4.11843	uc002yrj.3			chr21	33263872	33266260	AK123722		23586	1.18921	6.66366	75.6817	84.2117	0	4.27603	56.4918	64.7109	0	5.47	78.27	96.35
TFAP2B	0.0162751	0.983725	-4.1134	uc003pag.4			chr6	50818722	50847613	NM_003221	NM_003221	204	3.56762	13.3891	12.4115	304.494	1.86575	9.38069	8.66106	235.74	2	12	12	351
FOXC2	1.43219e-14	1	-4.09133	uc002fjq.4			chr16	86567250	86569728	NM_005251	NM_005251	13936	16.6489	27.8082	469.824	311.008	12.1274	20.3248	354.454	240.797	13	26	491.1	358.53
NIPAL4	6.09214e-06	0.999994	-4.08666	uc003lwx.5			chr5	157460018	157474717	NM_001099287	NM_001099287	13194	14.2705	18.5388	192.856	387.547	10.2616	13.2893	145.073	300.222	11	17	201	447.01
TMEM204	0	1	-4.08184	uc002cmc.4			chr16	1528687	1555580	NM_001256541	NM_001256541	6427	29.7302	58.7061	687.408	833.034	22.389	43.7766	518.942	646.102	24	56	719	962
PAG1	0	1	-4.0813	uc003ybz.4			chr8	80967809	81112068	NM_018440	NM_018440	1346	44.512	85.9066	976.176	1254.36	33.9847	64.4219	737.244	973.222	36.43	82.41	1021.46	1449.06
SYNPO	0	1	-4.07242	uc003lsp.4			chr5	150640657	150659220	NM_007286	NM_007286	13062	343.122	548.882	6779.58	8249.87	268.23	415.823	5124.48	6404.58	287.53	531.93	7100.02	9535.97
SST	0	1	-4.07193	uc003frn.4	hsa04080	Neuroactive ligand-receptor interaction	chr3	187668905	187670399	NM_001048	NM_001048	9974	4.75683	5.14966	90.6996	98.6147	2.79863	3.1269	67.845	75.8934	3	4	94	113
MMRN1	0	1	-4.06747	uc003hst.4			chr4	89879531	89954629	BC063848		7669	23.7841	53.5565	535.605	783.727	17.7246	39.8679	404.183	607.819	19	51	560	905
PRR9	0	1	-4.06715	uc021ozw.1			chr1	153217583	153219317	NM_001195571	NM_001195571	19075	2.37841	17.5088	161.35	194.634	0.932876	12.5076	121.255	150.444	1	16	168	224
ITGA8	4.55191e-15	1	-4.06602	uc001ioc.2	hsa04810;;hsa04512;;hsa04510;;hsa05412;;hsa04514;;hsa05414;;hsa05410	Regulation of actin cytoskeleton;;ECM-receptor interaction;;Focal adhesion;;Arrhythmogenic right ventricular cardiomyopathy (ARVC);;Cell adhesion molecules (CAMs);;Dilated cardiomyopathy;;Hypertrophic cardiomyopathy (HCM)	chr10	15513948	15720125	NM_003638	NM_003638	1397	42.9066	158.661	1359.06	2039.65	32.7253	119.643	1026.7	1582.92	35.08	153.05	1422.5	2356.86
NKX2-3	0	1	-4.05812	uc009xwj.4			chr10	99532932	99536524	NM_145285	NM_145285	4957	1.18921	9.26939	84.0738	112.62	0	6.2538	62.836	86.767	0	8	87.06	129.19
HOXD13	0	1	-4.04665	uc002ukf.2			chr2	176092890	176095938	NM_000523	NM_000523	6023	7.15903	40.1674	334.166	470.228	4.68304	29.7055	251.9	364.416	5.02	38	349.01	542.59
ANKRD1	0.00054652	0.999453	-4.04458	uc001khe.2			chr10	90912095	90921276	NM_014391	NM_014391	9058	45.1899	410.943	2341	5208.41	34.5164	311.126	1769.02	4043.17	37	398	2451	6020
ZEB1	0	1	-4.04167	uc001ivs.5			chr10	31319124	31529202	NM_030751	NM_030751	9045	36.8892	149.052	1400.21	1684.24	28.0049	112.349	1057.8	1306.99	30.02	143.72	1465.6	1946.01
ARHGDIB	0	1	-4.03901	uc001rcq.2	hsa04722;;hsa04962	Neurotrophin signaling pathway;;Vasopressin-regulated water reabsorption	chr12	14942016	14961669	NM_001175	NM_001175	3865	82.0553	139.041	1852.18	1804.48	63.4356	104.751	1399.48	1400.33	68	134	1939	2085
HTR2B	0	1	-4.02151	uc002vro.4	hsa04020;;hsa04080;;hsa04540	Calcium signaling pathway;;Neuroactive ligand-receptor interaction;;Gap junction	chr2	231108229	231125118	NM_000867	NM_000867	7116	8.32445	7.95108	164.271	121.928	5.59726	5.25319	123.463	93.9937	6	6.72	171.06	139.95
ABCA8	1.20509e-11	1	-4.01173	uc002jhq.5	hsa02010	ABC transporters	chr17	68868051	68955241	NM_001288985	NM_001288985	8036	13.1764	4.36691	186.135	118.571	9.40339	2.53279	139.992	91.3878	10.08	3.24	193.96	136.07
RUNX2	0.000222629	0.999777	-4.00988	uc011dvy.2			chr6	45328316	45551082	NM_001015051	NM_001015051	5555	7.14713	11.3396	96.6762	222.835	4.67371	7.82506	72.3632	172.339	5.01	10.01	100.26	256.6
EBF3	0	1	-4.00751	uc001lki.3			chr10	129835282	129963841	NM_001005463	NM_001005463	3463	21.4057	54.6688	564.954	680.242	15.8589	40.7122	426.37	527.473	17	52.08	590.74	785.37
ART4	0.00129153	0.998708	-4.00717	uc001rcl.2			chr12	14825568	14843495	NM_021071	NM_021071	3862	41.9196	59.9729	478.245	1181.8	31.951	44.7381	360.82	916.887	34.25	57.23	499.92	1365.18
FAM198B	0	1	-4.00077	uc003ipr.5			chr4	158124473	158173050	NM_001128424	NM_001128424	11165	133.667	413.446	3767.48	5012.53	103.922	313.026	2847.4	3891.09	111.4	400.43	3945.11	5793.56
HOXA11	9.18421e-09	1	-3.99465	uc003syx.4			chr7	27181514	27185216	NM_005523	NM_005523	77	28.541	91.5919	713.357	1223.11	21.4562	68.737	538.559	948.957	23	87.93	746.18	1412.93
RP11-43N5.1	0.0212628	0.978737	-3.98424	uc001stu.4			chr12	67709046	67729475	NR_110063	NR_110063	34905	2.28328	2.10106	17.8344	72.8364	0.858246	0.812993	12.7606	55.8791	0.92	1.04	17.68	83.2
HAND2	0	1	-3.98283	uc003ith.2			chr4	173526090	173530229	NM_021973	NM_021973	11152	98.6685	327.415	2795.77	3962.18	76.4679	247.728	2112.82	3075.59	81.97	316.9	2927.33	4579.34
FOXF2	0	1	-3.9732	uc003mtm.3			chr6	1389833	1395597	NM_001452	NM_001452	7390	7.43254	19.0537	240.822	196.269	4.8976	13.6802	181.334	151.713	5.25	17.5	251.24	225.89
RP11-394O4.5	0	1	-3.97	uc063iol.1			chr5	149430285	149432834	GQ292874		41381	14.5559	13.8011	226.892	238.544	10.4855	9.69338	170.803	184.535	11.24	12.4	236.65	274.76
URAD	0	1	-3.96924	uc010aan.2	hsa00230;;hsa01100	Purine metabolism;;Metabolic pathways	chr13	27977713	27988654	NM_001105577	NM_001105577	15140	2.37841	5.14966	61.1029	77.8537	0.932876	3.1269	45.4706	59.7745	1	4	63	89
COLEC11	0	1	-3.96731	uc002qya.5			chr2	3595091	3644458	NM_024027	NM_024027	4751	47.9488	40.8265	799.207	610.399	36.6807	30.2058	603.46	473.246	39.32	38.64	836.1	704.63
TGFBI	0	1	-3.96653	uc003lbf.5			chr5	136028894	136063817	NM_000358	NM_000358	5063	683.794	4159.9	31785.9	43957.1	535.471	3156.6	24028.7	34127.9	574	4038	33292	50814
MIR181A2HG	0.0026418	0.997358	-3.96392	uc064vqh.1			chr9	124658466	124698631	AB593023		23669	1.18921	4.11973	27.6873	76.1236	0	2.34517	20.2092	58.4312	0	3	28	87
KCTD12	0	1	-3.96316	uc010aeu.2			chr13	76880165	76886390	NM_138444	NM_138444	14296	456.715	899.913	11678	9501.72	357.338	682.258	8827.58	7376.53	383.05	872.76	12230.7	10983.1
HTR1E	0	1	-3.95822	uc003pli.4	hsa04080	Neuroactive ligand-receptor interaction	chr6	86937305	87016683	NM_000865	NM_000865	12337	10.7029	19.5687	249.185	242.211	7.46301	14.071	187.656	187.383	8	18	260	279
SLC18A3	0.000106783	0.999893	-3.95468	uc001jhw.3			chr10	49610300	49612720	NM_003055	NM_003055	16080	1.18921	3.0898	43.9177	43.252	0	1.56345	32.479	32.9095	0	2	45	49
RHOJ	0	1	-3.95352	uc001xgb.3			chr14	63204407	63293219	NM_020663	NM_020663	5815	38.5541	113.972	1062.75	1321.11	29.311	85.7239	802.693	1025.04	31.42	109.66	1112.14	1526.22
ISLR	0	1	-3.95288	uc002axg.2			chr15	74173670	74176872	NM_005545	NM_005545	6050	42.8115	120.502	1414.91	1134.93	32.6507	90.68	1068.92	880.498	35	116	1481	1311
NKX3-2	5.56118e-07	0.999999	-3.94718	uc003gmx.3			chr4	13540829	13545050	NM_001189	NM_001189	3671	1.18921	2.05986	44.8724	25.9512	0	0.781724	33.2007	19.4771	0	1	46	29
MEIS2	0	1	-3.94634	uc001zjo.5			chr15	36891849	37100530	NM_170677	NM_170677	6787	133.191	218.366	3096.16	2344.08	103.549	164.959	2339.9	1819.29	111	211.02	3241.96	2708.79
NUTM2A	0	1	-3.94394	uc001kek.4			chr10	87225447	87234978	NM_001099338	NM_001099338	15465	1.18921	9.83585	96.0461	94.2895	0	6.68374	71.8868	72.5353	0	8.55	99.6	108
HOXB2	0	1	-3.93241	uc002inm.5			chr17	48542654	48544989	NM_002145	NM_002145	13461	34.487	133.891	1325.41	1265.81	26.1205	100.842	1001.26	982.115	28	129	1387.25	1462.3
LRRN4	0	1	-3.92911	uc002wmo.4			chr20	6040777	6054049	NM_152611	NM_152611	5707	73.7308	312.069	2544.36	3352.9	56.9054	236.081	1922.76	2602.54	61	302	2664	3875
IGFBP7	5.47623e-08	1	-3.92893	uc003hcn.4			chr4	57030772	57110385	NM_001553	NM_001553	10914	152.171	701.641	4787.52	8237.26	118.438	531.768	3618.53	6394.79	126.96	680.25	5013.51	9521.39
KCNJ13	9.2435e-09	1	-3.91924	uc002vtp.4			chr2	232766463	232776568	NM_002242	NM_002242	4415	2.37841	1.02993	44.1659	27.6813	0.932876	0	32.6666	20.8203	1	0	45.26	31
EBF1	0	1	-3.91574	uc010jip.4			chr5	158695919	159099761	NM_024007	NM_024007	11232	3.56762	21.6286	202.403	198.094	1.86575	15.6345	152.29	153.13	2	20	211	228
RPE65	0.0448047	0.955195	-3.91052	uc001dei.2	hsa00830	Retinol metabolism	chr1	68428821	68449959	NM_000329	NM_000329	4593	1.18921	1.02993	44.8724	8.65041	0	0	33.2007	6.04461	0	0	46	9
TLR4	4.00888e-05	0.99996	-3.9058	uc004bjz.5	hsa04620;;hsa05142;;hsa05140;;hsa05130	Toll-like receptor signaling pathway;;Chagas disease;;Leishmaniasis;;Pathogenic Escherichia coli infection	chr9	117704371	117716871	NM_138554	NM_138554	7301	57.0819	115.352	856.395	1748.25	43.8452	86.7714	646.693	1356.68	47	111	896	2020
IFI44L	0	1	-3.90187	uc010oro.2			chr1	78620402	78646145	NM_006820	NM_006820	7524	1.18921	11.3396	88.7902	118.511	0	7.82506	66.4015	91.3408	0	10.01	92	136
COL6A3	0.0359183	0.964082	-3.90018	uc002vwl.3	hsa04510;;hsa04512	Focal adhesion;;ECM-receptor interaction	chr2	237324011	237414375	NM_004369	NM_004369	10889	1311.35	3808.79	21325.7	55140	1027.76	2890.11	16121	42810.4	1101.71	3697.1	22335.8	63741.6
ADCY4	5.66762e-11	1	-3.8992	uc001wox.3	hsa05414;;hsa04912;;hsa04540;;hsa04916;;hsa04914;;hsa04742;;hsa04020;;hsa04114;;hsa04062;;hsa04270;;hsa00230	Dilated cardiomyopathy;;GnRH signaling pathway;;Gap junction;;Melanogenesis;;Progesterone-mediated oocyte maturation;;Taste transduction;;Calcium signaling pathway;;Oocyte meiosis;;Chemokine signaling pathway;;Vascular smooth muscle contraction;;Purine metabolism	chr14	24318348	24335071	NM_139247	NM_139247	6098	23.1301	23.6884	275.507	443.022	17.2116	17.1979	207.555	343.293	18.45	22	287.57	511.14
FLI1	8.88178e-15	1	-3.89665	uc010sbu.3			chr11	128693769	128813267	NM_002017	NM_002017	9380	92.7938	225.576	1909.75	2851.97	71.8595	170.432	1443.01	2213.62	77.03	218.02	1999.3	3295.92
NUTM2E	2.28484e-12	1	-3.89662	uc057umg.1			chr10	79841357	79850878			25472	5.95793	1.02993	62.5923	61.4266	3.74083	0	46.5965	47.0203	4.01	0	64.56	70.01
CFH	0.0106618	0.989338	-3.89504	uc001gtj.4	hsa04610	Complement and coagulation cascades	chr1	196651877	196747504	NM_000186	NM_000186	7	1.18921	6.83875	120.325	19.0309	0	4.40893	90.2411	14.1041	0	5.64	125.03	21
FOXC1	0	1	-3.89407	uc003mtp.4			chr6	1609971	1613897	NM_001453	NM_001453	727	11.8921	60.7248	519.48	580.045	8.39589	45.3087	391.993	449.679	9	57.96	543.11	669.54
HOXD-AS2	8.77932e-07	0.999999	-3.89013	uc061pyc.1			chr2	176121610	176137013	BC009347		28998	1.18921	3.0898	30.0836	53.2087	0	1.56345	22.0208	40.6399	0	2	30.51	60.51
KCNJ16	0	1	-3.88305	uc031reh.2			chr17	70075224	70135603	NM_001291625	NM_001291625	9618	8.32445	20.6604	250.121	197.273	5.59726	14.8997	188.364	152.492	6	19.06	260.98	227.05
HOXA7	8.21739e-11	1	-3.88095	uc003sys.4			chr7	27153715	27156677	NM_006896	NM_006896	5259	4.75683	18.2092	138.751	219.314	2.79863	13.0392	104.171	169.605	3	16.68	144.33	252.53
HOXC11	0.0166574	0.983343	-3.87172	uc058oto.1			chr12	53973125	53977643	NM_014212	NM_014212	5349	1.18921	21.6286	83.0618	270.542	0	15.6345	62.071	209.379	0	20	86	311.75
MSRB3	3.10862e-15	1	-3.86855	uc001ssm.3			chr12	65278642	65466907	NM_001193460	NM_001193460	13485	89.4165	163.141	1491.98	2216.56	69.2101	123.043	1127.18	1720.28	74.19	157.4	1561.72	2561.37
ASXL3	2.03705e-08	1	-3.86813	uc010dmg.2			chr18	33578631	33751192	NM_030632	NM_030632	8052	38.0546	53.5565	497.416	859.851	28.9192	39.8679	375.313	666.922	31	51	520	993
TBX18	0	1	-3.85863	uc003pkl.4			chr6	84732601	84764519	NM_001080508	NM_001080508	4095	38.0546	56.6463	704.593	688.573	28.9192	42.2131	531.934	533.94	31	54	737	795
HOXD1	0.0444155	0.955584	-3.85692	uc002ukv.5			chr2	176188578	176190907	NM_024501	NM_024501	6011	2.37841	16.6437	57.7709	237.212	0.932876	11.8509	42.9517	183.501	1	15.16	59.51	273.22
CFI	0.0245636	0.975436	-3.84696	uc003hzr.5	hsa04610	Complement and coagulation cascades	chr4	109740693	109802179	NM_000204	NM_000204	19537	7.92012	10.4847	265.54	18.5205	5.28008	7.17623	200.02	13.7078	5.66	9.18	277.13	20.41
PRDM6	0	1	-3.84669	uc003kti.4			chr5	123089120	123194266	NM_001136239	NM_001136239	825	20.6446	56.6875	640.769	491.023	15.2619	42.2444	483.684	380.562	16.36	54.04	670.15	566.63
KIF26B	0	1	-3.84285	uc001ibf.1			chr1	245154984	245703126	NM_018012	NM_018012	10752	109.407	372.835	3911.92	3026.78	84.8917	282.203	2956.6	2349.34	91	361	4096.4	3498
CD248	0	1	-3.84226	uc001ohm.1			chr11	66314486	66317044	NM_020404	NM_020404	13601	173.624	273.962	2867.06	3571.75	135.267	207.157	2166.71	2772.46	145	265	3002	4128
SMCO3	0.000171155	0.999829	-3.8386	uc001rck.1			chr12	14804649	14814182	NM_001013698	NM_001013698	14404	4.75683	4.11973	100.247	45.8472	2.79863	2.34517	75.0626	34.9244	3	3	104	52
VTN	0	1	-3.83689	uc002hbc.4	hsa04510;;hsa04512	Focal adhesion;;ECM-receptor interaction	chr17	28367275	28370822	NM_000638	NM_000638	3604	16.6489	72.0952	598.617	688.573	12.1274	53.939	451.819	533.94	13	69	626	795
RP11-710C12.1	0	1	-3.82943	uc062yhm.1			chr4	95549128	95552457			41735	5.94604	7.20952	107.885	98.1043	3.7315	4.69035	80.8366	75.4972	4	6	112	112.41
[truncated: 6,334 more rows]

## Sheet: A3sF3s
GeneSymbol	PPEE	PPDE	FC(log2)	kgId	KEGGPathwayId	KEGGPathwayDesc	Chrom	ChromStart	ChromEnd	mRNA	RefSeq	clusterId	CN_A3-1-1	CN_A3-3-1	CN_F3-5-2	CN_F3-6-1	AN_A3-1-1	AN_A3-3-1	AN_F3-5-2	AN_F3-6-1	RN_A3-1-1	RN_A3-3-1	RN_F3-5-2	RN_F3-6-1
[truncated: 468 more rows]

## Sheet: A3sH3s
GeneSymbol	PPEE	PPDE	FC(log2)	kgId	KEGGPathwayId	KEGGPathwayDesc	Chrom	ChromStart	ChromEnd	mRNA	RefSeq	clusterId	CN_A3-1-1	CN_A3-3-1	CN_H3-1-1	CN_H3-3-1	AN_A3-1-1	AN_A3-3-1	AN_H3-1-1	AN_H3-3-1	RN_A3-1-1	RN_A3-3-1	RN_H3-1-1	RN_H3-3-1
[truncated: 1,443 more rows]

[truncated: 20 more sheets: F3sH3s, Summary2, A3A2, A3F3, A3H3, F3A2, F3H3, H3A2, Summary3, A2-1-1_A2, A2-2-2_A2, A3-1-1_A3, A3-3-1_A3, F3-5-2_F3, F3-6-1_F3, H3-1-1_H3, H3-3-1_H3, Summary4, A2-1-1_A2-2-2, H3-1-1_H3-3-1]
