# Supplementary material for: Distinct and Shared Determinants of Cardiomyocyte Contractility in Multi-Lineage Competent Ethnically Diverse Human iPSCs
Source: Sci Rep. 2016 Dec 5;6:37637. doi: 10.1038/srep37637 (PMC5137163; doi:10.1038/srep37637)
Supplement: Supplementary Dataset 2 [file srep37637-s7.xls]

## Sheet: I. A2 Dependent
Category	Term ID	Term Description	EASE Score	Genes	Count
BP	GO:0045449	regulation of transcription	4.70645e-09	ACVRL1,ADORA2A,AFF3,AMH,ANKRD1,BARHL1,BHLHE40,BMP10,BTG2,CAT,CYTL1,DLX1,DMBX1,EBF2,EOMES,FEZF1,FGF10,FLI1,FOSL1,FOXA2,FOXC1,FOXF1,FOXQ1,FOXS1,FZD1,GATA2,GATA3,GATA4,GATA6,GDF6,GSC,HAND2,HEY1,HLX,HNF1B,HNF4A,HOPX,HOXA10,HOXA11,HOXA9,HOXB2,HOXB3,HOXB5,HOXB9,HOXC10,HOXC11,HOXC6,HOXD11,HOXD13,HOXD9,IGF2,IHH,IRX1,IRX2,IRX3,IRX5,ISL1,LHX1,LHX2,LHX5,LHX9,MECOM,MEOX1,MEOX2,MKX,MSC,MSX1,MSX2,NFIX,NKX2-5,N…	96
BP	GO:0006355	regulation of transcription, DNA-dependent	1.60955e-11	ADORA2A,ANKRD1,BARHL1,BHLHE40,CYTL1,DLX1,DMBX1,EBF2,EOMES,FLI1,FOSL1,FOXA2,FOXC1,FOXF1,FOXQ1,FOXS1,GATA2,GATA3,GATA4,GATA6,GSC,HAND2,HEY1,HLX,HNF1B,HNF4A,HOPX,HOXA10,HOXA11,HOXA9,HOXB2,HOXB3,HOXB5,HOXB9,HOXC10,HOXC11,HOXC6,HOXD11,HOXD13,HOXD9,IGF2,IHH,IRX1,IRX2,IRX3,IRX5,ISL1,LHX1,LHX2,LHX5,LHX9,MECOM,MEOX1,MEOX2,MKX,MSX1,MSX2,NFIX,NKX2-5,NR2F2,PLAGL1,PRRX1,RAX,RUNX1,SNAI2,SOX21,SOX30,TBX15,TBX2,…	80
BP	GO:0051252	regulation of RNA metabolic process	4.93164e-11	ADORA2A,ANKRD1,BARHL1,BHLHE40,CYTL1,DLX1,DMBX1,EBF2,EOMES,FLI1,FOSL1,FOXA2,FOXC1,FOXF1,FOXQ1,FOXS1,GATA2,GATA3,GATA4,GATA6,GSC,HAND2,HEY1,HLX,HNF1B,HNF4A,HOPX,HOXA10,HOXA11,HOXA9,HOXB2,HOXB3,HOXB5,HOXB9,HOXC10,HOXC11,HOXC6,HOXD11,HOXD13,HOXD9,IGF2,IHH,IRX1,IRX2,IRX3,IRX5,ISL1,LHX1,LHX2,LHX5,LHX9,MECOM,MEOX1,MEOX2,MKX,MSX1,MSX2,NFIX,NKX2-5,NR2F2,PLAGL1,PRRX1,RAX,RUNX1,SNAI2,SOX21,SOX30,TBX15,TBX2,…	80
BP	GO:0006350	transcription	0.000524514	AFF3,BARHL1,BHLHE40,BTG2,DMBX1,EBF2,EOMES,FEZF1,FLI1,FOSL1,FOXA2,FOXC1,FOXF1,FOXQ1,FOXS1,GATA2,GATA3,GATA4,GATA6,HAND2,HEY1,HLX,HNF1B,HNF4A,HOPX,HOXA10,HOXA11,HOXA9,HOXB2,HOXB3,HOXB5,HOXB9,HOXC10,HOXC11,HOXC6,HOXD11,HOXD13,HOXD9,LHX1,LHX2,LHX5,MSC,MSX1,NFIX,NR2F2,PLAGL1,RAX,RUNX1,SCX,SNAI2,SOX17,SOX21,SOX30,TBX15,TBX2,TBX3,TSHZ1,TWIST1,ZEB1,ZNF503,ZNF572,ZNF573,ZNF667,ZNF677,ZNF717,ZNF732	66
BP	GO:0007166	cell surface receptor linked signal transduction	0.000883266	ACVRL1,ADORA2A,ANXA1,APC2,APOA1,BMP10,CEACAM1,CGA,CTGF,CXCR4,DACT1,DDR2,DGKB,DKK1,DKK4,DOK4,EDNRB,EPHA3,ERBB4,F2RL2,FGF1,FGF10,FGF17,FMOD,FOXC1,FOXF1,FZD1,GDF15,GDF6,GFRA1,GNG11,GRIN3B,HBEGF,HEY1,IGF2,ITGA10,ITGA11,ITGA8,LGR5,LTBP2,MCHR1,MSX1,MSX2,NEDD9,NOG,NPPB,NPR3,NPY,NRP1,PDGFB,PENK,PTHLH,SUCNR1,TGFB1,VEGFC,WFIKKN2,WNT4,WNT9B,ZAP70	59
BP	GO:0042127	regulation of cell proliferation	4.85939e-11	ACVRL1,ADORA2A,ANXA1,BMP10,BTG2,CDKN1A,CDKN2B,DDR2,DLC1,EDNRB,ERBB4,FGF1,FGF10,FGF17,FOSL1,GATA4,GPNMB,HBEGF,HLX,HNF4A,HOXC10,HOXD13,IGF2,IGFBP5,IGFBP6,IGFBP7,IHH,LDOC1,LHX1,LHX5,MAB21L2,MECOM,MSX1,MSX2,NKX2-5,NOG,NRP1,PDGFB,PRRX1,PTHLH,RERG,SERPINE1,TBX2,TBX3,TGFB1,VEGFC,ZAP70,ZEB1	48
BP	GO:0007155	cell adhesion	5.27271e-10	ADAM12,CD300A,CD44,CDH11,CDH9,CEACAM1,CERCAM,CLDN11,COL11A1,COL12A1,COL2A1,COL6A3,COL8A1,CTGF,DDR2,DLC1,DSCAM,EMILIN1,FBLN5,FN1,GPNMB,HAPLN1,HMCN2,IGFBP7,ISLR,ITGA10,ITGA11,ITGA8,LAMA4,MFAP4,NEDD9,NRP1,PCDH18,PCDH19,PCDH8,PGM5,POSTN,RELN,ROBO2,TGFBI,TIMM10B,TNC,VTN	43
BP	GO:0022610	biological adhesion	5.42124e-10	ADAM12,CD300A,CD44,CDH11,CDH9,CEACAM1,CERCAM,CLDN11,COL11A1,COL12A1,COL2A1,COL6A3,COL8A1,CTGF,DDR2,DLC1,DSCAM,EMILIN1,FBLN5,FN1,GPNMB,HAPLN1,HMCN2,IGFBP7,ISLR,ITGA10,ITGA11,ITGA8,LAMA4,MFAP4,NEDD9,NRP1,PCDH18,PCDH19,PCDH8,PGM5,POSTN,RELN,ROBO2,TGFBI,TIMM10B,TNC,VTN	43
BP	GO:0001501	skeletal system development	2.09244e-19	CDH11,COL11A1,COL12A1,COL2A1,CTGF,CYTL1,DLK1,DLX1,FBN1,FOXC1,GPNMB,GSC,HOXA10,HOXA11,HOXA9,HOXB2,HOXB3,HOXB5,HOXB9,HOXC10,HOXC11,HOXC6,HOXD11,HOXD13,HOXD9,IGF2,IGFBP5,IHH,MSX1,MSX2,NOG,NPR3,POSTN,PRRX1,PTHLH,TBX15,TBX3,TGFB1,TWIST1,ZEB1	40
BP	GO:0048598	embryonic morphogenesis	5.30803e-20	COL11A1,COL2A1,DKK1,DLC1,EOMES,FGF10,FOXA2,FOXC1,FOXF1,GATA4,GREM1,GSC,HLX,HOXA10,HOXA11,HOXA9,HOXB2,HOXB3,HOXB5,HOXC10,HOXC11,HOXD11,HOXD13,HOXD9,ITGA8,LHX1,MAB21L2,MECOM,MSX1,MSX2,NOG,PCDH8,PRRX1,TBX15,TBX3,TSHZ1,TWIST1,VEGFC,WNT4,ZEB1	40
BP	GO:0006357	regulation of transcription from RNA polymerase II promoter	1.1889e-06	ANKRD1,CYTL1,DLX1,DMBX1,FOSL1,FOXA2,FOXC1,GATA2,GATA4,GATA6,GSC,HAND2,HEY1,HNF1B,HNF4A,HOPX,HOXB9,HOXC6,HOXD13,HOXD9,IHH,ISL1,MECOM,MEOX1,MSX1,NKX2-5,NR2F2,PLAGL1,RUNX1,SNAI2,SOX21,SOX30,TBX2,TBX3,TGFB1,TWIST1,ZEB1	37
BP	GO:0007389	pattern specification process	2.18471e-19	BTG2,CXCR4,DLX1,FGF10,FOXA2,FOXF1,GATA4,GREM1,GSC,HNF1B,HOXA10,HOXA11,HOXA9,HOXB2,HOXB3,HOXB5,HOXB9,HOXC10,HOXC11,HOXC6,HOXD11,HOXD13,HOXD9,IHH,LHX1,LHX2,MEOX1,MEOX2,NOG,NR2F2,NRP1,PCDH8,RAX,RELN,TBX3,TSHZ1,ZEB1	37
BP	GO:0009792	embryonic development ending in birth or egg hatching	2.40972e-15	ACVRL1,COL11A1,COL2A1,DLC1,DLK1,DLX1,EOMES,FOXA2,FOXC1,FOXF1,GATA2,GATA4,GATA6,GSC,HAND2,HNF1B,HOPX,HOXA9,HOXB2,HOXB3,HOXB5,HOXB9,HOXC6,HOXD9,MECOM,MEOX1,MEOX2,MSX1,NKX2-5,NOG,PCDH8,PRRX1,TBX15,TBX3,TWIST1,ZEB1	36
BP	GO:0010604	positive regulation of macromolecule metabolic process	0.000102763	ACVRL1,APOA2,BMP10,CYTL1,DLC1,EBF2,EDNRB,FOSL1,FOXA2,FOXC1,FOXF1,GATA2,GATA4,GATA6,GDF6,HAND2,HNF1B,HNF4A,HOXB9,HOXD13,HOXD9,IGF2,IHH,ISL1,MECOM,MEOX1,NKX2-5,NR2F2,PCSK9,PDGFB,PLAGL1,RUNX1,TBX3,TGFB1,VEGFC,ZEB1	36
BP	GO:0043009	chordate embryonic development	1.90812e-15	ACVRL1,COL11A1,COL2A1,DLC1,DLK1,DLX1,EOMES,FOXA2,FOXC1,FOXF1,GATA2,GATA4,GATA6,GSC,HAND2,HNF1B,HOPX,HOXA9,HOXB2,HOXB3,HOXB5,HOXB9,HOXC6,HOXD9,MECOM,MEOX1,MEOX2,MSX1,NKX2-5,NOG,PCDH8,PRRX1,TBX15,TBX3,TWIST1,ZEB1	36
BP	GO:0009891	positive regulation of biosynthetic process	8.42329e-06	ACVRL1,ADORA2A,APOA2,BMP10,CYTL1,EBF2,FOSL1,FOXA2,FOXC1,FOXF1,GATA2,GATA4,GATA6,GDF6,HAND2,HNF1B,HNF4A,HOXB9,HOXD13,HOXD9,IGF2,IHH,ISL1,MECOM,MEOX1,NKX2-5,NR2F2,PDGFB,PLAGL1,PTHLH,RUNX1,TBX3,TGFB1,ZEB1	34
BP	GO:0031328	positive regulation of cellular biosynthetic process	6.22648e-06	ACVRL1,ADORA2A,APOA2,BMP10,CYTL1,EBF2,FOSL1,FOXA2,FOXC1,FOXF1,GATA2,GATA4,GATA6,GDF6,HAND2,HNF1B,HNF4A,HOXB9,HOXD13,HOXD9,IGF2,IHH,ISL1,MECOM,MEOX1,NKX2-5,NR2F2,PDGFB,PLAGL1,PTHLH,RUNX1,TBX3,TGFB1,ZEB1	34
BP	GO:0045935	positive regulation of nucleobase, nucleoside, nucleotide and nucleic acid metabolic process	2.3642e-06	ACVRL1,ADORA2A,BMP10,CYTL1,EBF2,FOSL1,FOXA2,FOXC1,FOXF1,GATA2,GATA4,GATA6,GDF6,HAND2,HNF1B,HNF4A,HOXB9,HOXD13,HOXD9,IGF2,IHH,ISL1,MECOM,MEOX1,NKX2-5,NR2F2,PDGFB,PLAGL1,PTHLH,RUNX1,TBX3,TGFB1,ZEB1	33
BP	GO:0051173	positive regulation of nitrogen compound metabolic process	4.61192e-06	ACVRL1,ADORA2A,BMP10,CYTL1,EBF2,FOSL1,FOXA2,FOXC1,FOXF1,GATA2,GATA4,GATA6,GDF6,HAND2,HNF1B,HNF4A,HOXB9,HOXD13,HOXD9,IGF2,IHH,ISL1,MECOM,MEOX1,NKX2-5,NR2F2,PDGFB,PLAGL1,PTHLH,RUNX1,TBX3,TGFB1,ZEB1	33
BP	GO:0010557	positive regulation of macromolecule biosynthetic process	1.64775e-05	ACVRL1,APOA2,BMP10,CYTL1,EBF2,FOSL1,FOXA2,FOXC1,FOXF1,GATA2,GATA4,GATA6,GDF6,HAND2,HNF1B,HNF4A,HOXB9,HOXD13,HOXD9,IGF2,IHH,ISL1,MECOM,MEOX1,NKX2-5,NR2F2,PDGFB,PLAGL1,RUNX1,TBX3,TGFB1,ZEB1	32
BP	GO:0003002	regionalization	7.57299e-17	BTG2,DLX1,FOXA2,GATA4,GREM1,GSC,HNF1B,HOXA10,HOXA11,HOXA9,HOXB2,HOXB3,HOXB5,HOXB9,HOXC10,HOXC11,HOXC6,HOXD11,HOXD13,HOXD9,LHX1,LHX2,MEOX1,MEOX2,NOG,NR2F2,PCDH8,RELN,TBX3,TSHZ1	30
BP	GO:0006928	cell motion	2.16264e-07	ACVRL1,ANXA1,APOA1,BARHL1,CD44,CEACAM1,CERCAM,CTGF,CXCR4,EDNRB,FEZF1,FN1,FOXC1,HBEGF,ISL1,ITGA11,LHX2,NPY,NR2F2,NRP1,PDGFB,RELN,ROBO2,SEMA3C,SLIT3,TGFB1,TWIST1,UNC5C,VEGFC,VIM	30
BP	GO:0010033	response to organic substance	0.000532425	A2M,ACTA1,ACTC1,ADORA2A,APOA2,AQP1,BTG2,CD44,CDKN1A,CDKN2B,CGA,EPHA3,ERBB4,FOSL1,GATA3,GNG11,HNF1B,HNF4A,IGF2,IGFBP7,IHH,LOX,MSX1,MSX2,NKX2-5,PCSK9,PDGFB,RERG,TFF1,TGFB1	30
BP	GO:0007267	cell-cell signaling	5.77052e-05	ADORA2A,AMH,CGA,FGF1,FGF10,FGF14,FGF17,FZD1,GAD1,GATA4,GDF15,GRAP2,GREM1,HNF1B,HOXA11,HOXC11,HOXD11,IGF2,IHH,LHX1,LHX5,NPY,NRP1,PCDH8,PTHLH,SNAI2,TBX3,WNT4,WNT9B	29
BP	GO:0009611	response to wounding	5.94275e-06	A2M,ACVRL1,ADORA2A,ANXA1,APOA2,CD44,CTGF,CXCR4,EPHA3,F2RL2,FBLN5,FGF10,FN1,FOXA2,HBEGF,HNF4A,IGF2,LOX,MECOM,NOG,NRP1,PDGFB,PLA2G4B,PLSCR4,RTN4RL1,SERPINB2,SERPINE1,TGFB1,TNC	29
BP	GO:0010628	positive regulation of gene expression	3.25556e-05	ACVRL1,BMP10,CYTL1,EBF2,FOSL1,FOXA2,FOXC1,FOXF1,GATA2,GATA4,GATA6,GDF6,HAND2,HNF1B,HNF4A,HOXB9,HOXD13,HOXD9,IHH,ISL1,MECOM,MEOX1,NKX2-5,NR2F2,PLAGL1,RUNX1,TBX3,TGFB1,ZEB1	29
BP	GO:0045941	positive regulation of transcription	1.91105e-05	ACVRL1,BMP10,CYTL1,EBF2,FOSL1,FOXA2,FOXC1,FOXF1,GATA2,GATA4,GATA6,GDF6,HAND2,HNF1B,HNF4A,HOXB9,HOXD13,HOXD9,IHH,ISL1,MECOM,MEOX1,NKX2-5,NR2F2,PLAGL1,RUNX1,TBX3,TGFB1,ZEB1	29
BP	GO:0035295	tube development	1.01126e-13	CD44,CTGF,CXCR4,DLC1,FGF1,FGF10,FOXA2,FOXC1,FOXF1,GATA4,GATA6,GREM1,HAND2,HOPX,HOXA11,HOXD11,HOXD13,IHH,LHX1,LOX,NKX2-5,NOG,NRP1,PTHLH,ROBO2,TBX3,TWIST1,WNT4	28
BP	GO:0008284	positive regulation of cell proliferation	5.56149e-07	BMP10,CDKN1A,DDR2,ERBB4,FGF1,FGF10,FGF17,FOSL1,HBEGF,HLX,HOXC10,IGF2,IHH,LHX1,LHX5,MAB21L2,NKX2-5,NOG,NRP1,PDGFB,PRRX1,PTHLH,TBX2,TBX3,TGFB1,VEGFC,ZAP70	27
BP	GO:0040008	regulation of growth	1.18162e-08	ACVRL1,BMP10,CD44,CDKN1A,CGA,CTGF,DDR2,DIO3,FOXC1,FOXS1,GATA4,GREM1,HBEGF,HLX,HNF4A,HOPX,HTRA1,IGF2,IGFBP5,IGFBP6,IGFBP7,NEDD9,NOG,NPPB,NRP1,RERG,TGFB1	27
BP	GO:0001568	blood vessel development	5.30142e-11	ACVRL1,ANGPT2,ARHGAP24,BGN,CD44,CEACAM1,CTGF,CXCR4,FGF1,FGF10,FOXC1,FOXF1,HAND2,HEY1,IHH,LAMA4,LOX,MEOX2,NKX2-5,NR2F2,NRP1,PRRX1,SEMA3C,SOX17,TBX3,VEGFC	26
BP	GO:0001944	vasculature development	8.9715e-11	ACVRL1,ANGPT2,ARHGAP24,BGN,CD44,CEACAM1,CTGF,CXCR4,FGF1,FGF10,FOXC1,FOXF1,HAND2,HEY1,IHH,LAMA4,LOX,MEOX2,NKX2-5,NR2F2,NRP1,PRRX1,SEMA3C,SOX17,TBX3,VEGFC	26
BP	GO:0007167	enzyme linked receptor protein signaling pathway	5.23819e-08	ACVRL1,ADORA2A,BMP10,CTGF,DDR2,DOK4,EPHA3,ERBB4,FGF1,FGF10,FGF17,FMOD,FOXC1,GDF15,GDF6,HBEGF,IGF2,LTBP2,MSX1,MSX2,NOG,NRP1,PDGFB,TGFB1,VEGFC,WFIKKN2	26
BP	GO:0030182	neuron differentiation	5.13687e-06	ADORA2A,BTG2,CD44,CXCR4,DLX1,DSCAM,FEZF1,FOXA2,GATA2,HOXC10,HOXD9,IRX5,ISL1,LHX1,LHX2,LHX5,NRP1,NTN4,PCSK9,RELN,ROBO2,RTN4RL1,SLIT3,SLITRK2,SLITRK4,UNC5C	26
BP	GO:0042981	regulation of apoptosis	0.0487428	ADORA2A,ANXA1,BARHL1,BTG2,CAT,CD44,CDKN1A,COL2A1,DLC1,DLX1,EDNRB,FOSL1,FOXC1,IER3,IGF2,IHH,MSX1,MSX2,NKX2-5,PCSK9,PLAGL1,SERPINB2,TBX3,TGFB1,TIAF1	25
BP	GO:0045893	positive regulation of transcription, DNA-dependent	6.23668e-05	CYTL1,FOSL1,FOXA2,FOXC1,FOXF1,GATA2,GATA4,GATA6,HAND2,HNF1B,HNF4A,HOXB9,HOXD13,HOXD9,IHH,ISL1,MECOM,MEOX1,NKX2-5,NR2F2,PLAGL1,RUNX1,TBX3,TGFB1,ZEB1	25
BP	GO:0051254	positive regulation of RNA metabolic process	7.16618e-05	CYTL1,FOSL1,FOXA2,FOXC1,FOXF1,GATA2,GATA4,GATA6,HAND2,HNF1B,HNF4A,HOXB9,HOXD13,HOXD9,IHH,ISL1,MECOM,MEOX1,NKX2-5,NR2F2,PLAGL1,RUNX1,TBX3,TGFB1,ZEB1	25
BP	GO:0009952	anterior/posterior pattern formation	1.30965e-14	BTG2,FOXA2,GATA4,HNF1B,HOXA10,HOXA11,HOXA9,HOXB2,HOXB3,HOXB5,HOXB9,HOXC10,HOXC11,HOXC6,HOXD11,HOXD13,HOXD9,LHX1,MEOX1,MEOX2,NR2F2,PCDH8,TBX3,TSHZ1	24
BP	GO:0009719	response to endogenous stimulus	0.000119176	A2M,ACTA1,ADORA2A,APOA2,AQP1,BTG2,CDKN1A,CGA,ERBB4,FOSL1,GATA3,GNG11,IGF2,IGFBP7,IHH,LOX,NKX2-5,PCSK9,PDGFB,RERG,TFF1,TGFB1	22
BP	GO:0016477	cell migration	3.29496e-07	ACVRL1,APOA1,BARHL1,CD44,CEACAM1,CTGF,CXCR4,EDNRB,FEZF1,FN1,FOXC1,HBEGF,ISL1,ITGA11,NR2F2,NRP1,PDGFB,RELN,SEMA3C,TGFB1,TWIST1,VEGFC	22
BP	GO:0032989	cellular component morphogenesis	9.01226e-05	ACTA1,ACTC1,ADORA2A,BMP10,CXCR4,DSCAM,EOMES,FEZF1,FN1,FOXF1,ISL1,LHX2,NOG,NRP1,RELN,ROBO2,RTN4RL1,SLIT3,SLITRK2,SLITRK4,TGFB1,UNC5C	22
BP	GO:0045944	positive regulation of transcription from RNA polymerase II promoter	3.37067e-05	CYTL1,FOSL1,FOXA2,FOXC1,GATA2,GATA4,GATA6,HAND2,HNF1B,HNF4A,HOXB9,HOXD13,HOXD9,IHH,ISL1,MECOM,MEOX1,NKX2-5,PLAGL1,RUNX1,TGFB1,ZEB1	22
BP	GO:0048514	blood vessel morphogenesis	3.08381e-09	ACVRL1,ANGPT2,ARHGAP24,BGN,CEACAM1,CTGF,CXCR4,FGF1,FGF10,FOXC1,FOXF1,HAND2,HEY1,IHH,MEOX2,NKX2-5,NR2F2,NRP1,PRRX1,SEMA3C,SOX17,VEGFC	22
BP	GO:0048736	appendage development	2.05157e-15	COL2A1,DKK1,FGF10,GREM1,HOXA10,HOXA11,HOXA9,HOXC10,HOXC11,HOXD11,HOXD13,HOXD9,MECOM,MEOX2,MSX1,MSX2,NOG,NR2F2,PRRX1,RAX,TBX3,TWIST1	22
BP	GO:0048870	cell motility	1.86665e-06	ACVRL1,APOA1,BARHL1,CD44,CEACAM1,CTGF,CXCR4,EDNRB,FEZF1,FN1,FOXC1,HBEGF,ISL1,ITGA11,NR2F2,NRP1,PDGFB,RELN,SEMA3C,TGFB1,TWIST1,VEGFC	22
BP	GO:0051674	localization of cell	1.86665e-06	ACVRL1,APOA1,BARHL1,CD44,CEACAM1,CTGF,CXCR4,EDNRB,FEZF1,FN1,FOXC1,HBEGF,ISL1,ITGA11,NR2F2,NRP1,PDGFB,RELN,SEMA3C,TGFB1,TWIST1,VEGFC	22
BP	GO:0060173	limb development	2.05157e-15	COL2A1,DKK1,FGF10,GREM1,HOXA10,HOXA11,HOXA9,HOXC10,HOXC11,HOXD11,HOXD13,HOXD9,MECOM,MEOX2,MSX1,MSX2,NOG,NR2F2,PRRX1,RAX,TBX3,TWIST1	22
BP	GO:0007507	heart development	2.3505e-08	ACTC1,BMP10,COL11A1,COL2A1,DLC1,ERBB4,FBN1,FOXC1,GATA4,GATA6,HAND2,HOPX,ISL1,MECOM,MSX1,MSX2,NKX2-5,NRP1,SEMA3C,TBX2,TBX3	21
BP	GO:0007517	muscle organ development	1.70938e-08	ACTA1,ACTC1,BMP10,COL11A1,COL6A3,FOXC1,GATA6,GSC,HBEGF,HLX,HOXD9,IGFBP5,ITGA11,MEOX2,MKX,MSX1,NKX2-5,NR2F2,SGCD,TBX2,TNC	21
BP	GO:0008285	negative regulation of cell proliferation	7.06266e-05	ACVRL1,ADORA2A,BTG2,CDKN1A,CDKN2B,DLC1,FGF10,FOSL1,GPNMB,HNF4A,IGFBP5,IGFBP6,IGFBP7,LDOC1,MSX1,MSX2,NOG,PTHLH,RERG,TGFB1,ZEB1	21
BP	GO:0009725	response to hormone stimulus	8.83054e-05	A2M,ACTA1,APOA2,AQP1,BTG2,CDKN1A,CGA,ERBB4,FOSL1,GATA3,GNG11,IGF2,IGFBP7,IHH,LOX,NKX2-5,PCSK9,PDGFB,RERG,TFF1,TGFB1	21
BP	GO:0008283	cell proliferation	0.00201481	APOA1,BMP10,COL8A1,CXCR4,EMP1,ERBB4,FGF10,FOXC1,HNF1B,LGI1,LHX9,LMO1,NPY,PDGFB,PDZK1,PRG4,TGFB1,TGFBI,VEGFC,ZEB1	20
BP	GO:0009890	negative regulation of biosynthetic process	0.0313254	BHLHE40,DLX1,DMBX1,FZD1,GSC,HBEGF,HEY1,HOPX,IGF2,IGFBP5,MSX1,NKX2-5,NR2F2,PDGFB,SNAI2,TBX2,TBX3,TGFB1,TWIST1,ZEB1	20
BP	GO:0031327	negative regulation of cellular biosynthetic process	0.0256809	BHLHE40,DLX1,DMBX1,FZD1,GSC,HBEGF,HEY1,HOPX,IGF2,IGFBP5,MSX1,NKX2-5,NR2F2,PDGFB,SNAI2,TBX2,TBX3,TGFB1,TWIST1,ZEB1	20
BP	GO:0051094	positive regulation of developmental process	5.92261e-06	BMP10,CDKN2B,EOMES,FOXA2,GATA2,GATA4,GATA6,HLX,HOPX,HOXA11,HOXD11,IGF2,IHH,IRX3,NKX2-5,ROBO2,RUNX1,TGFB1,VEGFC,ZAP70	20
BP	GO:0060429	epithelium development	2.82621e-07	ANXA1,CD44,DLC1,EMP1,FOXA2,FOXF1,FZD1,GATA6,GREM1,HOXA11,HOXB2,HOXB5,HOXD11,MECOM,NR2F2,PCDH8,PTHLH,TWIST1,VEGFC,WNT4	20
BP	GO:0000902	cell morphogenesis	0.000500317	ADORA2A,CXCR4,DSCAM,EOMES,FEZF1,FN1,FOXF1,ISL1,LHX2,NOG,NRP1,RELN,ROBO2,RTN4RL1,SLIT3,SLITRK2,SLITRK4,TGFB1,UNC5C	19
BP	GO:0035107	appendage morphogenesis	1.77524e-12	COL2A1,DKK1,FGF10,GREM1,HOXA10,HOXA11,HOXA9,HOXC10,HOXC11,HOXD11,HOXD13,HOXD9,MECOM,MSX1,MSX2,NOG,PRRX1,TBX3,TWIST1	19
BP	GO:0035108	limb morphogenesis	1.77524e-12	COL2A1,DKK1,FGF10,GREM1,HOXA10,HOXA11,HOXA9,HOXC10,HOXC11,HOXD11,HOXD13,HOXD9,MECOM,MSX1,MSX2,NOG,PRRX1,TBX3,TWIST1	19
BP	GO:0043066	negative regulation of apoptosis	0.00046085	ADORA2A,ANXA1,BARHL1,BTG2,CAT,CDKN1A,COL2A1,DLX1,EDNRB,FOXC1,IER3,IGF2,IHH,MSX1,MSX2,NKX2-5,SERPINB2,TBX3,TIAF1	19
BP	GO:0043069	negative regulation of programmed cell death	0.000541259	ADORA2A,ANXA1,BARHL1,BTG2,CAT,CDKN1A,COL2A1,DLX1,EDNRB,FOXC1,IER3,IGF2,IHH,MSX1,MSX2,NKX2-5,SERPINB2,TBX3,TIAF1	19
BP	GO:0048568	embryonic organ development	1.94377e-08	COL11A1,COL2A1,EOMES,FGF10,FOXF1,GATA2,GATA4,GSC,HLX,HOXB2,HOXB3,HOXB5,HOXD9,ITGA8,NOG,PRRX1,TBX15,TSHZ1,ZEB1	19
BP	GO:0048729	tissue morphogenesis	3.95754e-08	ACTC1,BMP10,CD44,COL11A1,DLC1,EOMES,FOXC1,FOXF1,FOXQ1,GREM1,HOXA11,HOXB2,HOXD11,NKX2-5,PCDH8,TBX3,TWIST1,VEGFC,WNT4	19
BP	GO:0060548	negative regulation of cell death	0.000563502	ADORA2A,ANXA1,BARHL1,BTG2,CAT,CDKN1A,COL2A1,DLX1,EDNRB,FOXC1,IER3,IGF2,IHH,MSX1,MSX2,NKX2-5,SERPINB2,TBX3,TIAF1	19
BP	GO:0001558	regulation of cell growth	6.37091e-07	ACVRL1,BMP10,CD44,CDKN1A,CTGF,DDR2,GREM1,HBEGF,HNF4A,HTRA1,IGF2,IGFBP5,IGFBP6,IGFBP7,NPPB,NRP1,RERG,TGFB1	18
BP	GO:0019220	regulation of phosphate metabolic process	0.0256988	ADORA2A,APOA1,BMP10,CDKN1A,CDKN2B,CXCR4,DGKB,DLC1,EDNRB,GDF6,HNF4A,IGF2,PDGFB,RELN,RGCC,RGS4,TGFB1,VEGFC	18
BP	GO:0035239	tube morphogenesis	1.11522e-09	CD44,CXCR4,DLC1,FGF10,FOXA2,FOXF1,GATA4,GREM1,HAND2,HOXA11,HOXD11,HOXD13,IHH,NKX2-5,NRP1,TBX3,TWIST1,WNT4	18
BP	GO:0042060	wound healing	5.10977e-07	ACVRL1,ADORA2A,CD44,F2RL2,FBLN5,FGF10,FN1,FOXA2,HBEGF,HNF4A,IGF2,LOX,NOG,PDGFB,PLSCR4,SERPINB2,SERPINE1,TGFB1	18
BP	GO:0045596	negative regulation of cell differentiation	2.82864e-06	DLX1,FGF10,FOXA2,HLX,HOPX,IHH,IRX3,ISL1,NKX2-5,NOG,NRP1,PTHLH,RUNX1,TBX3,TGFB1,TWIST1,WNT4,ZEB1	18
BP	GO:0048666	neuron development	0.000772397	ADORA2A,CD44,CXCR4,DSCAM,FEZF1,HOXD9,IRX5,ISL1,LHX2,NRP1,NTN4,RELN,ROBO2,RTN4RL1,SLIT3,SLITRK2,SLITRK4,UNC5C	18
BP	GO:0048732	gland development	2.90734e-09	APOA1,CGA,ERBB4,FGF10,FOXC1,GATA2,HOXA9,HOXB3,HOXB9,HOXD13,HOXD9,ISL1,NKX2-5,NOG,PTHLH,TBX2,TBX3,TGFB1	18
BP	GO:0048878	chemical homeostasis	0.040351	ADORA2A,APOA1,APOA2,CLDN11,CXCR4,EDNRB,ERBB4,HNF4A,HP,IGF2,MCHR1,MTTP,NPPB,PCSK9,PTHLH,SERPINE1,SLC40A1,TGFB1	18
BP	GO:0051174	regulation of phosphorus metabolic process	0.0256988	ADORA2A,APOA1,BMP10,CDKN1A,CDKN2B,CXCR4,DGKB,DLC1,EDNRB,GDF6,HNF4A,IGF2,PDGFB,RELN,RGCC,RGS4,TGFB1,VEGFC	18
BP	GO:0000904	cell morphogenesis involved in differentiation	5.35834e-05	CXCR4,DSCAM,EOMES,FEZF1,FN1,ISL1,LHX2,NOG,NRP1,RELN,ROBO2,RTN4RL1,SLIT3,SLITRK2,SLITRK4,TGFB1,UNC5C	17
BP	GO:0007423	sensory organ development	2.48265e-05	COL11A1,COL2A1,COL8A1,DSCAM,FGF10,FOXC1,GSC,IRX5,ITGA8,MAB21L2,NKX2-5,NOG,PRRX1,RAX,TGFB1,TSHZ1,ZEB1	17
BP	GO:0010647	positive regulation of cell communication	0.00150183	ACVRL1,ADORA2A,BMP10,CAT,CDKN2B,ERBB4,FGF10,GDF6,IGF2,ITGA8,LGI1,PLK2,PRRX1,RELN,TGFB1,TMEM189-UBE2V1,ZAP70	17
BP	GO:0030030	cell projection organization	0.00455117	ADORA2A,CD44,CXCR4,DSCAM,FEZF1,ISL1,ITGA8,LHX2,NRP1,PDGFB,RELN,ROBO2,RTN4RL1,SLIT3,SLITRK2,SLITRK4,UNC5C	17
BP	GO:0030326	embryonic limb morphogenesis	2.61011e-11	DKK1,GREM1,HOXA10,HOXA11,HOXA9,HOXC10,HOXC11,HOXD11,HOXD13,HOXD9,MECOM,MSX1,MSX2,NOG,PRRX1,TBX3,TWIST1	17
BP	GO:0030900	forebrain development	1.11974e-07	DKK1,DLC1,DLX1,ERBB4,FEZF1,GATA2,GSC,ISL1,LHX1,LHX2,MECOM,MSX1,NOG,NR2F2,RAX,RELN,TBX3	17
BP	GO:0035113	embryonic appendage morphogenesis	2.61011e-11	DKK1,GREM1,HOXA10,HOXA11,HOXA9,HOXC10,HOXC11,HOXD11,HOXD13,HOXD9,MECOM,MSX1,MSX2,NOG,PRRX1,TBX3,TWIST1	17
BP	GO:0042325	regulation of phosphorylation	0.0351824	ADORA2A,APOA1,BMP10,CDKN1A,CDKN2B,CXCR4,DGKB,EDNRB,GDF6,HNF4A,IGF2,PDGFB,RELN,RGCC,RGS4,TGFB1,VEGFC	17
BP	GO:0045597	positive regulation of cell differentiation	2.48265e-05	CDKN2B,EOMES,FOXA2,GATA6,HLX,HOPX,HOXA11,HOXD11,IGF2,IHH,IRX3,NKX2-5,ROBO2,RUNX1,TGFB1,VEGFC,ZAP70	17
BP	GO:0007169	transmembrane receptor protein tyrosine kinase signaling pathway	7.26017e-05	ADORA2A,CTGF,DDR2,DOK4,EPHA3,ERBB4,FGF1,FGF10,FGF17,FOXC1,HBEGF,IGF2,NRP1,PDGFB,TGFB1,VEGFC	16
BP	GO:0009968	negative regulation of signal transduction	6.19983e-05	BMPER,CILP,DKK1,DKK4,DLC1,GREM1,GSC,HNF4A,HTRA1,IGFBP5,IHH,NOG,RGS4,RGS5,SOX17,WNT4	16
BP	GO:0010648	negative regulation of cell communication	0.000223411	BMPER,CILP,DKK1,DKK4,DLC1,GREM1,GSC,HNF4A,HTRA1,IGFBP5,IHH,NOG,RGS4,RGS5,SOX17,WNT4	16
BP	GO:0040012	regulation of locomotion	1.19684e-05	ACVRL1,ADORA2A,BMP10,CXCR4,DLC1,ERBB4,FGF10,GREM1,HBEGF,IGF2,IGFBP5,LAMA4,PDGFB,TGFB1,UNC5C,VEGFC	16
BP	GO:0043062	extracellular structure organization	1.58973e-06	CCDC80,COL11A1,COL12A1,COL2A1,EMILIN1,ERBB4,FBLN5,FOXC1,FOXF1,ITGA8,LOX,LUM,POSTN,TGFBI,TNC,VTN	16
BP	GO:0048562	embryonic organ morphogenesis	1.12651e-07	COL11A1,COL2A1,FGF10,GATA4,GSC,HLX,HOXB2,HOXB3,HOXB5,HOXD9,ITGA8,NOG,PRRX1,TBX15,TSHZ1,ZEB1	16
BP	GO:0048705	skeletal system morphogenesis	1.07793e-08	COL11A1,COL2A1,CTGF,GSC,HOXA11,HOXB2,HOXB3,HOXB5,HOXD11,HOXD9,NOG,PRRX1,PTHLH,TBX15,TGFB1,ZEB1	16
BP	GO:0048706	embryonic skeletal system development	4.65845e-11	COL11A1,COL2A1,DLK1,DLX1,GSC,HOXA9,HOXB2,HOXB3,HOXB5,HOXB9,HOXC6,HOXD9,NOG,PRRX1,TBX15,ZEB1	16
BP	GO:0001655	urogenital system development	6.49718e-08	AMH,CD44,FBN1,FOXC1,GREM1,HNF1B,HOXA11,HOXC11,HOXD11,HOXD13,ITGA8,LHX1,NOG,PCSK9,ROBO2	15
BP	GO:0031175	neuron projection development	0.000974867	ADORA2A,CD44,CXCR4,DSCAM,FEZF1,ISL1,LHX2,NRP1,RELN,ROBO2,RTN4RL1,SLIT3,SLITRK2,SLITRK4,UNC5C	15
BP	GO:0048545	response to steroid hormone stimulus	5.02405e-05	A2M,ACTA1,APOA2,AQP1,CDKN1A,ERBB4,FOSL1,GATA3,IGFBP7,IHH,LOX,NKX2-5,PDGFB,TFF1,TGFB1	15
BP	GO:0051270	regulation of cell motion	5.33813e-05	ACVRL1,BMP10,CXCR4,DLC1,ERBB4,GREM1,HBEGF,IGF2,IGFBP5,LAMA4,NRP1,PDGFB,TGFB1,UNC5C,VEGFC	15
BP	GO:0001525	angiogenesis	1.3196e-05	ACVRL1,ANGPT2,ARHGAP24,CEACAM1,CTGF,CXCR4,FGF1,FGF10,HAND2,IHH,MEOX2,NRP1,SOX17,VEGFC	14
BP	GO:0003007	heart morphogenesis	3.00603e-09	ACTC1,BMP10,COL11A1,COL2A1,DLC1,FOXC1,GATA4,HAND2,ISL1,MSX1,MSX2,NKX2-5,TBX2,TBX3	14
BP	GO:0008361	regulation of cell size	0.000388248	ACTA1,ACVRL1,BMP10,CDKN1A,EMP1,GREM1,HBEGF,HNF4A,IGF2,NPPB,NRP1,PDGFB,RERG,TGFB1	14
BP	GO:0009967	positive regulation of signal transduction	0.00908987	ACVRL1,BMP10,CAT,CDKN2B,FGF10,GDF6,IGF2,ITGA8,PLK2,PRRX1,RELN,TGFB1,TMEM189-UBE2V1,ZAP70	14
BP	GO:0014706	striated muscle tissue development	1.15687e-06	ACTA1,ACTC1,BMP10,COL11A1,FOXC1,GATA6,HLX,HOXD9,IGFBP5,MEOX2,NKX2-5,NR2F2,TBX2,TNC	14
BP	GO:0016337	cell-cell adhesion	0.00530805	CD44,CDH11,CDH9,CEACAM1,CERCAM,CLDN11,COL11A1,COL2A1,CTGF,ITGA8,PCDH18,PCDH19,PCDH8,ROBO2	14
BP	GO:0030198	extracellular matrix organization	2.39454e-07	CCDC80,COL11A1,COL12A1,COL2A1,EMILIN1,FBLN5,FOXC1,FOXF1,ITGA8,LOX,LUM,POSTN,TGFBI,VTN	14
BP	GO:0030334	regulation of cell migration	5.37844e-05	ACVRL1,BMP10,CXCR4,DLC1,ERBB4,GREM1,HBEGF,IGF2,IGFBP5,LAMA4,PDGFB,TGFB1,UNC5C,VEGFC	14
BP	GO:0032535	regulation of cellular component size	0.00456195	ACTA1,ACVRL1,BMP10,CDKN1A,EMP1,GREM1,HBEGF,HNF4A,IGF2,NPPB,NRP1,PDGFB,RERG,TGFB1	14
BP	GO:0032990	cell part morphogenesis	0.00281476	ADORA2A,CXCR4,DSCAM,FEZF1,ISL1,LHX2,NRP1,RELN,ROBO2,RTN4RL1,SLIT3,SLITRK2,SLITRK4,UNC5C	14
BP	GO:0040007	growth	0.00012112	ACTA1,BMP10,CGA,DMBX1,EMP1,FGF10,FOXC1,GDF6,HOXA11,HOXD11,IGFBP5,PDGFB,SERPINE1,TGFB1	14
BP	GO:0044057	regulation of system process	0.012991	ADORA2A,APOA1,APOA2,BHLHE40,BMP10,EDNRB,ERBB4,HBEGF,IGF2,IRX5,LGI1,NKX2-5,NPPB,TNNI1	14
BP	GO:0044092	negative regulation of molecular function	0.0231384	ADORA2A,APOA1,APOA2,CAT,CDKN1A,EDNRB,HNF4A,IGF2,MCHR1,NOG,NPR3,PCSK9,PTHLH,RGS4	14
BP	GO:0045892	negative regulation of transcription, DNA-dependent	0.0369496	BHLHE40,DLX1,DMBX1,GSC,HEY1,HOPX,MSX1,NKX2-5,NR2F2,SNAI2,TBX2,TBX3,TWIST1,ZEB1	14
BP	GO:0048812	neuron projection morphogenesis	0.000533733	ADORA2A,CXCR4,DSCAM,FEZF1,ISL1,LHX2,NRP1,RELN,ROBO2,RTN4RL1,SLIT3,SLITRK2,SLITRK4,UNC5C	14
BP	GO:0048858	cell projection morphogenesis	0.00191956	ADORA2A,CXCR4,DSCAM,FEZF1,ISL1,LHX2,NRP1,RELN,ROBO2,RTN4RL1,SLIT3,SLITRK2,SLITRK4,UNC5C	14
BP	GO:0051253	negative regulation of RNA metabolic process	0.040455	BHLHE40,DLX1,DMBX1,GSC,HEY1,HOPX,MSX1,NKX2-5,NR2F2,SNAI2,TBX2,TBX3,TWIST1,ZEB1	14
BP	GO:0060284	regulation of cell development	0.000370177	DLX1,FOXA2,HOXA11,HOXD11,IGF2,IRX3,ISL1,NKX2-5,NOG,NRP1,ROBO2,TBX3,TGFB1,VEGFC	14
BP	GO:0060537	muscle tissue development	2.02905e-06	ACTA1,ACTC1,BMP10,COL11A1,FOXC1,GATA6,HLX,HOXD9,IGFBP5,MEOX2,NKX2-5,NR2F2,TBX2,TNC	14
BP	GO:0001701	in utero embryonic development	0.00032291	ACVRL1,EOMES,FOXC1,FOXF1,GATA2,GATA4,GATA6,HAND2,HNF1B,HOPX,MECOM,MSX1,TBX3	13
BP	GO:0001763	morphogenesis of a branching structure	3.69984e-08	CD44,CXCR4,FGF10,FOXA2,FOXF1,GREM1,HOXA11,HOXD11,HOXD13,IHH,NRP1,TBX3,TGFB1	13
BP	GO:0001822	kidney development	7.00486e-07	CD44,FBN1,FOXC1,GREM1,HNF1B,HOXA11,HOXC11,HOXD11,ITGA8,LHX1,NOG,PCSK9,ROBO2	13
BP	GO:0045165	cell fate commitment	3.37366e-05	DLX1,ERBB4,FGF1,FGF10,FOXA2,GATA2,HOXA11,HOXC10,HOXC11,HOXD11,ISL1,NR2F2,TBX2	13
BP	GO:0048667	cell morphogenesis involved in neuron differentiation	0.00146868	CXCR4,DSCAM,FEZF1,ISL1,LHX2,NRP1,RELN,ROBO2,RTN4RL1,SLIT3,SLITRK2,SLITRK4,UNC5C	13
BP	GO:0060348	bone development	9.7866e-06	CDH11,COL2A1,CTGF,FOXC1,GPNMB,HOXA11,HOXD11,IGF2,IGFBP5,IHH,NOG,PTHLH,TGFB1	13
BP	GO:0000122	negative regulation of transcription from RNA polymerase II promoter	0.0239264	DLX1,DMBX1,GSC,HEY1,HOPX,MSX1,NKX2-5,NR2F2,SNAI2,TBX2,TWIST1,ZEB1	12
BP	GO:0003013	circulatory system process	0.00181475	ACTA2,ACTC1,ACVRL1,ADORA2A,EDNRB,FLI1,FOXC1,HOXB2,MEOX2,NPPB,NPR3,NPY	12
BP	GO:0007178	transmembrane receptor protein serine/threonine kinase signaling pathway	9.69182e-06	ACVRL1,BMP10,FMOD,GDF15,GDF6,LTBP2,MSX1,MSX2,NOG,PDGFB,TGFB1,WFIKKN2	12
BP	GO:0007409	axonogenesis	0.00243683	CXCR4,FEZF1,ISL1,LHX2,NRP1,RELN,ROBO2,RTN4RL1,SLIT3,SLITRK2,SLITRK4,UNC5C	12
BP	GO:0008015	blood circulation	0.00181475	ACTA2,ACTC1,ACVRL1,ADORA2A,EDNRB,FLI1,FOXC1,HOXB2,MEOX2,NPPB,NPR3,NPY	12
BP	GO:0048754	branching morphogenesis of a tube	8.76625e-08	CD44,CXCR4,FGF10,FOXA2,FOXF1,GREM1,HOXA11,HOXD11,HOXD13,IHH,NRP1,TBX3	12
BP	GO:0051960	regulation of nervous system development	0.00232862	DLX1,FOXA2,IRX3,ISL1,LHX1,LHX5,NKX2-5,NOG,NRP1,ROBO2,TGFB1,VEGFC	12
BP	GO:0001503	ossification	0.000143434	CDH11,COL2A1,CTGF,FOXC1,GPNMB,IGF2,IGFBP5,IHH,NOG,PTHLH,TGFB1	11
BP	GO:0002009	morphogenesis of an epithelium	4.77373e-05	CD44,DLC1,FOXF1,GREM1,HOXA11,HOXB2,HOXD11,PCDH8,TWIST1,VEGFC,WNT4	11
BP	GO:0009991	response to extracellular stimulus	0.0171521	A2M,ACTA1,CD44,CDKN1A,CDKN2B,FOSL1,IGFBP7,MUC1,NPY,PCSK9,TGFB1	11
BP	GO:0032101	regulation of response to external stimulus	0.00184368	A2M,ADORA2A,FGF10,GREM1,HOPX,IGF2,NPY,NT5E,PDGFB,SERPINE1,TGFB1	11
BP	GO:0042692	muscle cell differentiation	0.000218237	ACTA1,ACTC1,ADAM12,BMP10,FGF10,FOXF1,GATA6,NKX2-5,TBX2,TNC,WNT4	11
BP	GO:0048704	embryonic skeletal system morphogenesis	2.40333e-07	COL11A1,COL2A1,GSC,HOXB2,HOXB3,HOXB5,HOXD9,NOG,PRRX1,TBX15,ZEB1	11
BP	GO:0051050	positive regulation of transport	0.0186662	ADORA2A,ERBB4,FGF10,GATA2,IGF2,MCHR1,NKX2-5,PCSK9,PDZK1,TGFB1,VEGFC	11
BP	GO:0051216	cartilage development	2.92638e-06	COL11A1,COL2A1,CTGF,CYTL1,HOXA11,HOXB3,HOXD11,MSX1,NOG,PRRX1,ZEB1	11
BP	GO:0001656	metanephros development	2.44736e-07	CD44,FOXC1,GREM1,HOXA11,HOXC11,HOXD11,ITGA8,LHX1,NOG,ROBO2	10
BP	GO:0007160	cell-matrix adhesion	9.67582e-05	CD44,CTGF,DLC1,FBLN5,FN1,ITGA10,ITGA11,ITGA8,TIMM10B,VTN	10
BP	GO:0031589	cell-substrate adhesion	0.000203514	CD44,CTGF,DLC1,FBLN5,FN1,ITGA10,ITGA11,ITGA8,TIMM10B,VTN	10
BP	GO:0032583	regulation of gene-specific transcription	0.00197076	DLX1,FOXA2,GATA2,GATA4,GATA6,HEY1,HNF4A,IGF2,NKX2-5,NR2F2	10
BP	GO:0042493	response to drug	0.0374108	ACTC1,APOA2,CDKN1A,ERBB4,FOSL1,LOX,PDZK1,SEMA3C,TGFB1,TRPA1	10
BP	GO:0045926	negative regulation of growth	0.00048338	ACVRL1,BMP10,CDKN1A,CGA,GREM1,HNF4A,NPPB,NRP1,RERG,TGFB1	10
BP	GO:0050767	regulation of neurogenesis	0.00805742	DLX1,FOXA2,IRX3,ISL1,NKX2-5,NOG,NRP1,ROBO2,TGFB1,VEGFC	10
BP	GO:0001932	regulation of protein amino acid phosphorylation	0.028639	APOA1,BMP10,EDNRB,GDF6,HNF4A,IGF2,PDGFB,TGFB1,VEGFC	9
BP	GO:0007411	axon guidance	0.00177164	CXCR4,FEZF1,ISL1,LHX2,NRP1,RELN,ROBO2,SLIT3,UNC5C	9
BP	GO:0009954	proximal/distal pattern formation	1.20699e-08	DLX1,GREM1,HOXA10,HOXA11,HOXA9,HOXC10,HOXC11,HOXD11,HOXD9	9
BP	GO:0030155	regulation of cell adhesion	0.00797843	ACVRL1,CCDC80,COL8A1,EMILIN1,FGF1,LAMA4,TGFB1,TGFBI,VTN	9
BP	GO:0030308	negative regulation of cell growth	0.000661199	ACVRL1,BMP10,CDKN1A,GREM1,HNF4A,NPPB,NRP1,RERG,TGFB1	9
BP	GO:0030323	respiratory tube development	0.00130303	CTGF,FGF1,FGF10,FOXA2,FOXF1,GATA6,HOPX,LOX,PTHLH	9
BP	GO:0030324	lung development	0.00107319	CTGF,FGF1,FGF10,FOXA2,FOXF1,GATA6,HOPX,LOX,PTHLH	9
BP	GO:0030855	epithelial cell differentiation	0.00797843	ANXA1,EMP1,FOXA2,FOXF1,FZD1,GATA6,HOXB5,NR2F2,PTHLH	9
BP	GO:0043583	ear development	0.000818364	COL11A1,COL2A1,FGF10,GSC,ITGA8,NOG,PRRX1,TGFB1,TSHZ1	9
BP	GO:0045792	negative regulation of cell size	0.00107319	ACVRL1,BMP10,CDKN1A,GREM1,HNF4A,NPPB,NRP1,RERG,TGFB1	9
BP	GO:0050678	regulation of epithelial cell proliferation	0.000110109	CDKN2B,EDNRB,ERBB4,FGF1,FGF10,IHH,NOG,TGFB1,VEGFC	9
BP	GO:0050878	regulation of body fluid levels	0.00941563	ADORA2A,F2RL2,FBLN5,FLI1,FOXA2,HNF4A,NPPB,PLSCR4,SERPINE1	9
BP	GO:0051098	regulation of binding	0.0148883	AMH,CAT,CYTL1,HNF4A,NOG,NR2F2,PTHLH,TGFB1,TMEM189-UBE2V1	9
BP	GO:0060541	respiratory system development	0.0018796	CTGF,FGF1,FGF10,FOXA2,FOXF1,GATA6,HOPX,LOX,PTHLH	9
BP	GO:0001657	ureteric bud development	6.47412e-06	CD44,FOXC1,GREM1,HOXA11,HOXD11,LHX1,NOG,ROBO2	8
BP	GO:0007548	sex differentiation	0.0388684	AMH,CGA,FOXC1,HNF1B,HOXD13,LHX9,TBX3,WNT4	8
BP	GO:0007599	hemostasis	0.00739807	ADORA2A,F2RL2,FBLN5,FLI1,FOXA2,HNF4A,PLSCR4,SERPINE1	8
BP	GO:0009953	dorsal/ventral pattern formation	0.00023839	FOXA2,GSC,HOXA11,HOXB2,HOXD11,LHX1,LHX2,NOG	8
BP	GO:0014031	mesenchymal cell development	8.38362e-05	EDNRB,EOMES,FOXC1,HAND2,ISL1,NOG,SEMA3C,TGFB1	8
BP	GO:0014070	response to organic cyclic substance	0.0133592	ADORA2A,BTG2,CD44,CDKN1A,CDKN2B,FOSL1,IGFBP7,TGFB1	8
BP	GO:0030879	mammary gland development	0.000323839	ERBB4,HOXA9,HOXB9,HOXD9,PTHLH,TBX2,TBX3,TGFB1	8
BP	GO:0035270	endocrine system development	0.000567907	APOA1,CGA,FOXA2,GATA2,HNF1B,HOXB3,ISL1,NKX2-5	8
BP	GO:0040013	negative regulation of locomotion	0.000264564	ACVRL1,ADORA2A,BMP10,DLC1,GREM1,IGFBP5,PDGFB,TGFB1	8
BP	GO:0043627	response to estrogen stimulus	0.00636373	APOA2,AQP1,GATA3,IHH,NKX2-5,PDGFB,TFF1,TGFB1	8
BP	GO:0048762	mesenchymal cell differentiation	8.38362e-05	EDNRB,EOMES,FOXC1,HAND2,ISL1,NOG,SEMA3C,TGFB1	8
BP	GO:0051090	regulation of transcription factor activity	0.00573676	AMH,CAT,CYTL1,HNF4A,NR2F2,PTHLH,TGFB1,TMEM189-UBE2V1	8
BP	GO:0051101	regulation of DNA binding	0.0133592	AMH,CAT,CYTL1,HNF4A,NR2F2,PTHLH,TGFB1,TMEM189-UBE2V1	8
BP	GO:0060485	mesenchyme development	9.51719e-05	EDNRB,EOMES,FOXC1,HAND2,ISL1,NOG,SEMA3C,TGFB1	8
BP	GO:0060562	epithelial tube morphogenesis	0.000474238	CD44,DLC1,FOXF1,GREM1,HOXA11,HOXD11,TWIST1,WNT4	8
BP	GO:0001708	cell fate specification	0.000637353	FGF1,FGF10,FOXA2,HOXA11,HOXC10,HOXC11,HOXD11	7
BP	GO:0007179	transforming growth factor beta receptor signaling pathway	0.00151557	ACVRL1,FMOD,GDF15,LTBP2,PDGFB,TGFB1,WFIKKN2	7
BP	GO:0007492	endoderm development	1.16995e-06	EOMES,GATA6,HNF1B,HOXC11,LHX1,PTHLH,TGFB1	7
BP	GO:0007498	mesoderm development	0.00440336	AMH,EOMES,FOXC1,FOXF1,LHX2,SNAI2,TBX3	7
BP	GO:0007519	skeletal muscle tissue development	0.00247933	ACTA1,HLX,HOXD9,IGFBP5,MEOX2,NR2F2,TNC	7
BP	GO:0007565	female pregnancy	0.0275207	FOSL1,IGFBP7,IHH,MUC1,PAPPA,PTHLH,TGFB1	7
BP	GO:0007596	blood coagulation	0.0198187	ADORA2A,F2RL2,FBLN5,FOXA2,HNF4A,PLSCR4,SERPINE1	7
BP	GO:0008217	regulation of blood pressure	0.0181523	ACTA2,ACTC1,ACVRL1,EDNRB,NPPB,NPR3,NPY	7
BP	GO:0010551	regulation of specific transcription from RNA polymerase II promoter	0.0137342	DLX1,FOXA2,GATA2,GATA6,HEY1,HNF4A,NKX2-5	7
BP	GO:0010562	positive regulation of phosphorus metabolic process	0.0181523	BMP10,DLC1,EDNRB,GDF6,IGF2,TGFB1,VEGFC	7
BP	GO:0016202	regulation of striated muscle tissue development	0.000572233	BMP10,GATA4,NKX2-5,NOG,TBX3,TGFB1,TWIST1	7
BP	GO:0019216	regulation of lipid metabolic process	0.0297163	APOA1,APOA2,HNF4A,IGF2,IGFBP7,PDGFB,TGFB1	7
BP	GO:0030336	negative regulation of cell migration	0.00115718	ACVRL1,BMP10,DLC1,GREM1,IGFBP5,PDGFB,TGFB1	7
BP	GO:0040017	positive regulation of locomotion	0.0165845	ERBB4,FGF10,HBEGF,IGF2,PDGFB,TGFB1,VEGFC	7
BP	GO:0042471	ear morphogenesis	0.00247933	COL11A1,COL2A1,FGF10,ITGA8,NOG,PRRX1,TSHZ1	7
BP	GO:0043010	camera-type eye development	0.0244332	COL8A1,DSCAM,FOXC1,IRX5,MAB21L2,RAX,ZEB1	7
BP	GO:0043269	regulation of ion transport	0.0173562	ADORA2A,GRIN3B,MCHR1,NKX2-5,PDZK1,TGFB1,TRPC4	7
BP	GO:0045137	development of primary sexual characteristics	0.0498595	AMH,CGA,FOXC1,HOXD13,LHX9,TBX3,WNT4	7
BP	GO:0045937	positive regulation of phosphate metabolic process	0.0181523	BMP10,DLC1,EDNRB,GDF6,IGF2,TGFB1,VEGFC	7
BP	GO:0048589	developmental growth	0.0096012	CGA,DMBX1,FGF10,HOXA11,HOXD11,IGFBP5,SERPINE1	7
BP	GO:0048608	reproductive structure development	0.0483088	AMH,CGA,FOXC1,HOXD13,LHX9,NOG,WNT4	7
BP	GO:0048634	regulation of muscle development	0.000637353	BMP10,GATA4,NKX2-5,NOG,TBX3,TGFB1,TWIST1	7
BP	GO:0048738	cardiac muscle tissue development	0.00115718	ACTC1,BMP10,COL11A1,FOXC1,GATA6,NKX2-5,TBX2	7
BP	GO:0050679	positive regulation of epithelial cell proliferation	0.000189399	ERBB4,FGF1,FGF10,IHH,NOG,TGFB1,VEGFC	7
BP	GO:0050817	coagulation	0.0198187	ADORA2A,F2RL2,FBLN5,FOXA2,HNF4A,PLSCR4,SERPINE1	7
BP	GO:0051146	striated muscle cell differentiation	0.0101288	ACTA1,ACTC1,ADAM12,BMP10,GATA6,NKX2-5,TNC	7
BP	GO:0051223	regulation of protein transport	0.032024	ADORA2A,APOA1,APOA2,HNF4A,IGF2,TGFB1,VEGFC	7
BP	GO:0051271	negative regulation of cell motion	0.0019528	ACVRL1,BMP10,DLC1,GREM1,IGFBP5,PDGFB,TGFB1	7
BP	GO:0060538	skeletal muscle organ development	0.00247933	ACTA1,HLX,HOXD9,IGFBP5,MEOX2,NR2F2,TNC	7
BP	GO:0070201	regulation of establishment of protein localization	0.0410067	ADORA2A,APOA1,APOA2,HNF4A,IGF2,TGFB1,VEGFC	7
BP	GO:0001649	osteoblast differentiation	0.00171911	GPNMB,IGF2,IGFBP5,IHH,NOG,PTHLH	6
BP	GO:0001764	neuron migration	0.0106423	BARHL1,CXCR4,FEZF1,NR2F2,RELN,TWIST1	6
BP	GO:0001934	positive regulation of protein amino acid phosphorylation	0.0382618	BMP10,EDNRB,GDF6,IGF2,TGFB1,VEGFC	6
BP	GO:0002683	negative regulation of immune system process	0.0295491	A2M,ADORA2A,GREM1,HLX,IGF2,TGFB1	6
BP	GO:0003018	vascular process in circulatory system	0.0070718	ACTA2,ACTC1,ADORA2A,EDNRB,FOXC1,NPPB	6
BP	GO:0007229	integrin-mediated signaling pathway	0.0152836	CEACAM1,CTGF,ITGA10,ITGA11,ITGA8,NEDD9	6
BP	GO:0007369	gastrulation	0.0152836	EOMES,FOXA2,FOXC1,GATA4,GSC,LHX1	6
BP	GO:0010959	regulation of metal ion transport	0.0269528	ADORA2A,GRIN3B,MCHR1,NKX2-5,TGFB1,TRPC4	6
BP	GO:0030199	collagen fibril organization	0.000299256	COL11A1,COL12A1,COL2A1,FOXC1,LOX,LUM	6
BP	GO:0030335	positive regulation of cell migration	0.0382618	ERBB4,HBEGF,IGF2,PDGFB,TGFB1,VEGFC	6
BP	GO:0030902	hindbrain development	0.00815105	DLC1,FOXA2,HNF1B,HOXB2,LHX1,LHX5	6
BP	GO:0031099	regeneration	0.0144304	APOA2,CDKN1A,FGF10,RTN4RL1,SERPINE1,TGFB1	6
BP	GO:0035150	regulation of tube size	0.00481701	ACTA2,ACTC1,ADORA2A,EDNRB,FOXC1,NPPB	6
BP	GO:0042733	embryonic digit morphogenesis	0.000143333	HOXA11,HOXC11,HOXD11,HOXD13,NOG,TBX3	6
BP	GO:0043193	positive regulation of gene-specific transcription	0.0352017	GATA2,GATA4,GATA6,HNF4A,NKX2-5,NR2F2	6
BP	GO:0045765	regulation of angiogenesis	0.00997632	ANGPT2,GATA2,GATA4,NPPB,RUNX1,SERPINE1	6
BP	GO:0045927	positive regulation of growth	0.0257113	DIO3,FOXS1,HBEGF,HLX,HOPX,IGF2	6
BP	GO:0046620	regulation of organ growth	0.000353045	BMP10,CGA,FOXC1,GATA4,HLX,NOG	6
BP	GO:0048565	gut development	0.000843404	EDNRB,FGF10,FOXF1,GATA4,HLX,TGFB1	6
BP	GO:0048839	inner ear development	0.024507	COL11A1,COL2A1,FGF10,ITGA8,PRRX1,TGFB1	6
BP	GO:0050708	regulation of protein secretion	0.0070718	ADORA2A,APOA1,APOA2,IGF2,TGFB1,VEGFC	6
BP	GO:0050880	regulation of blood vessel size	0.00481701	ACTA2,ACTC1,ADORA2A,EDNRB,FOXC1,NPPB	6
BP	GO:0051302	regulation of cell division	0.00284877	CAT,FGF1,IGF2,PDGFB,TGFB1,VEGFC	6
BP	GO:0051781	positive regulation of cell division	0.00122418	CAT,FGF1,IGF2,PDGFB,TGFB1,VEGFC	6
BP	GO:0051924	regulation of calcium ion transport	0.0144304	ADORA2A,GRIN3B,MCHR1,NKX2-5,TGFB1,TRPC4	6
BP	GO:0055088	lipid homeostasis	0.00407809	APOA1,APOA2,HNF4A,IGF2,MTTP,PCSK9	6
BP	GO:0001759	induction of an organ	0.00011393	FGF1,FGF10,HOXA11,HOXC11,HOXD11	5
BP	GO:0009612	response to mechanical stimulus	0.0291125	ACTA1,BTG2,COL11A1,FOSL1,TRPA1	5
BP	GO:0009880	embryonic pattern specification	0.00419728	FGF10,LHX1,MEOX1,MEOX2,TBX3	5
BP	GO:0010594	regulation of endothelial cell migration	0.00165514	ACVRL1,BMP10,PDGFB,TGFB1,VEGFC	5
BP	GO:0010810	regulation of cell-substrate adhesion	0.0151846	ACVRL1,CCDC80,COL8A1,EMILIN1,VTN	5
BP	GO:0014032	neural crest cell development	0.00469916	EDNRB,FOXC1,HAND2,ISL1,SEMA3C	5
BP	GO:0014033	neural crest cell differentiation	0.00469916	EDNRB,FOXC1,HAND2,ISL1,SEMA3C	5
BP	GO:0016331	morphogenesis of embryonic epithelium	0.0325723	DLC1,PCDH8,TWIST1,VEGFC,WNT4	5
BP	GO:0017015	regulation of transforming growth factor beta receptor signaling pathway	0.00856934	CDKN2B,HTRA1,ITGA8,TGFB1,ZEB1	5
BP	GO:0030111	regulation of Wnt receptor signaling pathway	0.0151846	DKK1,DKK4,FGF10,GSC,SOX17	5
BP	GO:0030509	BMP signaling pathway	0.0130456	BMP10,GDF6,MSX1,MSX2,NOG	5
BP	GO:0030510	regulation of BMP signaling pathway	0.00330463	ACVRL1,BMPER,GREM1,HTRA1,NOG	5
BP	GO:0031016	pancreas development	0.00582063	FGF10,FOXA2,HNF1B,IHH,ISL1	5
BP	GO:0031128	developmental induction	0.000559543	FGF1,FGF10,HOXA11,HOXC11,HOXD11	5
BP	GO:0032355	response to estradiol stimulus	0.0258814	IHH,NKX2-5,PDGFB,TFF1,TGFB1	5
BP	GO:0034762	regulation of transmembrane transport	0.00222242	ADORA2A,APOA2,IGF2,NKX2-5,PDZK1	5
BP	GO:0035115	embryonic forelimb morphogenesis	0.000559543	HOXA9,HOXD9,MECOM,TBX3,TWIST1	5
BP	GO:0035136	forelimb morphogenesis	0.00100528	HOXA9,HOXD9,MECOM,TBX3,TWIST1	5
BP	GO:0042472	inner ear morphogenesis	0.0291125	COL11A1,COL2A1,FGF10,ITGA8,PRRX1	5
BP	GO:0045168	cell-cell signaling involved in cell fate specification	0.000559543	FGF1,FGF10,HOXA11,HOXC11,HOXD11	5
BP	GO:0045785	positive regulation of cell adhesion	0.0362627	CCDC80,COL8A1,EMILIN1,FGF1,VTN	5
BP	GO:0045834	positive regulation of lipid metabolic process	0.0151846	APOA1,APOA2,HNF4A,IGF2,TGFB1	5
BP	GO:0048638	regulation of developmental growth	0.0163321	BMP10,GATA4,HOPX,NOG,NRP1	5
BP	GO:0048771	tissue remodeling	0.0291125	BGN,FGF10,FOXC1,SEMA3C,TGFB1	5
BP	GO:0051091	positive regulation of transcription factor activity	0.0362627	AMH,CAT,CYTL1,TGFB1,TMEM189-UBE2V1	5
BP	GO:0055001	muscle cell development	0.0291125	ACTA1,ACTC1,BMP10,NKX2-5,TNC	5
BP	GO:0055008	cardiac muscle tissue morphogenesis	0.00222242	ACTC1,BMP10,COL11A1,FOXC1,NKX2-5	5
BP	GO:0060349	bone morphogenesis	0.00068804	COL2A1,HOXA11,HOXD11,PTHLH,TGFB1	5
BP	GO:0060415	muscle tissue morphogenesis	0.00222242	ACTC1,BMP10,COL11A1,FOXC1,NKX2-5	5
BP	GO:0001658	branching involved in ureteric bud morphogenesis	0.0102932	CD44,GREM1,HOXA11,HOXD11	4
BP	GO:0001667	ameboidal cell migration	0.0413657	CXCR4,EDNRB,ISL1,SEMA3C	4
BP	GO:0001947	heart looping	0.0102932	GATA4,HAND2,NKX2-5,TBX3	4
BP	GO:0001974	blood vessel remodeling	0.0116576	BGN,FGF10,FOXC1,SEMA3C	4
BP	GO:0008543	fibroblast growth factor receptor signaling pathway	0.0219522	CTGF,FGF1,FGF10,FGF17	4
BP	GO:0010811	positive regulation of cell-substrate adhesion	0.0199824	CCDC80,COL8A1,EMILIN1,VTN	4
BP	GO:0022898	regulation of transmembrane transporter activity	0.0163489	ADORA2A,APOA2,IGF2,NKX2-5	4
BP	GO:0030178	negative regulation of Wnt receptor signaling pathway	0.0240241	DKK1,DKK4,GSC,SOX17	4
BP	GO:0030514	negative regulation of BMP signaling pathway	0.00902663	BMPER,GREM1,HTRA1,NOG	4
BP	GO:0031348	negative regulation of defense response	0.038588	A2M,ADORA2A,IGF2,NT5E	4
BP	GO:0032330	regulation of chondrocyte differentiation	0.00275105	HOXA11,HOXD11,IHH,PTHLH	4
BP	GO:0032409	regulation of transporter activity	0.0308516	ADORA2A,APOA2,IGF2,NKX2-5	4
BP	GO:0033555	multicellular organismal response to stress	0.047214	EDNRB,PENK,RELN,TRPA1	4
BP	GO:0035051	cardiac cell differentiation	0.0199824	ACTC1,BMP10,GATA6,NKX2-5	4
BP	GO:0042632	cholesterol homeostasis	0.0442414	APOA1,APOA2,MTTP,PCSK9	4
BP	GO:0048286	lung alveolus development	0.0102932	FGF10,FOXF1,HOPX,PTHLH	4
BP	GO:0048566	embryonic gut development	0.00171487	FGF10,FOXF1,GATA4,HLX	4
BP	GO:0050920	regulation of chemotaxis	0.0261982	FGF10,GREM1,PDGFB,TGFB1	4
BP	GO:0051147	regulation of muscle cell differentiation	0.047214	HOPX,NKX2-5,TBX3,ZEB1	4
BP	GO:0055007	cardiac muscle cell differentiation	0.0116576	ACTC1,BMP10,GATA6,NKX2-5	4
BP	GO:0055092	sterol homeostasis	0.0442414	APOA1,APOA2,MTTP,PCSK9	4
BP	GO:0060021	palate development	0.0284741	COL2A1,MEOX2,PRRX1,TSHZ1	4
BP	GO:0060350	endochondral bone morphogenesis	0.00410393	COL2A1,HOXA11,HOXD11,PTHLH	4
BP	GO:0060675	ureteric bud morphogenesis	0.0102932	CD44,GREM1,HOXA11,HOXD11	4
BP	GO:0006929	substrate-bound cell migration	0.0210348	ITGA11,PDGFB,VEGFC	3
BP	GO:0007512	adult heart development	0.0210348	BMP10,HAND2,NKX2-5	3
BP	GO:0008354	germ cell migration	0.0248988	CXCR4,FOXC1,TGFB1	3
BP	GO:0010595	positive regulation of endothelial cell migration	0.0290268	PDGFB,TGFB1,VEGFC	3
BP	GO:0010596	negative regulation of endothelial cell migration	0.033406	ACVRL1,BMP10,TGFB1	3
BP	GO:0010862	positive regulation of pathway-restricted SMAD protein phosphorylation	0.033406	BMP10,GDF6,TGFB1	3
BP	GO:0014829	vascular smooth muscle contraction	0.0141512	ACTA2,ACTC1,EDNRB	3
BP	GO:0021533	cell differentiation in hindbrain	0.0290268	FOXA2,LHX1,LHX5	3
BP	GO:0030878	thyroid gland development	0.0248988	CGA,HOXB3,NKX2-5	3
BP	GO:0032332	positive regulation of chondrocyte differentiation	0.0111589	HOXA11,HOXD11,IHH	3
BP	GO:0035050	embryonic heart tube development	0.0248988	FOXC1,GATA4,NKX2-5	3
BP	GO:0042310	vasoconstriction	0.047932	ACTA2,ACTC1,EDNRB	3
BP	GO:0042403	thyroid hormone metabolic process	0.0248988	CGA,DIO3,RELN	3
BP	GO:0042474	middle ear morphogenesis	0.0290268	NOG,PRRX1,TSHZ1	3
BP	GO:0043535	regulation of blood vessel endothelial cell migration	0.0428703	PDGFB,TGFB1,VEGFC	3
BP	GO:0043536	positive regulation of blood vessel endothelial cell migration	0.0141512	PDGFB,TGFB1,VEGFC	3
BP	GO:0048010	vascular endothelial growth factor receptor signaling pathway	0.0210348	FOXC1,NRP1,VEGFC	3
BP	GO:0048547	gut morphogenesis	0.047932	FOXF1,GATA4,HLX	3
BP	GO:0050673	epithelial cell proliferation	0.0174478	COL8A1,FGF10,HNF1B	3
BP	GO:0050709	negative regulation of protein secretion	0.0428703	APOA1,APOA2,IGF2	3
BP	GO:0051145	smooth muscle cell differentiation	0.0141512	FGF10,FOXF1,WNT4	3
BP	GO:0055006	cardiac cell development	0.0210348	ACTC1,BMP10,NKX2-5	3
BP	GO:0055013	cardiac muscle cell development	0.0210348	ACTC1,BMP10,NKX2-5	3
BP	GO:0055021	regulation of cardiac muscle growth	0.0210348	BMP10,GATA4,NOG	3
BP	GO:0055024	regulation of cardiac muscle tissue development	0.0210348	BMP10,GATA4,NOG	3
BP	GO:0060043	regulation of cardiac muscle cell proliferation	0.0210348	BMP10,GATA4,NOG	3
BP	GO:0060351	cartilage development involved in endochondral bone morphogenesis	0.00614515	COL2A1,HOXA11,HOXD11	3
BP	GO:0060389	pathway-restricted SMAD protein phosphorylation	0.0248988	BMP10,GDF6,TGFB1	3
BP	GO:0060393	regulation of pathway-restricted SMAD protein phosphorylation	0.047932	BMP10,GDF6,TGFB1	3
BP	GO:0060420	regulation of heart growth	0.0248988	BMP10,GATA4,NOG	3
BP	GO:0001705	ectoderm formation	0.0412583	FOXA2,LHX1	2
BP	GO:0031954	positive regulation of protein amino acid autophosphorylation	0.0412583	IGF2,VEGFC	2
BP	GO:0032274	gonadotropin secretion	0.0412583	CGA,TBX3	2
BP	GO:0032275	luteinizing hormone secretion	0.0412583	CGA,TBX3	2
BP	GO:0046884	follicle-stimulating hormone secretion	0.0412583	CGA,TBX3	2
BP	GO:0060272	embryonic skeletal joint morphogenesis	0.0412583	COL2A1,NOG	2
CC	GO:0005576	extracellular region	1.3863e-26	A2M,ACPP,ADAM12,ADAMTS9,ADAMTSL2,AMH,ANGPT2,APOA1,APOA2,ASPN,BGN,BMP10,BMPER,C1QTNF3,C5orf38,CCDC80,CD44,CEACAM1,CGA,CILP,COL11A1,COL12A1,COL25A1,COL2A1,COL6A3,COL8A1,COLEC10,CPA4,CST1,CST2,CTGF,CYTL1,DKK1,DKK4,DLK1,DSCAM,EMILIN1,EPHA3,F2RL2,FAM20A,FBLN5,FBN1,FGF1,FGF10,FGF17,FIBIN,FMOD,FN1,FNDC1,GDF15,GDF6,GLT1D1,GREM1,HAPLN1,HBEGF,HMCN2,HP,HTRA1,IGF2,IGFBP5,IGFBP6,IGFBP7,IHH,ISLR,LAMA4,LGI1,LOX…	109
CC	GO:0044421	extracellular region part	2.48739e-27	A2M,ADAMTS9,ADAMTSL2,AMH,ANGPT2,APOA1,APOA2,ASPN,BGN,BMP10,CCDC80,CD44,CILP,COL11A1,COL12A1,COL25A1,COL2A1,COL6A3,COL8A1,CTGF,CYTL1,DLK1,EMILIN1,FBLN5,FBN1,FGF1,FGF10,FGF17,FMOD,FN1,GDF15,GDF6,GREM1,HAPLN1,HBEGF,HMCN2,HP,HTRA1,IGF2,IGFBP5,IGFBP6,IGFBP7,IHH,LAMA4,LGI1,LOX,LOXL4,LTBP2,LUM,MFAP4,MFAP5,MMP28,NOG,NPPB,NPY,NTN4,OGN,PAPLN,PCSK9,POSTN,PRSS1,PTHLH,RELN,SCRG1,SEMA3C,SERPINB2,SLIT3,SPARCL1,…	76
CC	GO:0005615	extracellular space	5.37602e-14	A2M,AMH,ANGPT2,APOA1,APOA2,BMP10,CILP,COL25A1,COL2A1,COL6A3,CYTL1,DLK1,FBN1,FGF1,FGF10,FGF17,FN1,GDF15,GDF6,GREM1,HBEGF,HP,HTRA1,IGF2,IGFBP5,IGFBP6,IGFBP7,IHH,LGI1,LOX,LOXL4,NOG,NPPB,NPY,PCSK9,PRSS1,PTHLH,RELN,SCRG1,SEMA3C,SERPINB2,SLIT3,TFF1,TGFB1,TGFBI,VEGFC,VTN	47
CC	GO:0031012	extracellular matrix	1.4467e-19	ADAMTS9,ADAMTSL2,ASPN,BGN,CCDC80,CD44,CILP,COL11A1,COL12A1,COL2A1,COL6A3,COL8A1,CTGF,EMILIN1,FBLN5,FBN1,FGF1,FMOD,FN1,HAPLN1,HMCN2,LAMA4,LOX,LTBP2,LUM,MFAP4,MFAP5,MMP28,NTN4,OGN,PAPLN,POSTN,RELN,SPARCL1,TGFB1,TGFBI,TNC,VTN,WNT4,WNT9B	40
CC	GO:0005578	proteinaceous extracellular matrix	7.97223e-20	ADAMTS9,ADAMTSL2,ASPN,BGN,CCDC80,CILP,COL11A1,COL12A1,COL2A1,COL6A3,COL8A1,CTGF,EMILIN1,FBLN5,FBN1,FGF1,FMOD,FN1,HAPLN1,HMCN2,LAMA4,LOX,LTBP2,LUM,MFAP4,MFAP5,MMP28,NTN4,OGN,PAPLN,POSTN,RELN,SPARCL1,TGFB1,TGFBI,TNC,VTN,WNT4,WNT9B	39
CC	GO:0031226	intrinsic to plasma membrane	0.0399156	ACVRL1,ADORA2A,AQP1,CD44,CEACAM1,COL25A1,CXCR4,DDR2,DSCAM,EDNRB,EPHA3,F2RL2,GPNMB,GRIN3B,GYPB,HBEGF,ITGA10,ITGA11,ITGA8,KCNV1,LGR5,LRRC32,MCHR1,MUC1,PCDH8,RTN4RL1,SCN4B,SLC16A3,SLC40A1,SLCO2A1,TM4SF1,TRPA1,TRPC4	33
CC	GO:0005887	integral to plasma membrane	0.0475044	ACVRL1,ADORA2A,AQP1,CD44,CEACAM1,COL25A1,CXCR4,DDR2,DSCAM,EDNRB,EPHA3,F2RL2,GPNMB,GRIN3B,GYPB,HBEGF,ITGA10,ITGA11,ITGA8,KCNV1,LGR5,LRRC32,MCHR1,MUC1,PCDH8,SCN4B,SLC16A3,SLC40A1,SLCO2A1,TM4SF1,TRPA1,TRPC4	32
CC	GO:0044420	extracellular matrix part	7.93936e-11	CCDC80,CILP,COL11A1,COL12A1,COL2A1,COL6A3,COL8A1,FBN1,FN1,HMCN2,LAMA4,LOX,LUM,MFAP4,MFAP5,NTN4,PAPLN,TNC	18
CC	GO:0005667	transcription factor complex	0.000206271	ANKRD1,DMBX1,FOXF1,GATA6,GSC,HAND2,HNF1B,HNF4A,HOXA10,HOXA11,HOXA9,NKX2-5,TBX2,ZEB1	14
CC	GO:0009986	cell surface	0.0362061	ACVRL1,BGN,BMP10,CD44,FGF10,GREM1,HBEGF,IHH,PCSK9,PDGFB,ROBO2,RTN4RL1,TGFB1	13
CC	GO:0005604	basement membrane	1.7383e-05	CCDC80,COL2A1,COL8A1,FBN1,FN1,HMCN2,LAMA4,NTN4,PAPLN,TNC	10
CC	GO:0005581	collagen	4.75017e-05	COL11A1,COL12A1,COL2A1,COL6A3,COL8A1,LOX,LUM	7
CC	GO:0043292	contractile fiber	0.0289242	ACTA1,ACTA2,ACTC1,ANKRD1,BMP10,PGM5,TNNI1	7
CC	GO:0044449	contractile fiber part	0.0215334	ACTA1,ACTA2,ACTC1,ANKRD1,BMP10,PGM5,TNNI1	7
CC	GO:0030017	sarcomere	0.0400888	ACTA1,ACTC1,ANKRD1,BMP10,PGM5,TNNI1	6
CC	GO:0031983	vesicle lumen	0.0114449	A2M,FN1,PDGFB,TGFB1,VEGFC	5
CC	GO:0060205	cytoplasmic membrane-bounded vesicle lumen	0.00980725	A2M,FN1,PDGFB,TGFB1,VEGFC	5
CC	GO:0031093	platelet alpha granule lumen	0.0434788	A2M,FN1,TGFB1,VEGFC	4
CC	GO:0001527	microfibril	0.00352206	FBN1,MFAP4,MFAP5	3
CC	GO:0005583	fibrillar collagen	0.0212777	COL11A1,COL2A1,LUM	3
CC	GO:0032589	neuron projection membrane	0.00949376	ADORA2A,ITGA8,ROBO2	3
CC	GO:0034366	spherical high-density lipoprotein particle	0.00949376	APOA1,APOA2,HP	3
CC	GO:0043205	fibril	0.00949376	FBN1,MFAP4,MFAP5	3
MF	GO:0003677	DNA binding	1.73909e-07	AFF3,ANKRD1,BAHCC1,BARHL1,BHLHE40,DLX1,DMBX1,EBF2,EOMES,FEZF1,FLI1,FOSL1,FOXA2,FOXC1,FOXF1,FOXQ1,FOXS1,GATA2,GATA3,GATA4,GATA6,GSC,HAND2,HEY1,HIST1H2BJ,HIST2H2AA4,HLX,HNF1B,HNF4A,HOPX,HOXA10,HOXA11,HOXA9,HOXB2,HOXB3,HOXB5,HOXB9,HOXC10,HOXC11,HOXC6,HOXD11,HOXD13,HOXD9,IRX1,IRX2,IRX3,IRX5,ISL1,LHX1,LHX2,LHX5,LHX9,LMO1,MECOM,MEOX1,MEOX2,MKX,MSC,MSX1,MSX2,NFIX,NKX2-5,NR2F2,PLAGL1,PRRX1,RAX,RUNX1,SCX,…	84
MF	GO:0030528	transcription regulator activity	5.94543e-12	ANKRD1,BARHL1,BHLHE40,CYTL1,DLX1,DMBX1,EBF2,EOMES,FLI1,FOSL1,FOXA2,FOXC1,FOXF1,FOXQ1,FOXS1,GATA2,GATA3,GATA4,GATA6,GSC,HAND2,HEY1,HLX,HNF1B,HNF4A,HOPX,HOXA10,HOXA11,HOXA9,HOXB2,HOXB3,HOXB5,HOXB9,HOXC10,HOXC11,HOXC6,HOXD11,HOXD13,HOXD9,IRX1,IRX2,IRX3,IRX5,ISL1,LHX1,LHX2,LHX5,LHX9,LMO1,MECOM,MEOX1,MEOX2,MKX,MSC,MSX1,MSX2,NFIX,NKX2-5,NR2F2,PRRX1,RAX,RUNX1,SCX,SOX21,SOX30,TBX15,TBX2,TBX3,TGFB1,TMEM18…	73
MF	GO:0003700	transcription factor activity	3.67336e-17	BARHL1,BHLHE40,DLX1,DMBX1,EOMES,FLI1,FOSL1,FOXA2,FOXC1,FOXF1,FOXQ1,FOXS1,GATA2,GATA3,GATA4,GATA6,GSC,HAND2,HEY1,HLX,HNF1B,HNF4A,HOPX,HOXA10,HOXA11,HOXA9,HOXB2,HOXB3,HOXB5,HOXB9,HOXC10,HOXC11,HOXC6,HOXD11,HOXD13,HOXD9,IRX1,IRX2,IRX3,IRX5,ISL1,LHX1,LHX2,LHX5,LHX9,LMO1,MECOM,MEOX1,MEOX2,MKX,MSC,MSX1,MSX2,NFIX,NKX2-5,NR2F2,PRRX1,RAX,RUNX1,SOX21,TBX15,TBX2,TBX3,TSHZ1,ZEB1	65
MF	GO:0043565	sequence-specific DNA binding	5.46844e-21	BARHL1,DLX1,DMBX1,FLI1,FOSL1,FOXA2,FOXC1,FOXF1,FOXQ1,FOXS1,GATA2,GATA3,GATA4,GATA6,GSC,HAND2,HLX,HNF1B,HNF4A,HOPX,HOXA10,HOXA11,HOXA9,HOXB2,HOXB3,HOXB5,HOXB9,HOXC10,HOXC11,HOXC6,HOXD11,HOXD13,HOXD9,IRX1,IRX2,IRX3,IRX5,ISL1,LHX1,LHX2,LHX5,LHX9,MEOX1,MEOX2,MKX,MSX1,MSX2,NFIX,NKX2-5,NR2F2,PRRX1,RAX,TBX2,TBX3,TSHZ1,ZEB1	56
MF	GO:0005509	calcium ion binding	0.00517415	ANXA1,CDH11,CDH9,COLEC10,DGKB,DLK1,FBLN5,FBN1,GRIN3B,HMCN2,ITGA10,ITGA11,ITGA8,LTBP2,MFAP4,MMP28,PCDH18,PCDH19,PCDH8,PCSK9,PLA2G4B,PLSCR2,PLSCR4,PRSS1,PTHLH,RELN,RUNX1,SLC8A3,SLIT3,SPARCL1,TBC1D9,TRPC4	32
MF	GO:0016563	transcription activator activity	0.000952416	CYTL1,EOMES,FOSL1,FOXA2,FOXC1,FOXF1,GATA4,GATA6,HAND2,HNF1B,HNF4A,HOXA9,HOXB9,HOXD9,NKX2-5,PRRX1,RUNX1,TGFB1,TMEM189-UBE2V1,ZEB1	20
MF	GO:0008083	growth factor activity	2.38327e-07	AMH,BMP10,CTGF,DKK1,FGF1,FGF10,FGF14,FGF17,GDF15,GDF6,HBEGF,IGF2,OGN,PDGFB,TFF1,TGFB1,VEGFC	17
MF	GO:0003702	RNA polymerase II transcription factor activity	0.000182126	FOXA2,FOXC1,GATA4,GATA6,HNF4A,HOXC10,HOXC11,HOXD9,ISL1,LHX1,NFIX,NR2F2,RAX,SOX21,SOX30,TBX3	16
MF	GO:0030246	carbohydrate binding	0.0164915	BGN,CCDC80,CD44,COL25A1,COLEC10,CTGF,FGF1,FGF10,FN1,GPNMB,HAPLN1,HBEGF,POSTN,PRG4,VTN	15
MF	GO:0001871	pattern binding	1.95914e-05	BGN,CCDC80,CD44,COL25A1,CTGF,FGF1,FGF10,FN1,GPNMB,HAPLN1,HBEGF,POSTN,PRG4,VTN	14
MF	GO:0004857	enzyme inhibitor activity	0.0043486	A2M,ANXA1,APOA2,CDKN1A,CDKN2B,COL6A3,CST1,CST2,PAPLN,SERPINB2,SERPINB7,SERPINE1,TWIST1,WFIKKN2	14
MF	GO:0030247	polysaccharide binding	1.95914e-05	BGN,CCDC80,CD44,COL25A1,CTGF,FGF1,FGF10,FN1,GPNMB,HAPLN1,HBEGF,POSTN,PRG4,VTN	14
MF	GO:0005539	glycosaminoglycan binding	3.51856e-05	BGN,CCDC80,CD44,COL25A1,CTGF,FGF1,FGF10,FN1,GPNMB,HAPLN1,HBEGF,POSTN,VTN	13
MF	GO:0005201	extracellular matrix structural constituent	1.57939e-06	BGN,COL11A1,COL12A1,COL2A1,EMILIN1,FBN1,FN1,LAMA4,LUM,MFAP5,WNT4,WNT9B	12
MF	GO:0019838	growth factor binding	6.50426e-05	A2M,ACVRL1,COL2A1,CTGF,HTRA1,IGF2,IGFBP5,IGFBP6,IGFBP7,LTBP2,PDGFB	11
MF	GO:0008201	heparin binding	0.000290425	CCDC80,COL25A1,CTGF,FGF1,FGF10,FN1,GPNMB,HBEGF,POSTN,VTN	10
MF	GO:0046982	protein heterodimerization activity	0.030271	ADORA2A,APOA2,DMBX1,HAND2,HNF1B,NKX2-5,PDGFB,ROBO2,RUNX1,TGFB1	10
MF	GO:0004866	endopeptidase inhibitor activity	0.0108736	A2M,COL6A3,CST1,CST2,PAPLN,SERPINB2,SERPINB7,SERPINE1,WFIKKN2	9
MF	GO:0030414	peptidase inhibitor activity	0.0146736	A2M,COL6A3,CST1,CST2,PAPLN,SERPINB2,SERPINB7,SERPINE1,WFIKKN2	9
MF	GO:0004867	serine-type endopeptidase inhibitor activity	0.0122999	A2M,COL6A3,PAPLN,SERPINB2,SERPINB7,SERPINE1,WFIKKN2	7
MF	GO:0005179	hormone activity	0.0251566	AMH,CGA,IGF2,NPPB,NPY,PENK,PTHLH	7
MF	GO:0005319	lipid transporter activity	0.00987328	APOA1,APOA2,MTTP,PLSCR2,PLSCR4,SLCO2A1	6
MF	GO:0005518	collagen binding	0.000833564	CD44,FN1,ITGA10,ITGA11,LUM,PDGFB	6
MF	GO:0005520	insulin-like growth factor binding	0.00014158	CTGF,HTRA1,IGF2,IGFBP5,IGFBP6,IGFBP7	6
MF	GO:0003705	RNA polymerase II transcription factor activity, enhancer binding	0.00849501	FOXA2,FOXC1,GATA6,HNF4A,NFIX	5
MF	GO:0050840	extracellular matrix binding	0.0179969	BGN,COL11A1,TGFBI,VTN	4
MF	GO:0070325	lipoprotein receptor binding	0.00336246	APOA1,APOA2,DKK1,PCSK9	4
MF	GO:0015485	cholesterol binding	0.0477244	APOA1,APOA2,IHH	3
MF	GO:0034190	apolipoprotein receptor binding	0.00127497	APOA1,APOA2,PCSK9	3
KEGG	hsa05200	Pathways in cancer	0.000166361	APC2,CDKN1A,CDKN2B,FGF1,FGF10,FGF14,FGF17,FN1,FZD1,LAMA4,MECOM,PDGFB,RUNX1,TGFB1,VEGFC,WNT4,WNT9B	17
KEGG	hsa04510	Focal adhesion	0.000189679	COL11A1,COL2A1,COL6A3,FN1,ITGA10,ITGA11,ITGA8,LAMA4,PDGFB,RELN,TNC,VEGFC,VTN	13
KEGG	hsa04512	ECM-receptor interaction	1.78923e-08	CD44,COL11A1,COL2A1,COL6A3,FN1,ITGA10,ITGA11,ITGA8,LAMA4,RELN,SV2B,TNC,VTN	13
KEGG	hsa04810	Regulation of actin cytoskeleton	0.00437386	APC2,FGF1,FGF10,FGF14,FGF17,FN1,IGF2,ITGA10,ITGA11,ITGA8,PDGFB	11
KEGG	hsa04310	Wnt signaling pathway	0.0169041	APC2,DKK1,DKK4,FOSL1,FZD1,SOX17,WNT4,WNT9B	8
KEGG	hsa04360	Axon guidance	0.00748559	CXCR4,EPHA3,NRP1,NTN4,ROBO2,SEMA3C,SLIT3,UNC5C	8
KEGG	hsa04350	TGF-beta signaling pathway	0.0183964	ACVRL1,AMH,CDKN2B,GDF6,NOG,TGFB1	6
KEGG	hsa05218	Melanoma	0.00807585	CDKN1A,FGF1,FGF10,FGF14,FGF17,PDGFB	6
KEGG	hsa05410	Hypertrophic cardiomyopathy (HCM)	0.0167848	ACTC1,ITGA10,ITGA11,ITGA8,SGCD,TGFB1	6
KEGG	hsa05414	Dilated cardiomyopathy	0.0228648	ACTC1,ITGA10,ITGA11,ITGA8,SGCD,TGFB1	6
KEGG	hsa04950	Maturity onset diabetes of the young	0.00930491	FOXA2,HNF1B,HNF4A,IGF2	4
REACTOME	REACT_604	Hemostasis	0.00196555	A2M,ANGPT2,APOA1,F2RL2,FN1,GNG11,PDGFB,SERPINB2,SERPINE1,SLC16A3,TGFB1,VEGFC	12
REACTOME	REACT_13552	Integrin cell surface interactions	0.000422801	COL2A1,FBN1,FN1,ITGA10,ITGA11,ITGA8,TNC,VTN	8

## Sheet: II. Ethnicity Independent
Category	Term ID	Term Description	EASE Score	Genes	Count
BP	GO:0009792	embryonic development ending in birth or egg hatching	0.0339281	APOB,EVX1,HAND1,TFAP2A	4
BP	GO:0044057	regulation of system process	0.0278174	APOA4,CNTN4,GUCY1A3,MYL4	4
BP	GO:0030048	actin filament-based movement	0.048198	MYH14,MYL7	2
BP	GO:0034367	macromolecular complex remodeling	0.042041	APOA4,APOB	2
BP	GO:0034368	protein-lipid complex remodeling	0.042041	APOA4,APOB	2
BP	GO:0034369	plasma lipoprotein particle remodeling	0.042041	APOA4,APOB	2
BP	GO:0034377	plasma lipoprotein particle assembly	0.0254335	APOA4,APOB	2
BP	GO:0065005	protein-lipid complex assembly	0.0254335	APOA4,APOB	2
CC	GO:0005576	extracellular region	0.0107728	APOA4,APOB,CHL1,CLEC11A,CNTN4,COL22A1,CRHBP,DCN,SERPINA1,TTR	10
CC	GO:0044421	extracellular region part	0.00190661	APOA4,APOB,CHL1,COL22A1,CRHBP,DCN,SERPINA1,TTR	8
CC	GO:0005615	extracellular space	0.0421907	APOA4,APOB,CRHBP,SERPINA1,TTR	5
CC	GO:0005578	proteinaceous extracellular matrix	0.0237862	CHL1,COL22A1,DCN,SERPINA1	4
CC	GO:0015629	actin cytoskeleton	0.0150564	GAS2,MYH14,MYL4,MYL7	4
CC	GO:0031012	extracellular matrix	0.0288898	CHL1,COL22A1,DCN,SERPINA1	4
CC	GO:0016459	myosin complex	0.00708433	MYH14,MYL4,MYL7	3
CC	GO:0030016	myofibril	0.0196848	MYL4,MYL7,TMOD1	3
CC	GO:0043292	contractile fiber	0.0231327	MYL4,MYL7,TMOD1	3
CC	GO:0031672	A band	0.030857	MYL4,MYL7	2
CC	GO:0034361	very-low-density lipoprotein particle	0.0384272	APOA4,APOB	2
CC	GO:0034385	triglyceride-rich lipoprotein particle	0.0384272	APOA4,APOB	2
CC	GO:0042627	chylomicron	0.0232296	APOA4,APOB	2
MF	GO:0046983	protein dimerization activity	0.000364097	APOA4,APOB,CTSE,FAP,GUCY1A3,HAND1,TFAP2A	7
MF	GO:0003779	actin binding	0.0214865	MYH14,MYL4,TMOD1,TNS4	4
MF	GO:0042803	protein homodimerization activity	0.0228911	APOA4,CTSE,FAP,HAND1	4
MF	GO:0003774	motor activity	0.0280142	MYH14,MYL4,MYL7	3
MF	GO:0000146	microfilament motor activity	0.0309841	MYH14,MYL7	2
MF	GO:0015248	sterol transporter activity	0.025584	APOA4,APOB	2
MF	GO:0017127	cholesterol transporter activity	0.0219679	APOA4,APOB	2

## Sheet: III. H3 Dependent
Category	Term ID	Term Description	EASE Score	Genes	Count
BP	GO:0007166	cell surface receptor linked signal transduction	0.023948	ADAM33,ADAMTS13,ADCYAP1,ADORA2A,ADRA1D,ADRA2C,APLNR,ASCL1,ATP1A3,BMP10,CALCRL,CCL21,CCR7,CD3E,CD4,CD79B,CGB7,CLN3,CNTN6,CXCL12,CXCL3,CXCL5,DGKK,DKK4,DLL1,EDNRB,ENG,EPHA7,EPHB2,F2RL1,F2RL2,FGF2,FGF4,FOXH1,FRAT2,FZD10,FZD5,GABBR2,GABRA2,GABRA4,GCG,GDF10,GIPR,GNA14,GNAO1,GPR17,GPR176,GPR183,GPR50,GPR55,GRB7,GRIA4,GRIN2A,GRM6,HRH3,HTR1D,HTR2A,HTR2C,HTR7,ITGA2,ITGA2B,ITGA3,ITGB6,KREMEN2,LEFTY2,LEPR,LP…	97
BP	GO:0051252	regulation of RNA metabolic process	0.0180605	ABCA2,ADORA2A,ALX3,ALX4,ANKRD1,ASCL1,BARX1,BATF2,BCL6,CDX1,CRABP2,DLX1,DLX2,DMBX1,DMRTA2,DNMT3B,ELF3,EMX2,EN2,ENG,ESRP1,FGF2,FOXB1,FOXD1,FOXH1,FOXI3,FOXL2,GBX2,GRIP1,GRM6,HES3,HES4,HES5,HESX1,HIC1,HOPX,HOXA2,HOXA5,HOXA6,HOXB4,HOXC10,HOXC11,HOXC12,HOXC13,HOXC6,HOXD1,HOXD12,HSFX2,IL11,IRX2,IRX4,LHX5,LHX6,LHX8,LIN28A,MEOX2,MIXL1,MKX,NFIB,NODAL,NR1I2,NR2F1,PAX3,PAX5,PAX8,PHOX2B,POU2F2,POU2F3,POU3F2,P…	96
BP	GO:0006355	regulation of transcription, DNA-dependent	0.0140439	ABCA2,ADORA2A,ALX3,ALX4,ANKRD1,ASCL1,BARX1,BATF2,BCL6,CDX1,CRABP2,DLX1,DLX2,DMBX1,DMRTA2,DNMT3B,ELF3,EMX2,EN2,ENG,FGF2,FOXB1,FOXD1,FOXH1,FOXI3,FOXL2,GBX2,GRIP1,GRM6,HES3,HES4,HES5,HESX1,HIC1,HOPX,HOXA2,HOXA5,HOXA6,HOXB4,HOXC10,HOXC11,HOXC12,HOXC13,HOXC6,HOXD1,HOXD12,HSFX2,IL11,IRX2,IRX4,LHX5,LHX6,LHX8,LIN28A,MEOX2,MIXL1,MKX,NFIB,NODAL,NR1I2,NR2F1,PAX3,PAX5,PAX8,PHOX2B,POU2F2,POU2F3,POU3F2,POU3F3,…	95
BP	GO:0050877	neurological system process	0.00221236	ADORA2A,ADRA1D,ATP1A3,BAIAP3,BCHE,CACNA1E,CBLN1,CHRNB4,CLN3,CNTN5,COL11A1,COL11A2,CRYGD,DHRS3,EGR3,EPHB2,FGF2,GABBR2,GABRA2,GPR176,GRIA1,GRIA4,GRIN2A,GRM6,GUCA1A,HOXC10,HRH3,HTR1D,HTR2A,HTR2C,HTR3A,HTR7,ITGA2,KCNA1,KCNK3,LHX8,LRAT,MARVELD2,MCOLN3,MPZ,NCAM2,NCAN,NGF,NMU,NPTX1,OXTR,PAX3,PCDH15,PCDHB5,PENK,POU3F2,RBP4,RDH5,RGS16,RGS9,RPE65,S100B,SCN1A,SCNN1A,SCNN1G,SEMA4A,SHC3,SLC1A3,SLC5A7,SLIT2,SN…	73
BP	GO:0007267	cell-cell signaling	2.94059e-12	ADCYAP1,ADORA2A,ADRA1D,ADRA2C,AMH,BAIAP3,BARX1,BST2,CACNA1E,CBLN1,CCL21,CGB7,CHRNB4,CLN3,CXCL5,DLGAP3,EGR3,ENPEP,EXOC3L1,FGF11,FGF2,FGF4,GABBR2,GABRA2,GPR176,GPR50,GREM1,GRIA1,GRIA4,GRIN2A,GRM6,HOXC11,HRH3,HTR1D,HTR2A,HTR2C,HTR3A,HTR7,IL11,ILDR2,KCNA1,KCNK3,LHX5,MPZ,NCAN,NPTX1,NTRK2,OXTR,PCDHB5,PTGIR,SHC3,SIX1,SLC1A3,SLC30A8,SLC5A7,SNAP25,SYK,SYN3,SYT4,TAC1,TEK,TNFRSF11A,VIPR1,WNT2,WNT7B,WNT8B	66
BP	GO:0007155	cell adhesion	1.32878e-08	ADAMTS13,CD4,CD44,CDH1,CDH19,CDH20,CDH6,CDH9,CHAD,CLDN10,CLDN6,CNTN5,CNTN6,CNTNAP1,CNTNAP4,COL11A1,COL11A2,COL12A1,COL4A6,COL6A3,COL8A1,CUZD1,CXCL12,EGFL6,ENG,F5,FBLN7,FERMT1,FGF4,FREM2,HABP2,HAPLN1,HES5,ICAM1,ITGA2,ITGA2B,ITGA3,ITGB6,LAMC2,LYVE1,MIA,NCAM2,NCAN,PCDH15,PCDHA1,PCDHA10,PCDHA13,PCDHA2,PCDHA3,PCDHA4,PCDHA6,PCDHA9,PCDHB15,PCDHB5,PCDHGA10,PCDHGA11,PCDHGA7,PKP1,PKP3,ROBO2,SSPO,SYK,TEK,TH…	64
BP	GO:0022610	biological adhesion	1.35772e-08	ADAMTS13,CD4,CD44,CDH1,CDH19,CDH20,CDH6,CDH9,CHAD,CLDN10,CLDN6,CNTN5,CNTN6,CNTNAP1,CNTNAP4,COL11A1,COL11A2,COL12A1,COL4A6,COL6A3,COL8A1,CUZD1,CXCL12,EGFL6,ENG,F5,FBLN7,FERMT1,FGF4,FREM2,HABP2,HAPLN1,HES5,ICAM1,ITGA2,ITGA2B,ITGA3,ITGB6,LAMC2,LYVE1,MIA,NCAM2,NCAN,PCDH15,PCDHA1,PCDHA10,PCDHA13,PCDHA2,PCDHA3,PCDHA4,PCDHA6,PCDHA9,PCDHB15,PCDHB5,PCDHGA10,PCDHGA11,PCDHGA7,PKP1,PKP3,ROBO2,SSPO,SYK,TEK,TH…	64
BP	GO:0009611	response to wounding	2.20987e-09	A2M,ADAMTS13,ADORA2A,AHSG,ANXA8,C7,CCL21,CCR7,CD44,CFB,CFH,CFI,CXCL3,ELF3,ENG,F2RL1,F2RL2,F5,FCN3,FGA,FGB,FGF2,FGG,GRIN2A,IDO1,IL11,IL1A,IL6R,ITGA2,ITGB6,KLKB1,LYVE1,MASP1,MGLL,NFKBIZ,NGF,NMI,NOG,PLSCR4,POU2F3,PPARA,PROCR,RTN4RL1,RTN4RL2,SCNN1G,SCUBE1,SERPINA3,SERPINB2,SERPINE1,SLC1A3,TAC1,TFPI,TFPI2,TLR4,TRPV1	55
BP	GO:0006928	cell motion	8.54087e-09	ASCL1,CD44,CUZD1,CXCL12,CXCL3,DCC,DCLK1,DNAH2,DPYSL5,EDNRB,EMX2,ENG,ENPEP,EPHA7,EPHB2,FEZF1,FEZF2,FGF19,FGF2,GBX2,GFRA3,HOXA2,ICAM1,IL6R,ITGA2,LHX6,LSP1,LYVE1,MESP1,MIXL1,NODAL,NR2F1,PAX3,PHOX2B,POU3F2,POU3F3,ROBO2,RUNX3,SCNN1G,SIX1,SLIT2,SOX1,SYK,TBX1,TEKT2,TGFBR3,THBS4,TNFSF12-TNFSF13,UNC5A,WNT2	50
BP	GO:0007610	behavior	5.62671e-09	ADORA2A,ATP1A3,BCHE,CCL21,CCR7,CHRNB4,CLN3,CXCL12,CXCL3,CXCL5,DMBX1,EDNRB,ENG,EPHB2,FEZF2,FGF2,GCG,GNAO1,GRIA1,GRIN2A,GRM6,HRH3,HTR2A,HTR2C,IDO1,IL6R,LEPR,LHX8,MCHR1,MCOLN3,NGF,NMU,NTRK2,OXTR,PENK,PPP1R1B,PTGDS,REN,ROBO2,S100B,SCN1A,SHC3,SLC1A3,SLIT2,SNAP25,SYK,TAC1,TBX1,TRPV1,TYMP	50
BP	GO:0030182	neuron differentiation	1.7094e-09	ADORA2A,ASCL1,CD44,CDH1,CXCL12,DCC,DCLK1,DLX1,DLX2,DPYSL5,EMX2,EN2,EPHA7,EPHB2,FEZF1,FEZF2,GBX2,GFRA3,GNAO1,HES5,HOXA2,HOXC10,LHX5,LHX6,LHX8,MAP2,MCOLN3,NCAM2,NGF,NTRK2,NTRK3,PAX3,POU3F2,RND1,ROBO2,RPE65,RTN4RL1,RTN4RL2,RUNX3,S100B,SLC1A3,SLIT2,SLITRK1,SLITRK6,SNAP25,SOX1,SOX5,UNC5A	49
BP	GO:0042127	regulation of cell proliferation	0.00765061	ADORA2A,ADRA1D,ATP8A2,BCL6,BMP10,CALCRL,CD3E,CXCL5,EDNRB,EGLN3,ENG,FGF2,FGF4,HOXC10,HRH3,HTR2A,IDO1,IL11,IL1A,IL34,IL6R,ITGA2,LHX5,MMP12,NFIB,NGF,NODAL,NOG,NOS2,PAX3,POU3F2,PTGS1,RARB,RBP4,RUNX2,RUNX3,SERPINE1,SPEG,SYK,T,TAC1,TCIRG1,TEK,TGFBR3,TNFRSF11A,TNFSF12-TNFSF13,TNFSF15,VIPR1,WNT2	49
BP	GO:0006811	ion transport	0.0121179	ABCC8,AQP1,ATP1A3,C1QTNF3,CACNA1E,CAMK2A,CHRNB4,CLIC6,GABRA2,GABRA4,GABRQ,GRIA1,GRIA4,GRIN2A,HCN4,HTR3A,KCNA1,KCND3,KCNG3,KCNJ2,KCNK13,KCNK3,KCNS1,KCTD14,MCOLN3,P2RX6,P2RY6,PLN,RYR1,SCN1A,SCNN1A,SCNN1G,SLC12A1,SLC16A3,SLC1A3,SLC24A3,SLC26A7,SLC30A3,SLC30A8,SLC5A3,SLC5A7,SLC5A9,TCIRG1,TRPV1,TSPO,WNT2,ZACN	47
BP	GO:0042592	homeostatic process	0.013129	ABCA2,ADORA2A,BCL6,BNIP3,C7,CACNA1E,CCR7,CHRNB4,CLN3,COL11A2,CXCL12,EDNRB,F2RL1,GIPR,GLRX,GPX2,GRIN2A,GYLTL1B,HP,HRC,HRH3,HTR2A,IL1A,ILDR2,ITGA2,LPL,MCHR1,MPZ,MT1H,OXTR,PLN,POU3F2,PRND,RBP4,RYR1,SCN1A,SERPINA3,SERPINE1,SLC24A3,SLC30A8,SYPL2,TAC1,TERF1,TGFBR3,TNFSF14,TRPV1	46
BP	GO:0010033	response to organic substance	0.0248907	A2M,ABCA2,ADORA2A,AFP,AHSG,ALPL,AQP1,BCHE,CD4,CD44,CDH1,CFB,CHRNB4,CUZD1,CYP7B1,GCG,GNAO1,GRIN2A,HMGCS2,HRH3,HSPA2,HTR2C,IDO1,IL6R,ILDR2,ITGA2,LEPR,LIN28A,MAPK15,NGF,OXTR,PPARA,PTGS1,RBP4,REN,RGS9,RPE65,RYR1,SLC30A8,TAC1,TGFBR3,TLR4,WNT2	43
BP	GO:0006952	defense response	0.00301389	A2M,ADORA2A,AHSG,ANKRD1,BNIP3,C7,CCL21,CCR7,CD1D,CD44,CD74,CFB,CFH,CFI,CXCL3,ELF3,FCN3,HP,HTN1,HTN3,IDO1,IFIH1,IL1A,IL6R,ITGB6,KLKB1,LSP1,MASP1,MGLL,MX1,NFKBIZ,NGF,NMI,NOS2,PENK,SAMHD1,SCUBE1,SERPINA3,TAC1,TCIRG1,TLR4,TRPV1	42
BP	GO:0009891	positive regulation of biosynthetic process	0.0217204	ADORA2A,ALX4,ASCL1,BMP10,CD3E,CD4,CDX1,DAZ1,DAZL,DLX2,ENG,FGF2,FOXH1,FOXL2,GRIP1,HES3,HES5,HOXA2,ICAM1,IL11,IL1A,ITGA2,NFIB,NODAL,PAX3,PAX8,POU2F3,POU3F2,POU3F3,PPARA,RARB,RFX4,RUNX2,SIX1,SIX2,SOX10,SOX5,SYK,T,TBX1,TFAP2B,TLR4	42
BP	GO:0031328	positive regulation of cellular biosynthetic process	0.0177628	ADORA2A,ALX4,ASCL1,BMP10,CD3E,CD4,CDX1,DAZ1,DAZL,DLX2,ENG,FGF2,FOXH1,FOXL2,GRIP1,HES3,HES5,HOXA2,ICAM1,IL11,IL1A,ITGA2,NFIB,NODAL,PAX3,PAX8,POU2F3,POU3F2,POU3F3,PPARA,RARB,RFX4,RUNX2,SIX1,SIX2,SOX10,SOX5,SYK,T,TBX1,TFAP2B,TLR4	42
BP	GO:0010557	positive regulation of macromolecule biosynthetic process	0.0217643	ALX4,ASCL1,BMP10,CD3E,CD4,CDX1,DAZ1,DAZL,DLX2,ENG,FGF2,FOXH1,FOXL2,GRIP1,HES3,HES5,HOXA2,IL11,IL1A,ITGA2,NFIB,NODAL,PAX3,PAX8,POU2F3,POU3F2,POU3F3,PPARA,RARB,RFX4,RUNX2,SIX1,SIX2,SOX10,SOX5,SYK,T,TBX1,TFAP2B,TLR4	40
BP	GO:0019226	transmission of nerve impulse	1.14709e-07	ADORA2A,BAIAP3,CACNA1E,CBLN1,CHRNB4,CLN3,EGR3,FGF2,GABBR2,GABRA2,GPR176,GRIA1,GRIA4,GRIN2A,GRM6,HRH3,HTR1D,HTR2A,HTR2C,HTR3A,HTR7,KCNA1,KCNK3,MPZ,NCAN,NPTX1,OXTR,PCDHB5,POU3F2,SCN1A,SHC3,SLC1A3,SLC5A7,SNAP25,SYN3,SYT4,TAC1,VIPR1,WNT2	39
BP	GO:0048870	cell motility	3.24918e-09	ASCL1,CD44,CUZD1,CXCL12,CXCL3,DCC,DCLK1,DNAH2,EDNRB,EMX2,ENG,ENPEP,FEZF1,FGF19,FGF2,GBX2,GFRA3,ICAM1,IL6R,LHX6,MESP1,MIXL1,NODAL,NR2F1,PAX3,PHOX2B,POU3F2,POU3F3,SCNN1G,SIX1,SLIT2,SOX1,SYK,TBX1,TEKT2,TGFBR3,THBS4,TNFSF12-TNFSF13,WNT2	39
BP	GO:0051674	localization of cell	3.24918e-09	ASCL1,CD44,CUZD1,CXCL12,CXCL3,DCC,DCLK1,DNAH2,EDNRB,EMX2,ENG,ENPEP,FEZF1,FGF19,FGF2,GBX2,GFRA3,ICAM1,IL6R,LHX6,MESP1,MIXL1,NODAL,NR2F1,PAX3,PHOX2B,POU3F2,POU3F3,SCNN1G,SIX1,SLIT2,SOX1,SYK,TBX1,TEKT2,TGFBR3,THBS4,TNFSF12-TNFSF13,WNT2	39
BP	GO:0048666	neuron development	1.47469e-07	ADORA2A,ASCL1,CD44,CDH1,CXCL12,DCC,DCLK1,DPYSL5,EN2,EPHA7,EPHB2,FEZF1,FEZF2,GBX2,GFRA3,GNAO1,HOXA2,LHX6,LHX8,MAP2,NCAM2,NGF,NTRK2,RND1,ROBO2,RPE65,RTN4RL1,RTN4RL2,RUNX3,S100B,SLC1A3,SLIT2,SLITRK1,SLITRK6,SNAP25,SOX1,UNC5A	38
BP	GO:0007268	synaptic transmission	1.62192e-08	ADORA2A,BAIAP3,CACNA1E,CBLN1,CHRNB4,CLN3,EGR3,FGF2,GABBR2,GABRA2,GPR176,GRIA1,GRIA4,GRIN2A,GRM6,HRH3,HTR1D,HTR2A,HTR2C,HTR3A,HTR7,KCNA1,KCNK3,MPZ,NCAN,NPTX1,OXTR,PCDHB5,SHC3,SLC1A3,SLC5A7,SNAP25,SYN3,SYT4,TAC1,VIPR1,WNT2	37
BP	GO:0016477	cell migration	2.06223e-09	ASCL1,CD44,CUZD1,CXCL12,CXCL3,DCC,DCLK1,EDNRB,EMX2,ENG,ENPEP,FEZF1,FGF19,FGF2,GBX2,GFRA3,ICAM1,IL6R,LHX6,MESP1,MIXL1,NODAL,NR2F1,PAX3,PHOX2B,POU3F2,POU3F3,SCNN1G,SIX1,SLIT2,SOX1,SYK,TBX1,TGFBR3,THBS4,TNFSF12-TNFSF13,WNT2	37
BP	GO:0001501	skeletal system development	2.83781e-07	AHSG,ALPL,ALX3,ALX4,CHAD,COL11A1,COL11A2,COL12A1,DLX1,DLX2,FGF4,GDF10,HOXA2,HOXA5,HOXA6,HOXB4,HOXC10,HOXC11,HOXC6,HOXD1,HOXD12,LECT1,NODAL,NOG,NPR3,OSTN,PRELP,RBP4,RUNX2,SIX1,SIX2,SOST,SOX5,TBX1,TLL1,TNFRSF11A	36
BP	GO:0032989	cellular component morphogenesis	8.88504e-05	ADORA2A,BCL6,BMP10,CXCL12,DCC,DCLK1,DPYSL5,EPHA7,EPHB2,FEZF1,FEZF2,GBX2,GFRA3,HOXA2,MAP7,MYH6,NCAM2,NEURL2,NODAL,NOG,ROBO2,RTN4RL1,RTN4RL2,RUNX3,S100A4,S100B,SLC1A3,SLIT2,SLITRK1,SLITRK6,SNAP25,TGFBR3,TTLL3,UNC5A	35
BP	GO:0008283	cell proliferation	0.00201639	ACE,ADRA1D,ASCL1,BMP10,BST2,CD74,COL8A1,CUZD1,CXCL12,EMP1,EMX2,ENPEP,FRAT2,GBX2,GCG,HOXB4,IL1A,ITGA2,LGI1,MIA,NOS2,PIM2,POU3F2,POU3F3,PRG4,RBP4,RUNX3,S100B,SYK,TBX1,TGFBR3,TNFSF14,TSPO	33
BP	GO:0000902	cell morphogenesis	0.000133728	ADORA2A,BCL6,CXCL12,DCC,DCLK1,DPYSL5,EPHA7,EPHB2,FEZF1,FEZF2,GBX2,GFRA3,HOXA2,MAP7,NCAM2,NODAL,NOG,ROBO2,RTN4RL1,RTN4RL2,RUNX3,S100A4,S100B,SLC1A3,SLIT2,SLITRK1,SLITRK6,SNAP25,TGFBR3,TTLL3,UNC5A	32
BP	GO:0007389	pattern specification process	3.99832e-07	ALX3,ALX4,ASCL1,BARX1,CDX1,CXCL12,CYP26B1,DLL1,DLX1,DLX2,EMX2,ENG,FOXH1,GBX2,GREM1,HES3,HOXA2,HOXA5,HOXA6,HOXB4,HOXC10,HOXC11,HOXC13,HOXC6,HOXD12,LEFTY2,MEOX2,NODAL,NOG,SIX1,T,TBX1	32
BP	GO:0030030	cell projection organization	0.000241916	ADORA2A,CD44,CDH1,CXCL12,DCC,DCLK1,DPYSL5,EPHA7,EPHB2,FEZF1,FEZF2,GBX2,GFRA3,GNAO1,HOXA2,MAP2,NCAM2,NGF,ROBO2,RTN4RL1,RTN4RL2,RUNX3,S100B,SLIT2,SLITRK1,SLITRK6,SNAP25,TEKT2,THBS4,TTLL3,UNC5A	32
BP	GO:0048878	chemical homeostasis	0.0319867	ABCA2,ADORA2A,BNIP3,C7,CACNA1E,CCR7,CHRNB4,CLN3,CXCL12,EDNRB,F2RL1,GIPR,GRIN2A,HP,HRC,HRH3,LPL,MCHR1,MPZ,MT1H,OXTR,PLN,POU3F2,PRND,RBP4,RYR1,SCN1A,SERPINE1,SLC24A3,SLC30A8,SYPL2,TAC1	32
BP	GO:0045893	positive regulation of transcription, DNA-dependent	0.0218316	ALX4,ASCL1,CDX1,DLX2,ENG,FGF2,FOXH1,FOXL2,GRIP1,HES3,HES5,HOXA2,IL11,NFIB,NODAL,PAX3,PAX8,POU2F3,POU3F2,POU3F3,PPARA,RARB,RFX4,RUNX2,SIX1,SIX2,SOX10,SOX5,T,TBX1,TFAP2B	31
BP	GO:0048598	embryonic morphogenesis	2.05073e-05	ALX3,ALX4,COL11A1,CRABP2,CYP26B1,DLX2,FGF4,FOXL2,GBX2,GREM1,HES3,HESX1,HOXA2,HOXA5,HOXA6,HOXB4,HOXC10,HOXC11,HOXD12,MESP1,MIXL1,NODAL,NOG,PAX3,RARB,RBP4,SIX1,SIX2,SLIT2,T,TBX1	31
BP	GO:0051254	positive regulation of RNA metabolic process	0.0243246	ALX4,ASCL1,CDX1,DLX2,ENG,FGF2,FOXH1,FOXL2,GRIP1,HES3,HES5,HOXA2,IL11,NFIB,NODAL,PAX3,PAX8,POU2F3,POU3F2,POU3F3,PPARA,RARB,RFX4,RUNX2,SIX1,SIX2,SOX10,SOX5,T,TBX1,TFAP2B	31
BP	GO:0008284	positive regulation of cell proliferation	0.00611988	ADRA1D,BCL6,BMP10,CALCRL,CD3E,CXCL5,FGF2,FGF4,HOXC10,HRH3,HTR2A,IL11,IL34,IL6R,ITGA2,LHX5,MMP12,NGF,NODAL,NOG,PAX3,POU3F2,RUNX2,SYK,T,TAC1,TCIRG1,TNFRSF11A,TNFSF12-TNFSF13,VIPR1	30
BP	GO:0016337	cell-cell adhesion	7.05382e-06	CD44,CDH1,CDH19,CDH20,CDH6,CDH9,CHAD,CLDN10,CLDN6,COL11A1,FGF4,FREM2,ICAM1,NCAM2,NCAN,PCDH15,PCDHA1,PCDHA10,PCDHA13,PCDHA2,PCDHA3,PCDHA4,PCDHA6,PCDHA9,PCDHB15,PCDHB5,PCDHGA10,PCDHGA11,PCDHGA7,ROBO2,SYK,TEK	30
BP	GO:0044057	regulation of system process	5.90235e-05	ACE,ADORA2A,ADRA1D,BCHE,BMP10,CALCRL,CAMK2A,CHRNB4,EDNRB,EPHB2,GNAO1,GRIA4,GRIN2A,HCN4,HRC,HTR2A,HTR2C,ITGA2,LGI1,MYH6,NGF,NMU,NOS2,NTRK2,OXTR,PLN,PTGS1,SLC1A3,TAC1,TNNT3	30
BP	GO:0045944	positive regulation of transcription from RNA polymerase II promoter	0.00123087	ALX4,ASCL1,CDX1,DLX2,ENG,FGF2,FOXH1,FOXL2,HES3,HES5,HOXA2,IL11,NFIB,NODAL,PAX3,PAX8,POU2F3,POU3F2,POU3F3,PPARA,RARB,RFX4,RUNX2,SIX1,SIX2,SOX10,SOX5,T,TBX1,TFAP2B	30
BP	GO:0009792	embryonic development ending in birth or egg hatching	0.000513221	ALX3,ALX4,CDH1,COL11A1,DLL1,DLX1,DLX2,GBX2,HCN4,HES3,HOPX,HOXA2,HOXA5,HOXA6,HOXB4,HOXC6,HOXD1,MEOX2,MYH6,NODAL,NOG,PAX3,RBP4,SIX1,SIX2,SOX10,T,TBX1,TGFBR3	29
BP	GO:0031175	neuron projection development	4.71091e-06	ADORA2A,CD44,CDH1,CXCL12,DCC,DCLK1,DPYSL5,EPHA7,EPHB2,FEZF1,FEZF2,GBX2,GFRA3,GNAO1,HOXA2,MAP2,NCAM2,NGF,ROBO2,RTN4RL1,RTN4RL2,RUNX3,S100B,SLIT2,SLITRK1,SLITRK6,SNAP25,UNC5A	29
BP	GO:0043009	chordate embryonic development	0.000447462	ALX3,ALX4,CDH1,COL11A1,DLL1,DLX1,DLX2,GBX2,HCN4,HES3,HOPX,HOXA2,HOXA5,HOXA6,HOXB4,HOXC6,HOXD1,MEOX2,MYH6,NODAL,NOG,PAX3,RBP4,SIX1,SIX2,SOX10,T,TBX1,TGFBR3	29
BP	GO:0000904	cell morphogenesis involved in differentiation	5.59054e-06	CXCL12,DCC,DCLK1,DPYSL5,EPHA7,EPHB2,FEZF1,FEZF2,GBX2,GFRA3,HOXA2,NCAM2,NODAL,NOG,ROBO2,RTN4RL1,RTN4RL2,RUNX3,S100A4,S100B,SLC1A3,SLIT2,SLITRK1,SLITRK6,SNAP25,TGFBR3,UNC5A	28
BP	GO:0006954	inflammatory response	0.000741677	A2M,ADORA2A,AHSG,C7,CCL21,CCR7,CD44,CFB,CFH,CFI,CXCL3,ELF3,FCN3,IDO1,IL1A,IL6R,ITGB6,KLKB1,MASP1,MGLL,NFKBIZ,NGF,NMI,SCUBE1,SERPINA3,TAC1,TLR4,TRPV1	28
BP	GO:0009719	response to endogenous stimulus	0.0251498	A2M,ABCA2,ADORA2A,AHSG,ALPL,AQP1,BCHE,CUZD1,GCG,GNAO1,GRIN2A,HMGCS2,IL6R,ITGA2,LEPR,MAPK15,NGF,OXTR,PPARA,PTGS1,RBP4,REN,RGS9,RPE65,TAC1,TGFBR3,WNT2	27
BP	GO:0050801	ion homeostasis	0.0280679	ADORA2A,BNIP3,C7,CCR7,CHRNB4,CLN3,CXCL12,EDNRB,F2RL1,GIPR,GRIN2A,HP,HRC,HRH3,MCHR1,MPZ,MT1H,OXTR,PLN,POU3F2,PRND,RYR1,SCN1A,SLC24A3,SLC30A8,SYPL2,TAC1	27
BP	GO:0006873	cellular ion homeostasis	0.0179104	ADORA2A,BNIP3,C7,CCR7,CHRNB4,CLN3,CXCL12,EDNRB,F2RL1,GIPR,GRIN2A,HP,HRH3,MCHR1,MPZ,MT1H,OXTR,PLN,POU3F2,PRND,RYR1,SCN1A,SLC24A3,SLC30A8,SYPL2,TAC1	26
BP	GO:0042060	wound healing	5.75968e-07	ADAMTS13,ADORA2A,ANXA8,CD44,ENG,F2RL1,F2RL2,F5,FGA,FGB,FGF2,FGG,IL11,ITGA2,KLKB1,NOG,PLSCR4,POU2F3,PPARA,PROCR,SCNN1G,SCUBE1,SERPINB2,SERPINE1,TFPI,TFPI2	26
BP	GO:0055082	cellular chemical homeostasis	0.0213734	ADORA2A,BNIP3,C7,CCR7,CHRNB4,CLN3,CXCL12,EDNRB,F2RL1,GIPR,GRIN2A,HP,HRH3,MCHR1,MPZ,MT1H,OXTR,PLN,POU3F2,PRND,RYR1,SCN1A,SLC24A3,SLC30A8,SYPL2,TAC1	26
BP	GO:0003002	regionalization	3.51737e-06	ALX4,BARX1,CDX1,CYP26B1,DLL1,DLX1,DLX2,EMX2,FOXH1,GBX2,GREM1,HES3,HOXA2,HOXA5,HOXA6,HOXB4,HOXC10,HOXC11,HOXC13,HOXC6,MEOX2,NODAL,NOG,T,TBX1	25
BP	GO:0007167	enzyme linked receptor protein signaling pathway	0.0117548	ADCYAP1,ADORA2A,BMP10,CD3E,CD4,ENG,EPHA7,EPHB2,FGF2,FGF4,FOXH1,GDF10,GRB7,LEFTY2,NGF,NOG,NTRK2,NTRK3,PTPRE,RPE65,SHC3,SYK,TEK,TGFBR3,WFIKKN2	25
BP	GO:0010647	positive regulation of cell communication	0.00748299	ADORA2A,ASCL1,BMP10,BST2,CD3E,CD4,ECM1,ENG,FGF19,GRIA4,IL11,IL6R,ITGA2,LANCL2,LEPR,LGALS9,LGI1,NMU,NTRK2,OXTR,PIM2,SLC1A3,SYK,TAC1,TLR4	25
BP	GO:0032990	cell part morphogenesis	0.000255238	ADORA2A,CXCL12,DCC,DCLK1,DPYSL5,EPHA7,EPHB2,FEZF1,FEZF2,GBX2,GFRA3,HOXA2,NCAM2,ROBO2,RTN4RL1,RTN4RL2,RUNX3,S100B,SLIT2,SLITRK1,SLITRK6,SNAP25,TTLL3,UNC5A	25
BP	GO:0048858	cell projection morphogenesis	0.000130896	ADORA2A,CXCL12,DCC,DCLK1,DPYSL5,EPHA7,EPHB2,FEZF1,FEZF2,GBX2,GFRA3,HOXA2,NCAM2,ROBO2,RTN4RL1,RTN4RL2,RUNX3,S100B,SLIT2,SLITRK1,SLITRK6,SNAP25,TTLL3,UNC5A	25
BP	GO:0060341	regulation of cellular localization	0.000158218	ABCA2,ADORA2A,CAMK2A,CDH1,CHRNB4,FGF2,GCG,HRH3,HTR2A,HTR2C,IL11,IL1A,LCP1,NGF,NLRP2,NMU,NOS2,NTRK2,OXTR,PTGS1,RBP4,SNAP25,SYK,TNFSF14,TNFSF15	25
BP	GO:0002684	positive regulation of immune system process	0.000219529	AQP3,BCL6,C7,CD1D,CD3E,CD4,CD74,CFB,CFH,CFI,CXCL12,F2RL1,FCN3,ICAM1,IDO1,IL6R,ITGA2,MASP1,NOS2,SYK,TAC1,TLR4,TNFSF12-TNFSF13,TNFSF14	24
BP	GO:0007626	locomotory behavior	0.00155666	ADORA2A,ATP1A3,CCL21,CCR7,CHRNB4,CXCL12,CXCL3,CXCL5,DMBX1,EDNRB,ENG,FEZF2,FGF2,GNAO1,GRM6,IL6R,MCOLN3,NGF,PTGDS,ROBO2,SCN1A,SLIT2,SYK,TYMP	24
BP	GO:0009725	response to hormone stimulus	0.0425	A2M,ABCA2,AHSG,ALPL,AQP1,BCHE,CUZD1,GCG,HMGCS2,IL6R,ITGA2,LEPR,MAPK15,NGF,OXTR,PPARA,PTGS1,RBP4,REN,RGS9,RPE65,TAC1,TGFBR3,WNT2	24
BP	GO:0046903	secretion	0.00487262	ACE,ADORA2A,AQP1,AQP3,BAIAP3,CHRNB4,EXOC3L1,HRH3,ILDR2,NMU,NTRK2,OXTR,RIMS4,SCNN1A,SCNN1G,SLC26A7,SLC30A8,SNAP25,SYK,SYN3,SYT4,SYT6,SYTL4,TRPV1	24
BP	GO:0048667	cell morphogenesis involved in neuron differentiation	2.98456e-05	CXCL12,DCC,DCLK1,DPYSL5,EPHA7,EPHB2,FEZF1,FEZF2,GBX2,GFRA3,HOXA2,NCAM2,ROBO2,RTN4RL1,RTN4RL2,RUNX3,S100B,SLC1A3,SLIT2,SLITRK1,SLITRK6,SNAP25,UNC5A	24
BP	GO:0048812	neuron projection morphogenesis	4.03284e-05	ADORA2A,CXCL12,DCC,DCLK1,DPYSL5,EPHA7,EPHB2,FEZF1,FEZF2,GBX2,GFRA3,HOXA2,NCAM2,ROBO2,RTN4RL1,RTN4RL2,RUNX3,S100B,SLIT2,SLITRK1,SLITRK6,SNAP25,UNC5A	24
BP	GO:0051960	regulation of nervous system development	7.44216e-06	ASCL1,DLL1,DLX1,DLX2,DNMT3B,EPHB2,FGF2,HES3,HES5,HOXA2,LHX5,NEFM,NGF,NOG,NTRK2,NTRK3,OXTR,PHOX2B,POU3F2,ROBO2,SIX1,SLIT2,SNAP25,SOX5	24
BP	GO:0003013	circulatory system process	1.43494e-05	ACE,ACSM3,ADORA2A,ADRA1D,CXCL12,EDNRB,ENG,F5,HCN4,HRH3,HTR7,MEOX2,MYH6,NOS2,NPPA,NPR3,OXTR,PLN,PPARA,PTGS1,REN,TAC1,WNT2	23
BP	GO:0007409	axonogenesis	2.56938e-05	CXCL12,DCC,DCLK1,DPYSL5,EPHA7,EPHB2,FEZF1,FEZF2,GBX2,GFRA3,HOXA2,NCAM2,ROBO2,RTN4RL1,RTN4RL2,RUNX3,S100B,SLIT2,SLITRK1,SLITRK6,SNAP25,UNC5A	23
BP	GO:0008015	blood circulation	1.43494e-05	ACE,ACSM3,ADORA2A,ADRA1D,CXCL12,EDNRB,ENG,F5,HCN4,HRH3,HTR7,MEOX2,MYH6,NOS2,NPPA,NPR3,OXTR,PLN,PPARA,PTGS1,REN,TAC1,WNT2	23
BP	GO:0010648	negative regulation of cell communication	0.000960794	AHSG,BARX1,BCHE,BCL6,CD3E,CILP,CLN3,CYP26B1,DDIT4,DKK4,ENG,GRB14,GREM1,HTR2A,HTRA1,LECT1,NOG,RGS13,RGS16,RGS8,RGS9,RUNX2,SOST	23
BP	GO:0032101	regulation of response to external stimulus	1.06202e-06	A2M,ADORA2A,AHSG,BCL6,CALCRL,CLN3,CXCL12,F2RL1,GPX2,GREM1,HOPX,IDO1,IL6R,ITGA2,KLKB1,MASP1,NT5E,NTRK3,PPARA,SERPINE1,SLIT2,TAC1,TLR4	23
BP	GO:0060284	regulation of cell development	6.47764e-05	ASCL1,DLL1,DLX1,DLX2,DNMT3B,EPHB2,FGF2,HES3,HES5,HOXA2,NEFM,NGF,NMRK2,NOG,NTRK2,NTRK3,PHOX2B,POU3F2,ROBO2,SIX1,SLIT2,SOX5,TGFBR3	23
BP	GO:0001775	cell activation	0.0115133	ADAMTS13,ADORA2A,APOLD1,BCL6,BST2,CD1D,CD3E,CD4,CD74,CXCL12,DPP4,FGA,FGB,FGG,GAPT,GPR183,ICAM1,IL11,LCP1,SYK,TLR4,TNFSF14	22
BP	GO:0001944	vasculature development	0.00254417	ACE,APOLD1,CCBE1,CD44,CSPG4,CXCL12,ENG,ENPEP,FGF2,GBX2,LEPR,LMO2,MEOX2,NODAL,NOS2,NTRK2,SLIT2,T,TBX1,TGFBR3,TNFSF12-TNFSF13,TYMP	22
BP	GO:0051046	regulation of secretion	0.000148449	ADORA2A,CAMK2A,CHRNB4,FGF2,GCG,HRH3,HTR2A,HTR2C,IL11,IL1A,NGF,NLRP2,NMU,NOS2,NTRK2,OXTR,PTGS1,RBP4,SNAP25,SYK,TAC1,TNFSF15	22
BP	GO:0001568	blood vessel development	0.00420747	ACE,APOLD1,CCBE1,CD44,CSPG4,CXCL12,ENG,ENPEP,FGF2,GBX2,LEPR,LMO2,MEOX2,NOS2,NTRK2,SLIT2,T,TBX1,TGFBR3,TNFSF12-TNFSF13,TYMP	21
BP	GO:0007507	heart development	0.000893821	BMP10,CALCRL,COL11A1,ENG,FGF19,FOXH1,HOPX,IRX4,MESP1,MIXL1,MYH6,NODAL,OXTR,PAX3,PDLIM3,PLN,RARB,RBP4,SCUBE1,TBX1,TGFBR3	21
BP	GO:0030900	forebrain development	7.12497e-06	AHSG,ASCL1,CDH1,DCLK1,DLX1,DLX2,EMX2,FEZF1,FEZF2,GNAO1,HESX1,LHX6,LHX8,NFIB,NOG,NR2F1,OXTR,POU3F2,POU3F3,RFX4,SOX1	21
BP	GO:0045596	negative regulation of cell differentiation	0.00094687	BCL6,CD74,DLL1,DLX1,DLX2,EPHB2,FGF4,HES5,HOPX,HOXA2,LIN28A,LMO2,NMRK2,NODAL,NOG,OSTN,PHOX2B,PPARA,SIX2,TGFBR3,TLR4	21
BP	GO:0051240	positive regulation of multicellular organismal process	0.00401677	ADORA2A,AHSG,BMP10,FGF2,GRIA4,HTR2A,IDO1,IL1A,IL6R,ITGA2,LGI1,NLRP2,NMU,NTRK2,OXTR,POU3F2,PTGS1,SLC1A3,TAC1,TLR4,TRPV1	21
BP	GO:0007423	sensory organ development	0.00437785	ASCL1,COL11A1,COL8A1,DLL1,EPHB2,FOXL2,GBX2,HES5,HESX1,HOXA2,HOXC13,MCOLN3,NOG,NTRK2,RARB,RBP4,SIX1,SIX2,SOX1,TBX1	20
BP	GO:0009952	anterior/posterior pattern formation	7.63785e-06	ALX4,BARX1,CDX1,DLL1,EMX2,FOXH1,GBX2,HES3,HOXA2,HOXA5,HOXA6,HOXB4,HOXC10,HOXC11,HOXC13,HOXC6,MEOX2,NODAL,T,TBX1	20
BP	GO:0009968	negative regulation of signal transduction	0.00295685	AHSG,BARX1,BCL6,CD3E,CILP,CYP26B1,DDIT4,DKK4,ENG,GRB14,GREM1,HTRA1,LECT1,NOG,RGS13,RGS16,RGS8,RGS9,RUNX2,SOST	20
BP	GO:0035295	tube development	0.00281095	CD44,CXCL12,ENG,FGF2,FOXH1,GBX2,GREM1,HOPX,HOXA5,NFIB,NODAL,NOG,PAX3,RARB,RBP4,ROBO2,SIX1,SLIT2,T,WNT2	20
BP	GO:0042493	response to drug	0.00227644	ABCA2,ABCB1,ATP1A3,BCHE,CDH1,CYP7B1,DNMT3B,EMX2,GNAO1,GRIN2A,HMGCS2,HTR2A,HTR2C,ITGA2,MMP12,NGF,OXTR,SLC18A1,SLC1A3,WNT2	20
BP	GO:0048568	embryonic organ development	0.000137323	ALX3,ALX4,COL11A1,DLX2,FOXL2,GBX2,HESX1,HOXA2,HOXA5,HOXA6,HOXB4,LMO2,NODAL,NOG,RARB,RBP4,SIX1,SIX2,T,TBX1	20
BP	GO:0048584	positive regulation of response to stimulus	0.00602251	C7,CD1D,CD3E,CFB,CFH,CFI,CXCL12,F2RL1,FCN3,FGF19,IDO1,IL6R,ITGA2,LANCL2,MASP1,NTRK3,SLIT2,SYK,TAC1,TLR4	20
BP	GO:0050767	regulation of neurogenesis	8.53302e-05	ASCL1,DLL1,DLX1,DLX2,DNMT3B,EPHB2,HES3,HES5,HOXA2,NEFM,NGF,NOG,NTRK2,NTRK3,PHOX2B,POU3F2,ROBO2,SIX1,SLIT2,SOX5	20
BP	GO:0055080	cation homeostasis	0.0377593	C7,CCR7,CLN3,CXCL12,EDNRB,F2RL1,GIPR,HP,HRC,HRH3,MCHR1,MT1H,OXTR,PLN,PRND,RYR1,SLC24A3,SLC30A8,SYPL2,TAC1	20
BP	GO:0007156	homophilic cell adhesion	1.10973e-05	CDH1,CDH19,CDH20,CDH6,CDH9,FREM2,PCDH15,PCDHA1,PCDHA10,PCDHA13,PCDHA2,PCDHA3,PCDHA4,PCDHA6,PCDHA9,PCDHB15,PCDHB5,PCDHGA10,PCDHGA11,PCDHGA7,ROBO2	19
BP	GO:0007517	muscle organ development	0.00406568	ALX4,BMP10,COL11A1,COL6A3,EGR3,ENG,FOXL2,MEOX2,MKX,MYH6,PAX3,PLN,RARB,RBP4,SIX1,SPEG,TAGLN3,TBX1,TGFBR3	19
BP	GO:0030003	cellular cation homeostasis	0.0245347	C7,CCR7,CLN3,CXCL12,EDNRB,F2RL1,GIPR,HP,HRH3,MCHR1,MT1H,OXTR,PLN,PRND,RYR1,SLC24A3,SLC30A8,SYPL2,TAC1	19
BP	GO:0050878	regulation of body fluid levels	3.07319e-05	ADAMTS13,ADORA2A,ANXA8,APLNR,F2RL1,F2RL2,F5,FGA,FGB,FGG,IL11,ITGA2,KLKB1,PLSCR4,PROCR,SCUBE1,SERPINE1,TFPI,TFPI2	19
BP	GO:0055066	di-, tri-valent inorganic cation homeostasis	0.0141063	CCR7,CLN3,CXCL12,EDNRB,F2RL1,GIPR,HP,HRC,HRH3,MCHR1,MT1H,OXTR,PLN,PRND,RYR1,SLC24A3,SLC30A8,SYPL2,TAC1	19
BP	GO:0007596	blood coagulation	1.3261e-06	ADAMTS13,ADORA2A,ANXA8,F2RL1,F2RL2,F5,FGA,FGB,FGG,IL11,ITGA2,KLKB1,PLSCR4,PROCR,SCUBE1,SERPINE1,TFPI,TFPI2	18
BP	GO:0007599	hemostasis	3.00119e-06	ADAMTS13,ADORA2A,ANXA8,F2RL1,F2RL2,F5,FGA,FGB,FGG,IL11,ITGA2,KLKB1,PLSCR4,PROCR,SCUBE1,SERPINE1,TFPI,TFPI2	18
BP	GO:0030005	cellular di-, tri-valent inorganic cation homeostasis	0.0175212	CCR7,CLN3,CXCL12,EDNRB,F2RL1,GIPR,HP,HRH3,MCHR1,MT1H,OXTR,PLN,PRND,RYR1,SLC24A3,SLC30A8,SYPL2,TAC1	18
BP	GO:0031644	regulation of neurological system process	0.000283924	ADORA2A,BCHE,CAMK2A,CHRNB4,EDNRB,EPHB2,GRIA4,GRIN2A,HTR2A,HTR2C,ITGA2,LGI1,NGF,NMU,NTRK2,OXTR,SLC1A3,TAC1	18
BP	GO:0045664	regulation of neuron differentiation	4.9941e-05	ASCL1,DLL1,DNMT3B,EPHB2,HES3,HES5,HOXA2,NEFM,NGF,NOG,NTRK2,NTRK3,PHOX2B,POU3F2,ROBO2,SIX1,SLIT2,SOX5	18
BP	GO:0048514	blood vessel morphogenesis	0.00897967	ACE,APOLD1,CCBE1,CSPG4,CXCL12,ENG,ENPEP,FGF2,GBX2,LEPR,MEOX2,NOS2,NTRK2,SLIT2,T,TBX1,TNFSF12-TNFSF13,TYMP	18
BP	GO:0048562	embryonic organ morphogenesis	4.9941e-05	ALX3,ALX4,COL11A1,DLX2,FOXL2,GBX2,HESX1,HOXA2,HOXA5,HOXA6,HOXB4,NODAL,NOG,RARB,RBP4,SIX1,SIX2,TBX1	18
BP	GO:0050817	coagulation	1.3261e-06	ADAMTS13,ADORA2A,ANXA8,F2RL1,F2RL2,F5,FGA,FGB,FGG,IL11,ITGA2,KLKB1,PLSCR4,PROCR,SCUBE1,SERPINE1,TFPI,TFPI2	18
BP	GO:0009991	response to extracellular stimulus	0.0265915	A2M,ALB,ALPL,AQP3,BCHE,CD44,CFB,CLN3,GIPR,HMGCS2,HRK,ITGA2,LEPR,MEST,PPARA,RBP4,SLC6A19	17
BP	GO:0019932	second-messenger-mediated signaling	0.0447242	ADORA2A,ADRA1D,CALCRL,EDNRB,GIPR,GRM6,HRH3,HTR1D,HTR2A,HTR2C,HTR7,MCHR1,NOS2,NPR3,P2RY6,PTGIR,VIPR1	17
BP	GO:0031667	response to nutrient levels	0.0102785	A2M,ALB,ALPL,AQP3,BCHE,CD44,CFB,CLN3,GIPR,HMGCS2,HRK,ITGA2,LEPR,MEST,PPARA,RBP4,SLC6A19	17
BP	GO:0032270	positive regulation of cellular protein metabolic process	0.041846	BMP10,CD3E,CD4,DAZ1,DAZL,DNMT3B,EDNRB,ENG,FGF2,IL11,IL34,IL6R,ITGA2,KLKB1,MAPK15,SYK,TLR4	17
BP	GO:0045165	cell fate commitment	0.000284331	ASCL1,CYP26B1,DLL1,DLX1,DLX2,FGF2,HES5,HOXA2,HOXC10,HOXC11,LHX6,NODAL,PAX3,RUNX2,SIX1,SOX5,TBX1	17
BP	GO:0048705	skeletal system morphogenesis	2.06974e-05	ALX3,ALX4,CHAD,COL11A1,COL11A2,DLX2,FGF4,HOXA2,HOXA5,HOXA6,HOXB4,NODAL,NOG,RUNX2,SIX1,SIX2,TBX1	17
BP	GO:0048706	embryonic skeletal system development	1.18668e-07	ALX3,ALX4,COL11A1,DLX1,DLX2,HOXA2,HOXA5,HOXA6,HOXB4,HOXC6,HOXD1,NODAL,NOG,RBP4,SIX1,SIX2,TBX1	17
BP	GO:0051050	positive regulation of transport	0.0296562	ADORA2A,AHSG,CDH1,FGF19,HTR2C,IL1A,ITGA2,MCHR1,NLRP2,NMU,OXTR,RBP4,SNAP25,SYK,TAC1,TNFSF14,TNFSF15	17
BP	GO:0051969	regulation of transmission of nerve impulse	0.000534991	ADORA2A,BCHE,CAMK2A,CHRNB4,EPHB2,GRIA4,GRIN2A,HTR2A,HTR2C,ITGA2,LGI1,NGF,NMU,NTRK2,OXTR,SLC1A3,TAC1	17
BP	GO:0060429	epithelium development	0.0339338	BARX1,CD44,DHRS9,ELF3,EMP1,ENG,FLG,FREM2,GREM1,HOXA5,HOXB4,NODAL,PAX3,POU2F3,SCUBE1,SIX1,T	17
BP	GO:0010817	regulation of hormone levels	0.00199846	ACE,AFP,CRABP2,CYP26B1,DHRS3,DHRS9,EXOC3L1,FGF2,ILDR2,LRAT,NGF,RBP4,REN,SLC30A8,SNAP25,SULT1E1	16
BP	GO:0048729	tissue morphogenesis	0.0101972	BMP10,CD44,COL11A1,FREM2,GREM1,HOXA5,HOXB4,MESP1,MYH6,NODAL,PAX3,RUNX3,SIX1,SLIT2,T,TGFBR3	16
BP	GO:0050804	regulation of synaptic transmission	0.000687725	ADORA2A,BCHE,CAMK2A,CHRNB4,EPHB2,GRIA4,GRIN2A,HTR2A,HTR2C,LGI1,NGF,NMU,NTRK2,OXTR,SLC1A3,TAC1	16
BP	GO:0055065	metal ion homeostasis	0.0295556	C7,CCR7,CLN3,CXCL12,EDNRB,F2RL1,GIPR,HRC,HRH3,MCHR1,OXTR,PLN,RYR1,SLC24A3,SYPL2,TAC1	16
BP	GO:0001655	urogenital system development	0.000237221	ACE,AMH,CD44,GREM1,HOXC11,NOG,PAX8,POU3F3,RARB,RBP4,REN,ROBO2,SIX1,SIX2,SLIT2	15
BP	GO:0002526	acute inflammatory response	6.73458e-05	A2M,AHSG,C7,CFB,CFH,CFI,FCN3,IDO1,IL1A,IL6R,KLKB1,MASP1,SERPINA3,TLR4,TRPV1	15
BP	GO:0006575	cellular amino acid derivative metabolic process	0.0116098	BCHE,CCBL1,CKMT1B,DNMT3B,GGT5,GPX3,GRIN2A,HDC,IDO1,P4HA1,P4HA2,SLC1A3,SLC5A7,SULT1A4,TDO2	15
BP	GO:0006875	cellular metal ion homeostasis	0.0412377	C7,CCR7,CLN3,CXCL12,EDNRB,F2RL1,GIPR,HRH3,MCHR1,OXTR,PLN,RYR1,SLC24A3,SYPL2,TAC1	15
BP	GO:0007611	learning or memory	0.000261067	ATP1A3,BCHE,CLN3,EPHB2,GRIA1,GRIN2A,HRH3,HTR2A,LHX8,NGF,OXTR,S100B,SHC3,SNAP25,TAC1	15
BP	GO:0008217	regulation of blood pressure	8.43409e-05	ACE,ACSM3,ADRA1D,EDNRB,ENG,HRH3,MYH6,NOS2,NPPA,NPR3,OXTR,PPARA,PTGS1,REN,TAC1	15
BP	GO:0016053	organic acid biosynthetic process	0.00651581	ACSM3,ASS1,BHMT,C1QTNF3,CD74,CYP7B1,FA2H,GGT5,IDO1,LPL,PRODH,PTGDS,PTGS1,SLC1A3,SYK	15
BP	GO:0040012	regulation of locomotion	0.0356111	ACE,ADORA2A,BMP10,CXCL12,F2RL1,FGF2,GREM1,HTR2C,ICAM1,IL6R,ITGA2,SLIT2,TAC1,TEK,TGFBR3	15
BP	GO:0046394	carboxylic acid biosynthetic process	0.00651581	ACSM3,ASS1,BHMT,C1QTNF3,CD74,CYP7B1,FA2H,GGT5,IDO1,LPL,PRODH,PTGDS,PTGS1,SLC1A3,SYK	15
BP	GO:0046649	lymphocyte activation	0.0458524	BCL6,BST2,CD1D,CD3E,CD4,CD74,CXCL12,DPP4,GAPT,GPR183,ICAM1,IL11,LCP1,SYK,TNFSF14	15
BP	GO:0051241	negative regulation of multicellular organismal process	0.0105062	ADRA1D,AHSG,APOC1,BCHE,BCL6,BMP10,HTR2A,IDO1,IL6R,KLKB1,NOG,PLN,RBP4,SERPINE1,TAC1	15
BP	GO:0055074	calcium ion homeostasis	0.0305599	CCR7,CLN3,CXCL12,EDNRB,F2RL1,GIPR,HRC,HRH3,MCHR1,OXTR,PLN,RYR1,SLC24A3,SYPL2,TAC1	15
BP	GO:0001525	angiogenesis	0.0107107	APOLD1,CCBE1,CSPG4,CXCL12,ENG,ENPEP,FGF2,GBX2,LEPR,MEOX2,SLIT2,TBX1,TNFSF12-TNFSF13,TYMP	14
BP	GO:0006874	cellular calcium ion homeostasis	0.0497414	CCR7,CLN3,CXCL12,EDNRB,F2RL1,GIPR,HRH3,MCHR1,OXTR,PLN,RYR1,SLC24A3,SYPL2,TAC1	14
BP	GO:0007411	axon guidance	0.000617418	CXCL12,DCC,DPYSL5,EPHA7,EPHB2,FEZF1,FEZF2,GBX2,GFRA3,HOXA2,ROBO2,RUNX3,SLIT2,UNC5A	14
BP	GO:0001822	kidney development	0.000766032	ACE,CD44,GREM1,HOXC11,NOG,PAX8,POU3F3,RARB,REN,ROBO2,SIX1,SIX2,SLIT2	13
BP	GO:0006140	regulation of nucleotide metabolic process	0.00390972	ADCYAP1,ADORA2A,CALCRL,EDNRB,GABBR2,GIPR,GRM6,GUCA1A,HRH3,HTR7,MCHR1,NPR3,NTRK2	13
BP	GO:0006813	potassium ion transport	0.0411818	ABCC8,ATP1A3,HCN4,KCNA1,KCND3,KCNG3,KCNJ2,KCNK13,KCNK3,KCNS1,KCTD14,SLC12A1,SLC24A3	13
BP	GO:0006935	chemotaxis	0.0411818	CCL21,CCR7,CXCL12,CXCL3,CXCL5,EDNRB,ENG,FGF2,IL6R,ROBO2,SLIT2,SYK,TYMP	13
BP	GO:0006936	muscle contraction	0.0307189	CHRNB4,EDNRB,GNAO1,HCN4,HRC,KLHL41,MYH6,OXTR,P2RX6,RYR1,TNNT3,TRPV1,VIPR1	13
BP	GO:0007187	G-protein signaling, coupled to cyclic nucleotide second messenger	0.00364218	ADORA2A,ADRA1D,CALCRL,GIPR,GRM6,HRH3,HTR1D,HTR7,MCHR1,NOS2,NPR3,PTGIR,VIPR1	13
BP	GO:0016485	protein processing	0.00292682	ADAMTS13,C7,CFB,CFH,CFI,CLN3,CUZD1,FCN3,KLK13,KLKB1,MASP1,NGF,REN	13
BP	GO:0019935	cyclic-nucleotide-mediated signaling	0.00959553	ADORA2A,ADRA1D,CALCRL,GIPR,GRM6,HRH3,HTR1D,HTR7,MCHR1,NOS2,NPR3,PTGIR,VIPR1	13
BP	GO:0030799	regulation of cyclic nucleotide metabolic process	0.00315133	ADCYAP1,ADORA2A,CALCRL,EDNRB,GABBR2,GIPR,GRM6,GUCA1A,HRH3,HTR7,MCHR1,NPR3,NTRK2	13
BP	GO:0030802	regulation of cyclic nucleotide biosynthetic process	0.00251666	ADCYAP1,ADORA2A,CALCRL,EDNRB,GABBR2,GIPR,GRM6,GUCA1A,HRH3,HTR7,MCHR1,NPR3,NTRK2	13
BP	GO:0030808	regulation of nucleotide biosynthetic process	0.00251666	ADCYAP1,ADORA2A,CALCRL,EDNRB,GABBR2,GIPR,GRM6,GUCA1A,HRH3,HTR7,MCHR1,NPR3,NTRK2	13
BP	GO:0031279	regulation of cyclase activity	0.00100975	ADCYAP1,ADORA2A,CALCRL,EDNRB,GABBR2,GIPR,GRM6,GUCA1A,HRH3,HTR7,MCHR1,NPR3,NTRK2	13
BP	GO:0042330	taxis	0.0411818	CCL21,CCR7,CXCL12,CXCL3,CXCL5,EDNRB,ENG,FGF2,IL6R,ROBO2,SLIT2,SYK,TYMP	13
BP	GO:0043062	extracellular structure organization	0.0463495	CDH1,COL11A1,COL11A2,COL12A1,COL4A6,EGFLAM,ELF3,ENG,MIA,OLFML2A,P4HA1,PCDHB5,WNT7B	13
BP	GO:0048704	embryonic skeletal system morphogenesis	3.93766e-06	ALX3,ALX4,COL11A1,DLX2,HOXA2,HOXA5,HOXA6,HOXB4,NODAL,NOG,SIX1,SIX2,TBX1	13
BP	GO:0050727	regulation of inflammatory response	8.24759e-05	A2M,ADORA2A,AHSG,BCL6,CALCRL,GPX2,IDO1,ITGA2,KLKB1,MASP1,NT5E,TAC1,TLR4	13
BP	GO:0051339	regulation of lyase activity	0.00120559	ADCYAP1,ADORA2A,CALCRL,EDNRB,GABBR2,GIPR,GRM6,GUCA1A,HRH3,HTR7,MCHR1,NPR3,NTRK2	13
BP	GO:0051604	protein maturation	0.0058648	ADAMTS13,C7,CFB,CFH,CFI,CLN3,CUZD1,FCN3,KLK13,KLKB1,MASP1,NGF,REN	13
BP	GO:0070482	response to oxygen levels	0.017459	ACE,APOLD1,BNIP3,DDIT4,DPP4,EGLN3,ENG,ITGA2,NOS2,OXTR,PPARA,RYR1,SCNN1G	13
BP	GO:0001666	response to hypoxia	0.0281828	ACE,APOLD1,BNIP3,DDIT4,DPP4,EGLN3,ENG,ITGA2,NOS2,PPARA,RYR1,SCNN1G	12
BP	GO:0001934	positive regulation of protein amino acid phosphorylation	0.00137861	BMP10,CD3E,CD4,EDNRB,ENG,FGF2,IL11,IL34,IL6R,MAPK15,SYK,TLR4	12
BP	GO:0006836	neurotransmitter transport	0.000766837	ADORA2A,BAIAP3,GABRA2,HRH3,RIMS4,SERPINB7,SLC18A1,SLC1A3,SLC6A19,SNAP25,SYN3,SYT4	12
BP	GO:0007584	response to nutrient	0.0371297	A2M,ALPL,AQP3,BCHE,CD44,CFB,GIPR,HMGCS2,ITGA2,MEST,RBP4,SLC6A19	12
BP	GO:0007586	digestion	0.00165493	ACE,AKR1B10,AMY2B,HTR3A,NMU,OXTR,PGA5,PRSS1,RBP4,SERPINA3,SLC26A7,VIPR1	12
BP	GO:0010562	positive regulation of phosphorus metabolic process	0.00351263	BMP10,CD3E,CD4,EDNRB,ENG,FGF2,IL11,IL34,IL6R,MAPK15,SYK,TLR4	12
BP	GO:0014070	response to organic cyclic substance	0.0142771	ADORA2A,CD44,CHRNB4,GNAO1,HRH3,HTR2C,ITGA2,LEPR,NGF,OXTR,RYR1,TAC1	12
BP	GO:0021700	developmental maturation	0.0037946	CD44,FZD5,HES5,LEFTY2,LHX6,REC8,REN,RND1,RUNX2,RUNX3,SOX10,TRPV1	12
BP	GO:0030814	regulation of cAMP metabolic process	0.0044127	ADCYAP1,ADORA2A,CALCRL,EDNRB,GABBR2,GIPR,GRM6,HRH3,HTR7,MCHR1,NPR3,NTRK2	12
BP	GO:0030817	regulation of cAMP biosynthetic process	0.0037946	ADCYAP1,ADORA2A,CALCRL,EDNRB,GABBR2,GIPR,GRM6,HRH3,HTR7,MCHR1,NPR3,NTRK2	12
BP	GO:0042327	positive regulation of phosphorylation	0.00276592	BMP10,CD3E,CD4,EDNRB,ENG,FGF2,IL11,IL34,IL6R,MAPK15,SYK,TLR4	12
BP	GO:0042445	hormone metabolic process	0.00548715	ACE,AFP,CRABP2,CYP26B1,DHRS3,DHRS9,FGF2,LRAT,NGF,RBP4,REN,SULT1E1	12
BP	GO:0045761	regulation of adenylate cyclase activity	0.00254764	ADCYAP1,ADORA2A,CALCRL,EDNRB,GABBR2,GIPR,GRM6,HRH3,HTR7,MCHR1,NPR3,NTRK2	12
BP	GO:0045937	positive regulation of phosphate metabolic process	0.00351263	BMP10,CD3E,CD4,EDNRB,ENG,FGF2,IL11,IL34,IL6R,MAPK15,SYK,TLR4	12
BP	GO:0048585	negative regulation of response to stimulus	0.00351263	A2M,ADORA2A,AHSG,BCL6,CALCRL,CLN3,GPX2,GRB14,GREM1,MASP1,NT5E,PPARA	12
BP	GO:0048736	appendage development	0.0044127	ALX3,ALX4,CRABP2,CYP26B1,FGF4,GREM1,HOXC10,HOXC11,HOXD12,MEOX2,NOG,RARB	12
BP	GO:0060173	limb development	0.0044127	ALX3,ALX4,CRABP2,CYP26B1,FGF4,GREM1,HOXC10,HOXC11,HOXD12,MEOX2,NOG,RARB	12
BP	GO:0006959	humoral immune response	0.00187471	BST2,C7,CFB,CFH,CFI,FCN3,GPR183,MASP1,PAX5,PDCD1,POU2F2	11
BP	GO:0007631	feeding behavior	0.000647286	ADORA2A,DMBX1,GCG,HRH3,HTR2C,LEPR,MCHR1,NMU,NTRK2,OXTR,REN	11
BP	GO:0030326	embryonic limb morphogenesis	0.00384475	ALX3,ALX4,CRABP2,CYP26B1,FGF4,GREM1,HOXC10,HOXC11,HOXD12,NOG,RARB	11
BP	GO:0035107	appendage morphogenesis	0.00952264	ALX3,ALX4,CRABP2,CYP26B1,FGF4,GREM1,HOXC10,HOXC11,HOXD12,NOG,RARB	11
BP	GO:0035108	limb morphogenesis	0.00952264	ALX3,ALX4,CRABP2,CYP26B1,FGF4,GREM1,HOXC10,HOXC11,HOXD12,NOG,RARB	11
BP	GO:0035113	embryonic appendage morphogenesis	0.00384475	ALX3,ALX4,CRABP2,CYP26B1,FGF4,GREM1,HOXC10,HOXC11,HOXD12,NOG,RARB	11
BP	GO:0043583	ear development	0.00717991	COL11A1,DLL1,GBX2,HES5,HESX1,HOXA2,MCOLN3,NOG,SIX1,SIX2,TBX1	11
BP	GO:0050954	sensory perception of mechanical stimulus	0.0124086	CNTN5,COL11A1,COL11A2,ITGA2,MARVELD2,MCOLN3,PAX3,PCDH15,SLC1A3,TBX1,TRPV1	11
BP	GO:0051047	positive regulation of secretion	0.0179114	ADORA2A,HTR2C,IL1A,NLRP2,NMU,OXTR,RBP4,SNAP25,SYK,TAC1,TNFSF15	11
BP	GO:0060537	muscle tissue development	0.0410785	BMP10,COL11A1,ENG,FOXL2,MEOX2,MYH6,PLN,RARB,RBP4,SIX1,TGFBR3	11
BP	GO:0001656	metanephros development	8.16062e-05	CD44,GREM1,HOXC11,NOG,PAX8,RARB,ROBO2,SIX1,SIX2,SLIT2	10
BP	GO:0001764	neuron migration	0.00148662	ASCL1,CXCL12,DCC,DCLK1,FEZF1,GFRA3,NR2F1,PHOX2B,SOX1,WNT2	10
BP	GO:0003001	generation of a signal involved in cell-cell signaling	0.0101182	BAIAP3,EXOC3L1,HRH3,ILDR2,NTRK2,SLC30A8,SNAP25,SYK,SYN3,SYT4	10
BP	GO:0019748	secondary metabolic process	0.00632689	BCHE,CRABP2,CYP26B1,DHRS3,DHRS9,IDO1,LRAT,RBP4,RPE65,TDO2	10
BP	GO:0030198	extracellular matrix organization	0.0334115	COL11A1,COL11A2,COL12A1,COL4A6,EGFLAM,ELF3,ENG,MIA,OLFML2A,P4HA1	10
BP	GO:0031344	regulation of cell projection organization	0.0134606	EPHB2,ITGA2,KLHL41,NEFM,NGF,NTRK2,NTRK3,POU3F2,ROBO2,SLIT2	10
BP	GO:0031589	cell-substrate adhesion	0.0238754	ADAMTS13,CD44,CUZD1,ITGA2,ITGA2B,ITGA3,ITGB6,LYVE1,MIA,TEK	10
BP	GO:0048469	cell maturation	0.00448437	FZD5,HES5,LEFTY2,LHX6,REC8,REN,RND1,RUNX2,RUNX3,SOX10	10
BP	GO:0051216	cartilage development	0.00409693	CHAD,COL11A1,COL11A2,DLX2,FGF4,HOXA5,LECT1,NOG,RUNX2,SOX5	10
BP	GO:0051605	protein maturation by peptide bond cleavage	0.0108878	C7,CFB,CFH,CFI,CUZD1,FCN3,KLKB1,MASP1,NGF,REN	10
BP	GO:0001505	regulation of neurotransmitter levels	0.00742592	BAIAP3,CLN3,GABRA2,HRH3,SLC1A3,SLC5A7,SNAP25,SYN3,SYT4	9
BP	GO:0001667	ameboidal cell migration	0.000134533	CXCL12,EDNRB,FGF19,GBX2,MESP1,MIXL1,NODAL,PAX3,TBX1	9
BP	GO:0001763	morphogenesis of a branching structure	0.013258	CD44,CXCL12,DLX2,ENG,EPHA7,GBX2,GREM1,HOXA5,SIX1	9
BP	GO:0002253	activation of immune response	0.0472042	C7,CD3E,CFB,CFH,CFI,FCN3,MASP1,SYK,TLR4	9
BP	GO:0003007	heart morphogenesis	0.0122676	BMP10,COL11A1,ENG,MESP1,MYH6,NODAL,RBP4,TBX1,TGFBR3	9
BP	GO:0007160	cell-matrix adhesion	0.0359043	ADAMTS13,CD44,ITGA2,ITGA2B,ITGA3,ITGB6,LYVE1,MIA,TEK	9
BP	GO:0007613	memory	0.000198858	ATP1A3,GRIA1,GRIN2A,HRH3,HTR2A,NGF,OXTR,SNAP25,TAC1	9
BP	GO:0021537	telencephalon development	0.00618753	AHSG,ASCL1,DLX1,DLX2,EMX2,LHX6,OXTR,POU3F2,POU3F3	9
BP	GO:0031646	positive regulation of neurological system process	0.000198858	ADORA2A,GRIA4,ITGA2,LGI1,NMU,NTRK2,OXTR,SLC1A3,TAC1	9
BP	GO:0032103	positive regulation of response to external stimulus	0.00563051	CXCL12,F2RL1,IDO1,IL6R,ITGA2,NTRK3,SLIT2,TAC1,TLR4	9
BP	GO:0034754	cellular hormone metabolic process	0.00339532	AFP,CRABP2,CYP26B1,DHRS3,DHRS9,FGF2,LRAT,RBP4,SULT1E1	9
BP	GO:0043279	response to alkaloid	0.0019187	ADORA2A,BCHE,CHRNB4,GNAO1,HTR2C,LEPR,OXTR,RYR1,TAC1	9
BP	GO:0048871	multicellular organismal homeostasis	0.0283002	COL11A2,GPX2,HTR2A,IL1A,ILDR2,ITGA2,RBP4,SERPINA3,TRPV1	9
BP	GO:0051971	positive regulation of transmission of nerve impulse	0.000134533	ADORA2A,GRIA4,ITGA2,LGI1,NMU,NTRK2,OXTR,SLC1A3,TAC1	9
BP	GO:0060485	mesenchyme development	0.00149514	EDNRB,FGF19,GBX2,HOXA5,NOG,PAX3,S100A4,TBX1,TGFBR3	9
BP	GO:0006720	isoprenoid metabolic process	0.00240145	CRABP2,CYP26B1,DHRS3,DHRS9,HMGCS2,LRAT,RBP4,RPE65	8
BP	GO:0006766	vitamin metabolic process	0.0404224	CRABP2,CYP26B1,DHRS3,DHRS9,LRAT,NMRK2,RBP4,RPE65	8
BP	GO:0007498	mesoderm development	0.0379849	AMH,FOXH1,MESP1,MEST,NODAL,SLIT2,T,TBX1	8
BP	GO:0008016	regulation of heart contraction	0.0455977	ADRA1D,GNAO1,HCN4,HRC,MYH6,NOS2,PLN,TAC1	8
BP	GO:0010769	regulation of cell morphogenesis involved in differentiation	0.0455977	EPHB2,NEFM,NGF,NTRK3,POU3F2,ROBO2,SLIT2,TGFBR3	8
BP	GO:0010975	regulation of neuron projection development	0.0292069	EPHB2,NEFM,NGF,NTRK2,NTRK3,POU3F2,ROBO2,SLIT2	8
BP	GO:0014031	mesenchymal cell development	0.00561487	EDNRB,FGF19,GBX2,NOG,PAX3,S100A4,TBX1,TGFBR3	8
BP	GO:0019233	sensory perception of pain	0.000328324	GRIN2A,HTR2A,ITGA2,NGF,NMU,PENK,TAC1,TRPV1	8
BP	GO:0021543	pallium development	0.00311696	AHSG,ASCL1,DLX1,DLX2,EMX2,LHX6,POU3F2,POU3F3	8
BP	GO:0021953	central nervous system neuron differentiation	0.00135346	ASCL1,DCC,DCLK1,EPHB2,LHX6,LHX8,SOX1,SOX5	8
BP	GO:0030902	hindbrain development	0.0134997	EN2,GBX2,HES3,HOXA2,LHX5,NFIB,PHOX2B,RFX4	8
BP	GO:0042471	ear morphogenesis	0.0219131	COL11A1,GBX2,HESX1,HOXA2,NOG,SIX1,SIX2,TBX1	8
BP	GO:0048762	mesenchymal cell differentiation	0.00561487	EDNRB,FGF19,GBX2,NOG,PAX3,S100A4,TBX1,TGFBR3	8
BP	GO:0050806	positive regulation of synaptic transmission	0.000487325	ADORA2A,GRIA4,LGI1,NMU,NTRK2,OXTR,SLC1A3,TAC1	8
BP	GO:0001523	retinoid metabolic process	0.000317962	CRABP2,CYP26B1,DHRS3,DHRS9,LRAT,RBP4,RPE65	7
BP	GO:0001657	ureteric bud development	0.00331103	CD44,GREM1,NOG,RARB,ROBO2,SIX1,SLIT2	7
BP	GO:0006721	terpenoid metabolic process	0.0005187	CRABP2,CYP26B1,DHRS3,DHRS9,LRAT,RBP4,RPE65	7
BP	GO:0006775	fat-soluble vitamin metabolic process	0.00242816	CRABP2,CYP26B1,DHRS3,DHRS9,LRAT,RBP4,RPE65	7
BP	GO:0006776	vitamin A metabolic process	0.000317962	CRABP2,CYP26B1,DHRS3,DHRS9,LRAT,RBP4,RPE65	7
BP	GO:0006821	chloride transport	0.0449497	CLIC6,GABRA2,GABRA4,P2RY6,SLC12A1,SLC26A7,WNT2	7
BP	GO:0007422	peripheral nervous system development	0.00383277	EDNRB,EGR3,GFRA3,NGF,POU3F2,SLC5A3,SOX10	7
BP	GO:0007588	excretion	0.0364059	ADORA2A,AQP1,AQP3,CHRNB4,SCNN1A,SCNN1G,TRPV1	7
BP	GO:0007612	learning	0.041975	ATP1A3,BCHE,CLN3,EPHB2,GRIN2A,HRH3,TAC1	7
BP	GO:0016101	diterpenoid metabolic process	0.000317962	CRABP2,CYP26B1,DHRS3,DHRS9,LRAT,RBP4,RPE65	7
BP	GO:0021954	central nervous system neuron development	0.00205969	ASCL1,DCC,DCLK1,EPHB2,LHX6,LHX8,SOX1	7
BP	GO:0032102	negative regulation of response to external stimulus	0.0189609	ADORA2A,CALCRL,CLN3,GPX2,GREM1,NT5E,PPARA	7
BP	GO:0048638	regulation of developmental growth	0.0142535	BMP10,FGF2,HOPX,NGF,NOG,NTRK3,RBP4	7
BP	GO:0048663	neuron fate commitment	0.00832343	ASCL1,DLX1,DLX2,HES5,HOXC10,LHX6,PAX3	7
BP	GO:0048738	cardiac muscle tissue development	0.0338088	BMP10,COL11A1,MYH6,PLN,RARB,RBP4,TGFBR3	7
BP	GO:0050770	regulation of axonogenesis	0.0338088	EPHB2,NEFM,NGF,NTRK3,POU3F2,ROBO2,SLIT2	7
BP	GO:0050795	regulation of behavior	0.0128846	CXCL12,F2RL1,GREM1,IL6R,ITGA2,PTGDS,SLIT2	7
BP	GO:0050905	neuromuscular process	0.0480526	ADORA2A,CLN3,GRIN2A,HOXC10,PCDH15,SCN1A,SLC1A3	7
BP	GO:0002541	activation of plasma proteins involved in acute inflammatory response	0.0351371	C7,CFB,CFH,CFI,FCN3,MASP1	6
BP	GO:0002685	regulation of leukocyte migration	0.0012614	CXCL12,F2RL1,GREM1,ICAM1,IL6R,ITGA2	6
BP	GO:0006953	acute-phase response	0.0266301	A2M,AHSG,IL1A,IL6R,SERPINA3,TRPV1	6
BP	GO:0006956	complement activation	0.0321367	C7,CFB,CFH,CFI,FCN3,MASP1	6
BP	GO:0009954	proximal/distal pattern formation	0.00246275	CYP26B1,DLX1,DLX2,GREM1,HOXC10,HOXC11	6
BP	GO:0021987	cerebral cortex development	0.0122402	AHSG,ASCL1,EMX2,LHX6,POU3F2,POU3F3	6
BP	GO:0046928	regulation of neurotransmitter secretion	0.00159814	ADORA2A,CAMK2A,CHRNB4,HTR2C,NGF,NTRK2	6
BP	GO:0048863	stem cell differentiation	0.0107535	ACE,FGF4,LIN28A,NODAL,NOG,SOX10	6
BP	GO:0050731	positive regulation of peptidyl-tyrosine phosphorylation	0.0488267	CD3E,CD4,IL11,IL6R,SYK,TLR4	6
BP	GO:0050920	regulation of chemotaxis	0.00939512	CXCL12,F2RL1,GREM1,IL6R,ITGA2,SLIT2	6
BP	GO:0051588	regulation of neurotransmitter transport	0.00433254	ADORA2A,CAMK2A,CHRNB4,HTR2C,NGF,NTRK2	6
BP	GO:0051952	regulation of amine transport	0.0122402	ADORA2A,HRH3,HTR2A,HTR2C,OXTR,PTGS1	6
BP	GO:0001755	neural crest cell migration	0.0152021	EDNRB,FGF19,GBX2,PAX3,TBX1	5
BP	GO:0002687	positive regulation of leukocyte migration	0.00306929	CXCL12,F2RL1,ICAM1,IL6R,ITGA2	5
BP	GO:0007140	male meiosis	0.0109884	CCNA1,CYP26B1,HSPA2,PIM2,REC8	5
BP	GO:0007215	glutamate signaling pathway	0.0203118	ATP1A3,CLN3,GRIA4,GRIN2A,GRM6	5
BP	GO:0021872	generation of neurons in the forebrain	0.00306929	DLX1,DLX2,LHX6,LHX8,SOX1	5
BP	GO:0021879	forebrain neuron differentiation	0.00172085	DLX1,DLX2,LHX6,LHX8,SOX1	5
BP	GO:0030168	platelet activation	0.0457695	ADAMTS13,FGA,FGB,FGG,IL11	5
BP	GO:0030510	regulation of BMP signaling pathway	0.0372638	ENG,GREM1,HTRA1,NOG,SOST	5
BP	GO:0042755	eating behavior	0.0152021	ADORA2A,HRH3,LEPR,NMU,OXTR	5
BP	GO:0045058	T cell selection	0.00761207	CD1D,CD3E,CD4,CD74,SYK	5
BP	GO:0046456	icosanoid biosynthetic process	0.0413925	CD74,GGT5,PTGDS,PTGS1,SYK	5
BP	GO:0048483	autonomic nervous system development	0.00761207	EDNRB,GBX2,GFRA3,HES3,SOX10	5
BP	GO:0050433	regulation of catecholamine secretion	0.00761207	ADORA2A,HRH3,HTR2A,OXTR,PTGS1	5
BP	GO:0050921	positive regulation of chemotaxis	0.0333833	CXCL12,F2RL1,IL6R,ITGA2,SLIT2	5
BP	GO:0051966	regulation of synaptic transmission, glutamatergic	0.00761207	ADORA2A,GRIA4,HTR2A,NTRK2,OXTR	5
BP	GO:0060021	palate development	0.0457695	ALX4,COL11A2,MEOX2,TBX1,TGFBR3	5
BP	GO:0002688	regulation of leukocyte chemotaxis	0.00985427	CXCL12,F2RL1,GREM1,IL6R	4
BP	GO:0014061	regulation of norepinephrine secretion	0.00140165	ADORA2A,HRH3,OXTR,PTGS1	4
BP	GO:0021885	forebrain cell migration	0.0336008	EMX2,LHX6,POU3F2,POU3F3	4
BP	GO:0030431	sleep	0.00368057	GRIN2A,HTR2A,OXTR,SNAP25	4
BP	GO:0030878	thyroid gland development	0.0127281	HOXA5,PAX8,SIX1,TBX1	4
BP	GO:0035116	embryonic hindlimb morphogenesis	0.0390778	ALX3,ALX4,FGF4,RARB	4
BP	GO:0040034	regulation of development, heterochronic	0.00140165	ASCL1,HES3,NODAL,SOX5	4
BP	GO:0042474	middle ear morphogenesis	0.0160303	HOXA2,NOG,SIX2,TBX1	4
BP	GO:0042572	retinol metabolic process	0.00534703	DHRS3,DHRS9,LRAT,RBP4	4
BP	GO:0045987	positive regulation of smooth muscle contraction	0.0390778	ITGA2,NMU,OXTR,PTGS1	4
BP	GO:0046717	acid secretion	0.0390778	ACE,NMU,OXTR,SLC26A7	4
BP	GO:0048505	regulation of timing of cell differentiation	0.00140165	ASCL1,HES3,NODAL,SOX5	4
BP	GO:0048701	embryonic cranial skeleton morphogenesis	0.0390778	DLX2,HOXA2,NODAL,TBX1	4
BP	GO:0051968	positive regulation of synaptic transmission, glutamatergic	0.00237531	ADORA2A,GRIA4,NTRK2,OXTR	4
BP	GO:0055021	regulation of cardiac muscle growth	0.00985427	BMP10,FGF2,NOG,RBP4	4
BP	GO:0055024	regulation of cardiac muscle tissue development	0.00985427	BMP10,FGF2,NOG,RBP4	4
BP	GO:0060043	regulation of cardiac muscle cell proliferation	0.00985427	BMP10,FGF2,NOG,RBP4	4
BP	GO:0060420	regulation of heart growth	0.0127281	BMP10,FGF2,NOG,RBP4	4
BP	GO:0001696	gastric acid secretion	0.0166664	NMU,OXTR,SLC26A7	3
BP	GO:0007210	serotonin receptor signaling pathway	0.0166664	HTR2A,HTR2C,HTR7	3
BP	GO:0010632	regulation of epithelial cell migration	0.0330682	ITGA2,TAC1,TGFBR3	3
BP	GO:0010953	regulation of protein maturation by peptide bond cleavage	0.0242988	A2M,KLKB1,MASP1	3
BP	GO:0021799	cerebral cortex radially oriented cell migration	0.0428641	LHX6,POU3F2,POU3F3	3
BP	GO:0021877	forebrain neuron fate commitment	0.0166664	DLX1,DLX2,LHX6	3
BP	GO:0021884	forebrain neuron development	0.0242988	LHX6,LHX8,SOX1	3
BP	GO:0021892	cerebral cortex GABAergic interneuron differentiation	0.0330682	DLX1,DLX2,LHX6	3
BP	GO:0032230	positive regulation of synaptic transmission, GABAergic	0.0242988	ADORA2A,OXTR,TAC1	3
BP	GO:0042074	cell migration involved in gastrulation	0.0330682	MESP1,MIXL1,NODAL	3
BP	GO:0051702	interaction with symbiont	0.0428641	ALB,GPX2,ICAM1	3
BP	GO:0060164	regulation of timing of neuron differentiation	0.0102894	ASCL1,HES3,SOX5	3
BP	GO:0060343	trabecula formation	0.0428641	BMP10,RBP4,TGFBR3	3
BP	GO:0060347	heart trabecula formation	0.0242988	BMP10,RBP4,TGFBR3	3
BP	GO:0070613	regulation of protein processing	0.0242988	A2M,KLKB1,MASP1	3
CC	GO:0031224	intrinsic to membrane	0.000438397	ABCA2,ABCB1,ABCC12,ABCC8,ACE,ACSL5,ADAM33,ADORA2A,ADRA1D,ADRA2C,ALPL,APLNR,APOLD1,AQP1,AQP3,ART4,ATP1A3,ATP8A2,B3GNT7,BNIP3,BRICD5,BST2,C7,C9orf135,CABP7,CACNA1E,CALCRL,CCDC183,CCR7,CD109,CD1D,CD3E,CD4,CD44,CD68,CD74,CD79B,CD82,CDCP1,CDH1,CDH19,CDH20,CDH6,CDH9,CEND1,CHRNB4,CLDN10,CLDN6,CLIC6,CLN3,CNTN5,CNTN6,CNTNAP1,CNTNAP4,CRB3,CRELD1,CSMD1,CSPG4,CUZD1,CYP2E1,DCC,DCLK1,DHRS3,DHRS9,DLL1,DNAJA4,DP…	275
CC	GO:0016021	integral to membrane	0.00678091	ABCA2,ABCB1,ABCC12,ABCC8,ACE,ACSL5,ADAM33,ADORA2A,ADRA1D,ADRA2C,ALPL,APLNR,APOLD1,AQP1,AQP3,ATP1A3,ATP8A2,B3GNT7,BNIP3,BRICD5,BST2,C7,C9orf135,CABP7,CACNA1E,CALCRL,CCDC183,CCR7,CD1D,CD3E,CD4,CD44,CD68,CD74,CD79B,CD82,CDCP1,CDH1,CDH19,CDH20,CDH6,CDH9,CEND1,CHRNB4,CLDN10,CLDN6,CLIC6,CLN3,CNTNAP1,CNTNAP4,CRB3,CRELD1,CSMD1,CSPG4,CUZD1,DCC,DCLK1,DHRS3,DHRS9,DLL1,DPP4,EDNRB,EMP1,ENG,ENPEP,EPHA7,EPHB2,F…	257
CC	GO:0005886	plasma membrane	6.64005e-11	ABCB1,ABCC8,ACE,ADORA2A,ADRA1D,ADRA2C,ALPL,AP1M2,APLNR,APOLD1,AQP1,AQP3,ART4,ATP1A3,BST2,C7,CA11,CACNA1E,CALCRL,CAMK1G,CAMK2A,CAMKV,CBLN1,CCR7,CD109,CD1D,CD3E,CD4,CD44,CD68,CD74,CD79B,CD82,CDCP1,CDH1,CDH19,CDH20,CDH6,CDH9,CFB,CHRNB4,CLDN10,CLDN6,CLIC6,CLN3,CNTN5,CNTN6,CNTNAP1,COL6A3,CRB3,CSPG4,DCLK1,DGKK,DLGAP3,DLL1,DPP4,EDNRB,EGFLAM,EMP1,ENG,ENPEP,EPHA7,EPHB2,F2RL1,F2RL2,F5,FERMT1,FGA,FGB,FGG,FO…	233
CC	GO:0005576	extracellular region	4.37993e-24	A2M,ACE,ADAMTS13,ADAMTS5,ADAMTSL2,ADCYAP1,AFP,AHSG,ALB,AMH,AMY2B,APOC1,APOLD1,BCHE,BMP10,C1QTNF3,C5orf38,C7,CA11,CBLN1,CCBE1,CCL21,CD109,CD44,CDCP1,CFB,CFH,CFI,CGB7,CHAD,CILP,CLEC18B,CLEC18C,COL11A1,COL11A2,COL12A1,COL4A6,COL6A3,COL8A1,CST1,CXCL12,CXCL3,CXCL5,DKK4,DLL1,DPP4,ECM1,EGFL6,EGFLAM,EMID1,ENG,F2RL2,F5,FAM19A5,FAM20A,FBLN7,FCN3,FGA,FGB,FGF19,FGF2,FGF4,FGFBP3,FGG,FIBIN,FNDC1,FREM2,FSTL5,GC…	180
CC	GO:0044459	plasma membrane part	6.06411e-14	ABCB1,ACE,ADORA2A,ADRA1D,ADRA2C,AP1M2,APLNR,AQP1,AQP3,ATP1A3,BST2,C7,CA11,CACNA1E,CALCRL,CAMK2A,CBLN1,CCR7,CD1D,CD3E,CD4,CD44,CD74,CD79B,CD82,CDH1,CHRNB4,CLDN10,CLDN6,CLN3,CNTNAP1,CRB3,CSPG4,DCLK1,DLGAP3,DLL1,DPP4,EDNRB,EGFLAM,ENG,ENPEP,EPHA7,EPHB2,F2RL1,F2RL2,FERMT1,FGA,FGB,FGG,FOLH1,FREM2,FZD10,FZD5,GABBR2,GABRA2,GABRA4,GABRQ,GBP1,GFRA3,GNA14,GPR17,GPR176,GPR183,GPR50,GPR55,GRIA1,GRIA4,GRIN2A,G…	165
CC	GO:0044421	extracellular region part	2.23234e-20	A2M,ACE,ADAMTS13,ADAMTS5,ADAMTSL2,AFP,AHSG,ALB,AMH,APOC1,BCHE,BMP10,CCL21,CD109,CD44,CFH,CFI,CHAD,CILP,COL11A1,COL11A2,COL12A1,COL4A6,COL6A3,COL8A1,CXCL12,CXCL3,CXCL5,ECM1,EGFL6,EGFLAM,EMID1,ENG,F5,FBLN7,FCN3,FGA,FGB,FGF2,FGG,FREM2,GDF10,GPX3,GREM1,HABP2,HAPLN1,HP,HTRA1,ICAM1,IL11,IL1A,IL33,IL34,IL6R,KLK13,KLKB1,LAD1,LAMC2,LEFTY2,LEPR,LGI1,LPL,LSR,MASP1,MIA,MMP10,MMP12,MMP24,MMP28,MMRN2,NCAN,NGF,…	107
CC	GO:0031226	intrinsic to plasma membrane	8.43148e-11	ADORA2A,ADRA1D,ADRA2C,APLNR,AQP1,ATP1A3,BST2,C7,CALCRL,CCR7,CD1D,CD3E,CD44,CD79B,CD82,CHRNB4,CNTNAP1,CSPG4,DCLK1,DLL1,EDNRB,ENG,ENPEP,EPHA7,EPHB2,F2RL1,F2RL2,FOLH1,FZD10,FZD5,GABBR2,GABRA4,GABRQ,GPR17,GPR176,GPR183,GPR50,GPR55,GRIA1,GRIA4,GRIN2A,GRM6,HRH3,HTR1D,HTR2A,HTR3A,HTR7,ICAM1,IL6R,ITGA2,ITGA2B,ITGA3,ITGB6,KCNA1,KCND3,KCNG3,KCNJ2,KCNK3,KCNS1,KCTD14,LAPTM5,LYVE1,MCHR1,MMP24,MPZ,NCKAP1L,NTRK…	101
CC	GO:0005887	integral to plasma membrane	1.21043e-10	ADORA2A,ADRA1D,ADRA2C,APLNR,AQP1,ATP1A3,BST2,C7,CALCRL,CCR7,CD1D,CD3E,CD44,CD79B,CD82,CHRNB4,CNTNAP1,CSPG4,DCLK1,DLL1,EDNRB,ENG,ENPEP,EPHA7,EPHB2,F2RL1,F2RL2,FOLH1,FZD10,FZD5,GABBR2,GABRA4,GABRQ,GPR17,GPR176,GPR183,GPR50,GPR55,GRIA1,GRIA4,GRIN2A,GRM6,HRH3,HTR1D,HTR2A,HTR3A,HTR7,ICAM1,IL6R,ITGA2,ITGA2B,ITGA3,ITGB6,KCNA1,KCND3,KCNG3,KCNJ2,KCNK3,KCNS1,KCTD14,LAPTM5,LYVE1,MCHR1,MMP24,MPZ,NCKAP1L,NTRK…	99
CC	GO:0005615	extracellular space	1.13198e-13	A2M,ACE,ADAMTS13,AFP,AHSG,ALB,AMH,APOC1,BCHE,BMP10,CCL21,CD109,CFH,CFI,CILP,COL6A3,CXCL12,CXCL3,CXCL5,EGFL6,ENG,F5,FCN3,FGA,FGB,FGF2,FGG,GDF10,GPX3,GREM1,HABP2,HP,HTRA1,ICAM1,IL11,IL1A,IL33,IL34,IL6R,KLK13,KLKB1,LAMC2,LEFTY2,LEPR,LGI1,LPL,LSR,MASP1,MIA,MMP10,MMRN2,NGF,NODAL,NOG,OLFM1,OSTN,PCDH15,PRSS1,RBP4,REN,SCRG1,SCUBE1,SERPINB2,SLIT2,SMPDL3A,SMPDL3B,SOST,SSPO,TAC1,TFPI,TGFBR3,TNFSF12-TNFSF13,…	75
CC	GO:0000267	cell fraction	0.00762259	ABCB1,ACE,ACSL5,ADCYAP1,ADORA2A,BCHE,CD68,CGB7,CLN3,CRYGD,CYP26B1,CYP2E1,CYP2S1,CYP7B1,DHRS9,DLGAP3,DPP4,EDNRB,EMP1,ENG,FA2H,FGB,FOLH1,GALNT3,GCG,GNAO1,GNRH2,GPX3,GRB14,GRIA1,GRIN2A,HDC,HRH3,IDO1,LAMC2,LRAT,LYVE1,MAP2,NCKAP1L,NPR3,NT5E,P2RX6,PCDHA10,PCDHA13,PSTPIP2,PTGS1,RGS16,RYR1,SCN1A,SCNN1A,SCNN1G,SERPINE1,SHANK1,SLC12A1,SLC16A3,SLC18A1,SLC1A3,SLC30A3,SNAP25,SYNM,SYNPR,TDO2,TSPAN15,WNT2,ZACN	64
CC	GO:0005626	insoluble fraction	0.00294041	ABCB1,ACE,ACSL5,ADORA2A,BCHE,CD68,CLN3,CYP26B1,CYP2E1,CYP2S1,CYP7B1,DHRS9,DLGAP3,DPP4,EDNRB,EMP1,ENG,FA2H,FOLH1,GALNT3,GNAO1,GRB14,GRIA1,GRIN2A,HDC,HRH3,LAMC2,LRAT,LYVE1,MAP2,NCKAP1L,NPR3,NT5E,P2RX6,PCDHA10,PCDHA13,PSTPIP2,PTGS1,RGS16,RYR1,SCN1A,SCNN1A,SCNN1G,SHANK1,SLC12A1,SLC16A3,SLC18A1,SLC1A3,SLC30A3,SNAP25,SYNM,SYNPR,TSPAN15,WNT2,ZACN	54
CC	GO:0005624	membrane fraction	0.00222224	ABCB1,ACE,ACSL5,ADORA2A,BCHE,CD68,CLN3,CYP26B1,CYP2E1,CYP2S1,CYP7B1,DHRS9,DLGAP3,DPP4,EDNRB,EMP1,ENG,FA2H,FOLH1,GALNT3,GNAO1,GRB14,GRIA1,GRIN2A,HRH3,LAMC2,LRAT,LYVE1,MAP2,NCKAP1L,NPR3,NT5E,P2RX6,PCDHA10,PCDHA13,PSTPIP2,PTGS1,RGS16,RYR1,SCN1A,SCNN1A,SCNN1G,SHANK1,SLC12A1,SLC16A3,SLC18A1,SLC1A3,SLC30A3,SNAP25,SYNM,SYNPR,TSPAN15,WNT2,ZACN	53
CC	GO:0030054	cell junction	9.565e-07	ABCB1,CAMK2A,CBLN1,CD44,CDH1,CHRNB4,CLDN10,CLDN6,CRB3,DLGAP3,DPP4,EGFLAM,FERMT1,GABBR2,GABRA2,GABRA4,GABRQ,GRIA1,GRIA4,GRIN2A,GRIP1,HTR3A,ITGA2,ITGA2B,KLHL41,LCP1,MARVELD2,MYH6,NEURL2,OXTR,P2RX6,PHACTR1,PKP1,PKP3,RIMS4,RND1,SCN1A,SHANK1,SLC30A3,SNAP25,SYN3,SYNM,SYNPR,SYT3,SYT4,SYT6,TJP3,WNT2	48
CC	GO:0042995	cell projection	0.0014196	ADORA2A,ADRA2C,AQP1,BNIP3,CAMK1G,CLN3,CNTNAP1,CSPG4,DCC,DLGAP3,DNAH2,DPYSL5,ENPEP,EPHA7,FERMT1,GABBR2,GRIA4,GRIN2A,HCN4,HDC,HTR2A,ITGA2,KCND3,KCNJ2,KLHL41,LCP1,MAP2,MCHR1,NCAM2,NEFM,NMU,NTRK2,OXTR,P2RX6,PCDH15,ROBO2,S100A4,S100B,SCN1A,SHANK1,SLC1A3,SNAP25,SYT4,TAC1,TEKT2,TRPV1,TTLL3,WNT2	48
CC	GO:0031982	vesicle	0.00319156	A2M,ABCA2,ALB,AP1M2,APLNR,CAMK2A,CAMKV,CLN3,CUZD1,DLL1,ENPEP,EPN3,EXOC3L1,F5,FGA,FGB,FGG,FLG,GABRA2,GRIA1,GRIA4,GRIP1,ITGA2B,KLK13,LEFTY2,NPTX1,PACSIN1,PLN,PRSS16,SEC31B,SLC18A1,SLC30A3,SLC30A8,SPX,SYN3,SYNPR,SYPL2,SYT3,SYT4,SYT6,SYTL4,THBS2,THBS4,WIPI1,WNT2	45
CC	GO:0031410	cytoplasmic vesicle	0.00251225	A2M,ABCA2,ALB,AP1M2,APLNR,CAMK2A,CAMKV,CLN3,CUZD1,DLL1,ENPEP,EPN3,EXOC3L1,F5,FGA,FGB,FGG,FLG,GABRA2,GRIA1,GRIA4,GRIP1,ITGA2B,KLK13,LEFTY2,NPTX1,PACSIN1,PRSS16,SEC31B,SLC18A1,SLC30A3,SLC30A8,SPX,SYN3,SYNPR,SYPL2,SYT3,SYT4,SYT6,SYTL4,THBS2,THBS4,WIPI1,WNT2	44
CC	GO:0031012	extracellular matrix	9.70427e-09	ADAMTS13,ADAMTS5,ADAMTSL2,AHSG,CD44,CHAD,CILP,COL11A1,COL11A2,COL12A1,COL4A6,COL6A3,COL8A1,ECM1,EGFL6,EGFLAM,EMID1,FBLN7,FREM2,HAPLN1,LAD1,LAMC2,LPL,MMP10,MMP12,MMP24,MMP28,MMRN2,NCAN,OGN,OLFML2A,PRELP,SLC1A3,SPARCL1,TFPI2,THBS4,THSD4,VIT,WNT2,WNT7B,WNT8B	41
CC	GO:0009986	cell surface	1.14269e-07	ABCB1,ACE,ADAMTS13,BMP10,CD3E,CD4,CD44,CD74,CSPG4,DPP4,ENG,ENPEP,FGA,FGB,FGG,FREM2,GFRA3,GPM6A,GREM1,HSPA2,HTR2C,ICAM1,IL6R,ITGA2,ITGA2B,MMP24,NTRK2,PDCD1,PPFIA4,ROBO2,RTN4RL1,RTN4RL2,SCNN1A,SCNN1G,SCUBE1,SLC1A3,TGFBR3,TLR4	39
CC	GO:0005578	proteinaceous extracellular matrix	1.17795e-07	ADAMTS13,ADAMTS5,ADAMTSL2,CHAD,CILP,COL11A1,COL11A2,COL12A1,COL4A6,COL6A3,COL8A1,ECM1,EGFL6,EGFLAM,EMID1,FBLN7,FREM2,HAPLN1,LAD1,LAMC2,MMP10,MMP12,MMP24,MMP28,MMRN2,NCAN,OGN,PRELP,SLC1A3,SPARCL1,TFPI2,THBS4,THSD4,VIT,WNT2,WNT7B,WNT8B	37
CC	GO:0016023	cytoplasmic membrane-bounded vesicle	0.00796326	A2M,ABCA2,ALB,CAMK2A,CLN3,CUZD1,EPN3,EXOC3L1,F5,FGA,FGB,FGG,FLG,GABRA2,GRIA1,GRIA4,GRIP1,ITGA2B,KLK13,LEFTY2,NPTX1,PACSIN1,PRSS16,SLC30A3,SLC30A8,SPX,SYN3,SYNPR,SYPL2,SYT3,SYT4,SYT6,SYTL4,THBS2,THBS4,WIPI1,WNT2	37
CC	GO:0031988	membrane-bounded vesicle	0.0127087	A2M,ABCA2,ALB,CAMK2A,CLN3,CUZD1,EPN3,EXOC3L1,F5,FGA,FGB,FGG,FLG,GABRA2,GRIA1,GRIA4,GRIP1,ITGA2B,KLK13,LEFTY2,NPTX1,PACSIN1,PRSS16,SLC30A3,SLC30A8,SPX,SYN3,SYNPR,SYPL2,SYT3,SYT4,SYT6,SYTL4,THBS2,THBS4,WIPI1,WNT2	37
CC	GO:0045202	synapse	1.48553e-06	ADORA2A,CAMK2A,CBLN1,CHRNB4,CLN3,DLGAP3,EGFLAM,EPHA7,GABBR2,GABRA2,GABRA4,GABRQ,GRIA1,GRIA4,GRIN2A,GRIP1,HTR3A,LGI1,NEFM,NTRK2,P2RX6,PCDH15,PHACTR1,RIMS4,SHANK1,SLC1A3,SLC30A3,SNAP25,SPARCL1,SYN3,SYNPR,SYPL2,SYT3,SYT4,SYT6,SYTL4,ZACN	37
CC	GO:0043005	neuron projection	4.49528e-06	ADORA2A,ADRA2C,AQP1,BNIP3,CAMK1G,CLN3,CNTNAP1,DCC,DLGAP3,DPYSL5,EPHA7,GABBR2,GRIA4,GRIN2A,HCN4,HDC,HTR2A,ITGA2,KCND3,KCNJ2,MAP2,NCAM2,NEFM,NMU,NTRK2,P2RX6,ROBO2,S100A4,SCN1A,SHANK1,SLC1A3,SNAP25,SYT4,TAC1,TRPV1	35
CC	GO:0009897	external side of plasma membrane	1.57421e-08	ACE,CD3E,CD4,CD44,CD74,CSPG4,ENG,ENPEP,FGA,FGB,FGG,FREM2,GFRA3,HTR2C,ICAM1,ITGA2,ITGA2B,MMP24,PDCD1,RTN4RL1,RTN4RL2,SCNN1A,SCNN1G,SCUBE1,TGFBR3,TLR4	27
CC	GO:0044456	synapse part	2.09e-05	ADORA2A,CAMK2A,CHRNB4,CLN3,DLGAP3,EPHA7,GABBR2,GABRA2,GABRA4,GABRQ,GRIA1,GRIA4,GRIN2A,GRIP1,HTR3A,NTRK2,P2RX6,SHANK1,SLC30A3,SYN3,SYNPR,SYPL2,SYT3,SYT4,SYT6,SYTL4,ZACN	27
CC	GO:0031225	anchored to membrane	0.00301401	ALPL,ART4,BST2,CD109,CNTN5,CNTN6,DNAJA4,GFRA3,GLIPR2,GUCA1A,LPL,LY6K,NRN1L,NT5E,PRND,RFTN2,RPE65,RTN4RL1,RTN4RL2,SNAP25	20
CC	GO:0044433	cytoplasmic vesicle part	0.00288178	A2M,ALB,CAMK2A,CLN3,CUZD1,F5,FGA,FGB,FGG,GABRA2,GRIA1,GRIA4,ITGA2B,LEFTY2,SYN3,THBS2,THBS4,WNT2	18
CC	GO:0016323	basolateral plasma membrane	0.0142155	ABCB1,AQP1,AQP3,CA11,CD44,CDH1,FERMT1,ITGA2,ITGA2B,KLHL41,MAP7,MYH6,NEURL2,P2RY6,SLC1A3,SLC26A7,WNT2	17
CC	GO:0030141	secretory granule	0.00470418	A2M,ALB,CUZD1,EXOC3L1,F5,FGA,FGB,FGG,ITGA2B,KLK13,LEFTY2,NPTX1,SLC30A8,SPX,SYTL4,THBS2,THBS4	17
CC	GO:0043025	cell soma	0.00237384	ADORA2A,AQP1,ASCL1,CACNA1E,DPYSL5,EPHA7,EPHB2,GRIA4,HDC,KCND3,KCNJ2,MAP2,NTRK2,P2RX6,SCN1A,SLC1A3,TAC1	17
CC	GO:0044463	cell projection part	0.0452512	ADORA2A,AQP1,CNTNAP1,DLGAP3,DNAH2,GRIA4,HCN4,HTR2A,ITGA2,MAP2,NMU,NTRK2,P2RX6,ROBO2,SCN1A,SLC1A3,TTLL3	17
CC	GO:0030424	axon	0.00856742	ADORA2A,ADRA2C,AQP1,CNTNAP1,DCC,GRIA4,HCN4,ITGA2,NCAM2,NEFM,NMU,NTRK2,ROBO2,SCN1A,TAC1	15
CC	GO:0045177	apical part of cell	0.0222387	AQP1,CD44,CDH1,DPP4,ENPEP,F2RL2,IL6R,KCNA1,OXTR,P2RY6,SCNN1A,SCNN1G,SLC12A1,TCIRG1,WNT2	15
CC	GO:0045211	postsynaptic membrane	0.00197821	ADORA2A,CHRNB4,DLGAP3,EPHA7,GABBR2,GABRA2,GABRA4,GABRQ,GRIA1,GRIA4,GRIN2A,GRIP1,HTR3A,SHANK1,ZACN	15
CC	GO:0070161	anchoring junction	0.0163019	ABCB1,CD44,CDH1,FERMT1,ITGA2,ITGA2B,KLHL41,MYH6,NEURL2,OXTR,PKP1,PKP3,RND1,SYNM,WNT2	15
CC	GO:0016324	apical plasma membrane	0.00471088	AQP1,CD44,DPP4,ENPEP,F2RL2,IL6R,KCNA1,OXTR,P2RY6,SCNN1A,SCNN1G,SLC12A1,TCIRG1,WNT2	14
CC	GO:0030425	dendrite	0.023416	ADORA2A,BNIP3,DLGAP3,DPYSL5,EPHA7,GRIA4,HDC,HTR2A,KCNJ2,MAP2,NTRK2,P2RX6,SHANK1,SLC1A3	14
CC	GO:0043235	receptor complex	0.00140458	CD3E,CD4,CHRNB4,ENG,GRIA1,GRIA4,GRIN2A,IL6R,ITGA2,ITGA2B,ITGA3,ITGB6,SYK,TLR4	14
CC	GO:0044420	extracellular matrix part	0.00151984	CILP,COL11A1,COL11A2,COL12A1,COL4A6,COL6A3,COL8A1,EGFL6,EGFLAM,FREM2,LAD1,LAMC2,MMRN2,SLC1A3	14
CC	GO:0005912	adherens junction	0.0349952	ABCB1,CD44,CDH1,FERMT1,ITGA2,ITGA2B,KLHL41,MYH6,NEURL2,OXTR,RND1,SYNM,WNT2	13
CC	GO:0030135	coated vesicle	0.0412947	CLN3,EPN3,GABRA2,PACSIN1,SLC30A3,SYN3,SYNPR,SYPL2,SYT3,SYT4,SYT6,SYTL4,WIPI1	13
CC	GO:0030136	clathrin-coated vesicle	0.0267059	CLN3,EPN3,GABRA2,SLC30A3,SYN3,SYNPR,SYPL2,SYT3,SYT4,SYT6,SYTL4,WIPI1	12
CC	GO:0005924	cell-substrate adherens junction	0.0384844	ABCB1,CD44,CDH1,FERMT1,ITGA2,ITGA2B,KLHL41,MYH6,NEURL2,WNT2	10
CC	GO:0008021	synaptic vesicle	0.00511783	CLN3,GABRA2,SLC30A3,SYN3,SYNPR,SYPL2,SYT3,SYT4,SYT6,SYTL4	10
CC	GO:0031091	platelet alpha granule	0.000580542	A2M,ALB,F5,FGA,FGB,FGG,ITGA2B,LEFTY2,THBS2,THBS4	10
CC	GO:0033267	axon part	0.000439768	ADORA2A,AQP1,CNTNAP1,GRIA4,HCN4,ITGA2,NMU,NTRK2,ROBO2,SCN1A	10
CC	GO:0031093	platelet alpha granule lumen	0.000299801	A2M,ALB,F5,FGA,FGB,FGG,LEFTY2,THBS2,THBS4	9
CC	GO:0031983	vesicle lumen	0.000678007	A2M,ALB,F5,FGA,FGB,FGG,LEFTY2,THBS2,THBS4	9
CC	GO:0060205	cytoplasmic membrane-bounded vesicle lumen	0.000496573	A2M,ALB,F5,FGA,FGB,FGG,LEFTY2,THBS2,THBS4	9
CC	GO:0005604	basement membrane	0.0498231	COL4A6,COL8A1,EGFL6,EGFLAM,FREM2,LAD1,LAMC2,MMRN2	8
CC	GO:0014069	postsynaptic density	0.0322699	ADORA2A,DLGAP3,GRIA1,GRIA4,GRIN2A,NTRK2,P2RX6,SHANK1	8
CC	GO:0005581	collagen	0.0160464	COL11A1,COL11A2,COL12A1,COL4A6,COL6A3,COL8A1	6
CC	GO:0043679	nerve terminal	0.0200943	AQP1,GRIA4,HCN4,ITGA2,NMU,NTRK2	6
CC	GO:0005577	fibrinogen complex	0.0334973	FGA,FGB,FGG	3
MF	GO:0030528	transcription regulator activity	0.000536743	ALX3,ALX4,ANKRD1,ASCL1,BARX1,BATF2,BCL6,CDH1,CDX1,COL11A2,DCC,DLX1,DLX2,DMBX1,DMRTA2,DNMT3B,EGR3,ELF3,EMX2,EN2,FOXB1,FOXD1,FOXH1,FOXI3,FOXL2,GBX2,GRIP1,HES3,HES4,HES5,HESX1,HIC1,HOPX,HOXA2,HOXA5,HOXA6,HOXB4,HOXC10,HOXC11,HOXC12,HOXC13,HOXC6,HOXD1,HOXD12,HSFX2,IRX2,IRX4,LHX5,LHX6,LHX8,MAPK15,MEOX2,MESP1,MIXL1,MKX,NFIB,NMI,NR1I2,NR2F1,NRK,PAX3,PAX5,PAX8,PHOX2B,POU2F2,POU2F3,POU3F2,POU3F3,POU5F1,PPA…	91
MF	GO:0003700	transcription factor activity	3.02144e-07	ALX3,ALX4,ASCL1,BARX1,BATF2,BCL6,CDX1,DLX1,DLX2,DMBX1,DMRTA2,EGR3,ELF3,EMX2,EN2,FOXB1,FOXD1,FOXH1,FOXI3,FOXL2,GBX2,HESX1,HIC1,HOPX,HOXA2,HOXA5,HOXA6,HOXB4,HOXC10,HOXC11,HOXC12,HOXC13,HOXC6,HOXD1,HOXD12,HSFX2,IRX2,IRX4,LHX5,LHX6,LHX8,MEOX2,MIXL1,MKX,NFIB,NR1I2,NR2F1,NRK,PAX3,PAX5,PAX8,PHOX2B,POU2F2,POU2F3,POU3F2,POU3F3,POU5F1,PPARA,RARB,RUNX2,RUNX3,SIM1,SIX1,SIX2,SOX1,SOX10,SOX5,SOX7,T,TBX1,TFAP2B…	76
MF	GO:0005509	calcium ion binding	2.2682e-06	ADAMTS13,AMY2B,ANXA8,CABP7,CACNA1E,CCBE1,CDH1,CDH19,CDH20,CDH6,CDH9,CRELD1,DLL1,EGFL6,ENPEP,F5,FBLN7,FGG,FLG,FREM2,FSTL5,GALNT3,GRIN2A,GUCA1A,HRC,ITGA2,ITGA2B,ITGA3,LCP1,MASP1,MMP10,MMP12,MMP24,MMP28,NCAN,NOS2,NPTX1,PCDH15,PCDHA1,PCDHA10,PCDHA13,PCDHA2,PCDHA3,PCDHA4,PCDHA6,PCDHA9,PCDHB15,PCDHB5,PCDHGA10,PCDHGA11,PCDHGA7,PLSCR2,PLSCR4,PRSS1,RCN3,RHBDL3,RYR1,S100A4,S100B,SCUBE1,SLC24A3,SLIT2,SPARCL…	70
MF	GO:0043565	sequence-specific DNA binding	9.70685e-11	ALX3,ALX4,ASCL1,BARX1,BATF2,BCL6,CDX1,DLX1,DLX2,DMBX1,DNMT3B,ELF3,EMX2,EN2,FOXB1,FOXD1,FOXH1,FOXI3,FOXL2,GBX2,HESX1,HOPX,HOXA2,HOXA5,HOXA6,HOXB4,HOXC10,HOXC11,HOXC12,HOXC13,HOXC6,HOXD1,HOXD12,HSFX2,IRX2,IRX4,LHX5,LHX6,LHX8,MEOX2,MIXL1,MKX,NR1I2,NR2F1,PAX3,PAX8,PHOX2B,POU2F2,POU2F3,POU3F2,POU3F3,POU5F1,PPARA,RARB,SIX1,SIX2,SOX1,SOX10,T,TBX1,TERF1,TFAP2B,VENTX	63
MF	GO:0008233	peptidase activity	0.0014392	ACE,ADAM33,ADAMTS13,ADAMTS5,ADAMTSL2,CASP4,CFB,CFI,CTSF,DPP4,ENPEP,F2RL1,FOLH1,HABP2,HP,HTRA1,KLK13,KLKB1,MASP1,MMP10,MMP12,MMP24,MMP28,PAPPA,PAPPA2,PGA5,PRSS1,PRSS16,PRSS22,PRSS53,REN,RHBDL3,SERPINB2,SERPINE1,ST14,THSD4,TLL1,TMEM27,TMPRSS2,USP18,USP44	41
MF	GO:0070011	peptidase activity, acting on L-amino acid peptides	0.00115366	ACE,ADAM33,ADAMTS13,ADAMTS5,ADAMTSL2,CASP4,CFB,CFI,CTSF,DPP4,ENPEP,FOLH1,HABP2,HP,HTRA1,KLK13,KLKB1,MASP1,MMP10,MMP12,MMP24,MMP28,PAPPA,PAPPA2,PGA5,PRSS1,PRSS16,PRSS22,PRSS53,REN,RHBDL3,SERPINB2,SERPINE1,ST14,THSD4,TLL1,TMEM27,TMPRSS2,USP18,USP44	40
MF	GO:0046983	protein dimerization activity	0.0241135	ADORA2A,ALX4,BATF2,BNIP3,CBLN1,CD3E,CD4,CLIC6,COL11A2,DMBX1,DPP4,ENG,IL6R,ITGA2,MASP1,MYH6,NOG,NOS2,NPR3,OLFML2A,P2RX6,PLVAP,POU2F3,PTPRE,ROBO2,S100B,SCUBE1,SIM1,SOX5,TBX1,TERF1,TFAP2B,TRIM9,ZNF862	34
MF	GO:0015267	channel activity	0.000745348	AQP1,AQP3,CACNA1E,CHRNB4,CLIC6,FGF2,GABRA2,GABRA4,GABRQ,GPM6A,GRIA1,GRIA4,GRIN2A,HCN4,HTR3A,KCNA1,KCND3,KCNG3,KCNJ2,KCNK13,KCNK3,KCNS1,KCTD14,MCOLN3,P2RX6,RYR1,SCN1A,SCNN1A,SCNN1G,SLC26A7,SNAP25,TRPV1,ZACN	33
MF	GO:0022803	passive transmembrane transporter activity	0.000776618	AQP1,AQP3,CACNA1E,CHRNB4,CLIC6,FGF2,GABRA2,GABRA4,GABRQ,GPM6A,GRIA1,GRIA4,GRIN2A,HCN4,HTR3A,KCNA1,KCND3,KCNG3,KCNJ2,KCNK13,KCNK3,KCNS1,KCTD14,MCOLN3,P2RX6,RYR1,SCN1A,SCNN1A,SCNN1G,SLC26A7,SNAP25,TRPV1,ZACN	33
MF	GO:0022838	substrate specific channel activity	0.000413768	AQP1,AQP3,CACNA1E,CHRNB4,CLIC6,FGF2,GABRA2,GABRA4,GABRQ,GPM6A,GRIA1,GRIA4,GRIN2A,HCN4,HTR3A,KCNA1,KCND3,KCNG3,KCNJ2,KCNK13,KCNK3,KCNS1,KCTD14,MCOLN3,P2RX6,RYR1,SCN1A,SCNN1A,SCNN1G,SLC26A7,SNAP25,TRPV1,ZACN	33
MF	GO:0004175	endopeptidase activity	0.000682497	ADAM33,ADAMTS13,ADAMTS5,ADAMTSL2,CASP4,CFB,CFI,CTSF,DPP4,HABP2,HP,HTRA1,KLK13,KLKB1,MASP1,MMP10,MMP12,MMP24,MMP28,PGA5,PRSS1,PRSS22,PRSS53,REN,RHBDL3,SERPINB2,SERPINE1,ST14,THSD4,TLL1,TMPRSS2	31
MF	GO:0005216	ion channel activity	0.00106982	CACNA1E,CHRNB4,CLIC6,FGF2,GABRA2,GABRA4,GABRQ,GPM6A,GRIA1,GRIA4,GRIN2A,HCN4,HTR3A,KCNA1,KCND3,KCNG3,KCNJ2,KCNK13,KCNK3,KCNS1,KCTD14,MCOLN3,P2RX6,RYR1,SCN1A,SCNN1A,SCNN1G,SLC26A7,SNAP25,TRPV1,ZACN	31
MF	GO:0022836	gated channel activity	0.000758424	CACNA1E,CHRNB4,CLIC6,FGF2,GABRA2,GABRA4,GABRQ,GRIA1,GRIA4,GRIN2A,HCN4,HTR3A,KCNA1,KCND3,KCNG3,KCNJ2,KCNK13,KCNK3,KCNS1,KCTD14,P2RX6,RYR1,SCN1A,SCNN1A,SCNN1G,SNAP25,ZACN	27
MF	GO:0046873	metal ion transmembrane transporter activity	0.00691372	ABCC8,CACNA1E,CHRNB4,FGF2,GPM6A,GRIN2A,HCN4,HTR3A,KCNA1,KCND3,KCNG3,KCNJ2,KCNK13,KCNK3,KCNS1,KCTD14,P2RX6,RYR1,SCN1A,SCNN1A,SCNN1G,SLC30A3,SLC30A8,SNAP25,TRPV1	25
MF	GO:0004857	enzyme inhibitor activity	0.00122017	A2M,AHSG,APOC1,CD109,COL6A3,CST1,ITIH2,PHACTR1,PHACTR3,PI15,PLN,PPP1R14C,PPP1R1B,SERPINA3,SERPINB2,SERPINB7,SERPINE1,SPINK1,SSPO,TERF1,TFPI,TFPI2,TNFSF14,WFIKKN2	24
MF	GO:0030246	carbohydrate binding	0.0486842	AIM1,CD44,CLEC18B,CLEC18C,EGFLAM,ENG,FBLN7,FCN3,FGF2,FGF4,GALNT3,HABP2,HAPLN1,LAMC2,LGALS9,LPL,LYVE1,NCAN,PRELP,PRG4,TGFBR3,THBS2,THBS4	23
MF	GO:0005261	cation channel activity	0.00697228	CACNA1E,CHRNB4,FGF2,GPM6A,GRIN2A,HCN4,HTR3A,KCNA1,KCND3,KCNG3,KCNJ2,KCNK13,KCNK3,KCNS1,KCTD14,P2RX6,RYR1,SCN1A,SCNN1A,SCNN1G,SNAP25,TRPV1	22
MF	GO:0008236	serine-type peptidase activity	0.0015349	CFB,CFI,DPP4,HABP2,HP,HTRA1,KLK13,KLKB1,MASP1,PRSS1,PRSS16,PRSS22,PRSS53,RHBDL3,SERPINB2,SERPINE1,ST14,TMPRSS2	18
MF	GO:0017171	serine hydrolase activity	0.00173222	CFB,CFI,DPP4,HABP2,HP,HTRA1,KLK13,KLKB1,MASP1,PRSS1,PRSS16,PRSS22,PRSS53,RHBDL3,SERPINB2,SERPINE1,ST14,TMPRSS2	18
MF	GO:0001871	pattern binding	0.000858564	CD44,EGFLAM,ENG,FBLN7,FGF2,FGF4,HABP2,HAPLN1,LAMC2,LPL,LYVE1,NCAN,PRELP,PRG4,TGFBR3,THBS2,THBS4	17
MF	GO:0004252	serine-type endopeptidase activity	0.000858564	CFB,CFI,DPP4,HABP2,HP,HTRA1,KLK13,KLKB1,MASP1,PRSS1,PRSS22,PRSS53,RHBDL3,SERPINB2,SERPINE1,ST14,TMPRSS2	17
MF	GO:0005125	cytokine activity	0.00908775	BMP10,CCL21,CXCL12,CXCL3,CXCL5,GDF10,GREM1,IL11,IL1A,IL33,IL34,LEFTY2,NODAL,TNFSF12-TNFSF13,TNFSF14,TNFSF15,TSLP	17
MF	GO:0030247	polysaccharide binding	0.000858564	CD44,EGFLAM,ENG,FBLN7,FGF2,FGF4,HABP2,HAPLN1,LAMC2,LPL,LYVE1,NCAN,PRELP,PRG4,TGFBR3,THBS2,THBS4	17
MF	GO:0030414	peptidase inhibitor activity	0.000799963	A2M,AHSG,CD109,COL6A3,CST1,ITIH2,PI15,SERPINA3,SERPINB2,SERPINB7,SERPINE1,SPINK1,SSPO,TFPI,TFPI2,TNFSF14,WFIKKN2	17
MF	GO:0031420	alkali metal ion binding	0.0342018	ATP1A3,HCN4,KCNA1,KCND3,KCNG3,KCNJ2,KCNK13,KCNK3,KCNS1,SCN1A,SCNN1A,SCNN1G,SLC12A1,SLC24A3,SLC5A3,SLC5A7,SLC5A9	17
MF	GO:0005244	voltage-gated ion channel activity	0.0193964	CACNA1E,CLIC6,FGF2,GRIN2A,HCN4,KCNA1,KCND3,KCNG3,KCNJ2,KCNK13,KCNK3,KCNS1,KCTD14,RYR1,SCN1A,SNAP25	16
MF	GO:0005539	glycosaminoglycan binding	0.000898432	CD44,EGFLAM,ENG,FBLN7,FGF2,FGF4,HABP2,HAPLN1,LAMC2,LPL,LYVE1,NCAN,PRELP,TGFBR3,THBS2,THBS4	16
MF	GO:0008083	growth factor activity	0.00359517	AMH,BMP10,CXCL12,FGF11,FGF19,FGF2,FGF4,GDF10,IL11,IL34,LEFTY2,MIA,NGF,NODAL,OGN,TYMP	16
MF	GO:0008237	metallopeptidase activity	0.0114224	ACE,ADAM33,ADAMTS13,ADAMTS5,ADAMTSL2,ENPEP,FOLH1,MMP10,MMP12,MMP24,MMP28,PAPPA,PAPPA2,THSD4,TLL1,TMEM27	16
MF	GO:0022832	voltage-gated channel activity	0.0193964	CACNA1E,CLIC6,FGF2,GRIN2A,HCN4,KCNA1,KCND3,KCNG3,KCNJ2,KCNK13,KCNK3,KCNS1,KCTD14,RYR1,SCN1A,SNAP25	16
MF	GO:0032403	protein complex binding	0.0202148	ADAMTS13,ADAMTS5,BHMT,CD3E,EGFL6,ENG,GNAO1,GRB14,HTR2A,ICAM1,ITGA2,ITGB6,PKP1,RGS9,SYK,SYNM	16
MF	GO:0004866	endopeptidase inhibitor activity	0.00350161	A2M,AHSG,CD109,COL6A3,CST1,ITIH2,SERPINA3,SERPINB2,SERPINB7,SERPINE1,SPINK1,TFPI,TFPI2,TNFSF14,WFIKKN2	15
MF	GO:0015276	ligand-gated ion channel activity	0.00099766	CHRNB4,GABRA2,GABRA4,GABRQ,GRIA1,GRIA4,GRIN2A,HCN4,HTR3A,KCNJ2,P2RX6,RYR1,SCNN1A,SCNN1G,ZACN	15
MF	GO:0022834	ligand-gated channel activity	0.00099766	CHRNB4,GABRA2,GABRA4,GABRQ,GRIA1,GRIA4,GRIN2A,HCN4,HTR3A,KCNJ2,P2RX6,RYR1,SCNN1A,SCNN1G,ZACN	15
MF	GO:0031406	carboxylic acid binding	0.00328784	ALB,APOC1,CRABP2,CYP26B1,EGLN3,FABP5,GRIN2A,HDC,IDO1,LRAT,NOS2,P4HA1,P4HA2,SLC1A3,TDO2	15
MF	GO:0022843	voltage-gated cation channel activity	0.0228734	CACNA1E,FGF2,GRIN2A,HCN4,KCNA1,KCND3,KCNG3,KCNJ2,KCNS1,KCTD14,RYR1,SCN1A,SNAP25	13
MF	GO:0043176	amine binding	0.00244715	APOC1,BCHE,CHRNB4,GRIN2A,HDC,HTR1D,HTR2A,HTR2C,HTR3A,IDO1,NOS2,SLC1A3,TDO2	13
MF	GO:0004867	serine-type endopeptidase inhibitor activity	0.00176126	A2M,CD109,COL6A3,ITIH2,SERPINA3,SERPINB2,SERPINB7,SERPINE1,SPINK1,TFPI,TFPI2,WFIKKN2	12
MF	GO:0030955	potassium ion binding	0.0461579	ATP1A3,HCN4,KCNA1,KCND3,KCNG3,KCNJ2,KCNK13,KCNK3,KCNS1,SLC12A1,SLC24A3	11
MF	GO:0042165	neurotransmitter binding	0.0121426	CHRNB4,GABRA2,GABRA4,GABRQ,GRIN2A,HTR3A,HTR7,MCHR1,SORCS1,TSPO,ZACN	11
MF	GO:0004222	metalloendopeptidase activity	0.0328134	ADAM33,ADAMTS13,ADAMTS5,ADAMTSL2,MMP10,MMP12,MMP24,MMP28,THSD4,TLL1	10
MF	GO:0005201	extracellular matrix structural constituent	0.0106683	CD4,CHAD,COL11A1,COL11A2,COL12A1,COL4A6,PRELP,TFPI2,WNT2,WNT7B	10
MF	GO:0005230	extracellular ligand-gated ion channel activity	0.00332595	CHRNB4,GABRA2,GABRA4,GABRQ,GRIA1,GRIA4,GRIN2A,HTR3A,P2RX6,ZACN	10
MF	GO:0019955	cytokine binding	0.0424019	A2M,CCR7,CD74,ENG,GPR17,IL6R,LEPR,NOG,TGFBR3,TNFRSF19	10
MF	GO:0030594	neurotransmitter receptor activity	0.0195396	CHRNB4,GABRA2,GABRA4,GABRQ,HTR3A,HTR7,MCHR1,SORCS1,TSPO,ZACN	10
MF	GO:0030674	protein binding, bridging	0.0464584	CNTNAP1,COL11A1,COL11A2,FGA,FGB,FGG,GRB14,GRB7,TTLL3	9
MF	GO:0008227	amine receptor activity	0.00154328	ADRA1D,ADRA2C,HRH3,HTR1D,HTR2A,HTR2C,HTR3A,HTR7	8
MF	GO:0005178	integrin binding	0.0386049	ADAMTS13,ADAMTS5,EGFL6,ICAM1,ITGA2,ITGB6,SYK	7
MF	GO:0016782	transferase activity, transferring sulfur-containing groups	0.0359155	HS3ST2,HS3ST3A1,NDST4,SULT1A4,SULT1C4,SULT1E1,TSTD1	7
MF	GO:0001614	purinergic nucleotide receptor activity	0.0172967	ADORA2A,GPR17,GPR183,LPAR5,P2RX6,P2RY6	6
MF	GO:0005501	retinoid binding	0.00157498	CRABP1,CRABP2,CYP26B1,LRAT,PTGDS,RBP4	6
MF	GO:0016502	nucleotide receptor activity	0.0172967	ADORA2A,GPR17,GPR183,LPAR5,P2RX6,P2RY6	6
MF	GO:0019840	isoprenoid binding	0.00242766	CRABP1,CRABP2,CYP26B1,LRAT,PTGDS,RBP4	6
MF	GO:0048306	calcium-dependent protein binding	0.0106119	CLN3,MASP1,S100A4,S100B,SYT6,TNNT3	6
MF	GO:0001608	nucleotide receptor activity, G-protein coupled	0.0330429	ADORA2A,GPR17,GPR183,LPAR5,P2RY6	5
MF	GO:0004993	serotonin receptor activity	0.00170021	HTR1D,HTR2A,HTR2C,HTR3A,HTR7	5
MF	GO:0008066	glutamate receptor activity	0.0409795	GABBR2,GRIA1,GRIA4,GRIN2A,GRM6	5
MF	GO:0045028	purinergic nucleotide receptor activity, G-protein coupled	0.0330429	ADORA2A,GPR17,GPR183,LPAR5,P2RY6	5
MF	GO:0005160	transforming growth factor beta receptor binding	0.0333251	AMH,ENG,LEFTY2,TGFBR3	4
MF	GO:0005540	hyaluronic acid binding	0.0446177	CD44,HAPLN1,LYVE1,NCAN	4
MF	GO:0019841	retinol binding	0.0126171	CRABP1,CRABP2,LRAT,RBP4	4
MF	GO:0051378	serotonin binding	0.00529866	HTR1D,HTR2A,HTR2C,HTR3A	4
MF	GO:0001972	retinoic acid binding	0.0241525	CRABP2,CYP26B1,LRAT	3
MF	GO:0008503	benzodiazepine receptor activity	0.0241525	GABRA2,GABRA4,TSPO	3
KEGG	hsa04080	Neuroactive ligand-receptor interaction	1.02769e-07	ADORA2A,ADRA1D,ADRA2C,APLNR,CALCRL,EDNRB,F2RL1,F2RL2,GABBR2,GABRA2,GABRA4,GABRQ,GIPR,GPR50,GRIA1,GRIA4,GRIN2A,GRM6,HRH3,HTR1D,HTR2A,HTR2C,HTR7,LEPR,MCHR1,OXTR,P2RX6,P2RY6,PRSS1,PTGIR,TRPV1,TSPO,VIPR1	33
KEGG	hsa04020	Calcium signaling pathway	0.0133363	ADORA2A,ADRA1D,CACNA1E,CAMK2A,EDNRB,GNA14,GRIN2A,HTR2A,HTR2C,HTR7,MYLK3,NOS2,OXTR,P2RX6,PLN,RYR1	16
KEGG	hsa04510	Focal adhesion	0.0387348	CHAD,COL11A1,COL11A2,COL4A6,COL6A3,ITGA2,ITGA2B,ITGA3,ITGB6,LAMC2,MYLK3,PAK6,PIK3R5,SHC3,THBS2,THBS4	16
KEGG	hsa04512	ECM-receptor interaction	0.000357716	CD44,CHAD,COL11A1,COL11A2,COL4A6,COL6A3,ITGA2,ITGA2B,ITGA3,ITGB6,LAMC2,THBS2,THBS4	13
KEGG	hsa04610	Complement and coagulation cascades	5.11185e-05	A2M,C7,CFB,CFH,CFI,F5,FGA,FGB,FGG,KLKB1,MASP1,SERPINE1,TFPI	13
KEGG	hsa04640	Hematopoietic cell lineage	0.0153724	CD1D,CD3E,CD4,CD44,IL11,IL1A,IL6R,ITGA2,ITGA2B,ITGA3	10
KEGG	hsa00330	Arginine and proline metabolism	0.0317404	ASS1,CKMT1B,NOS2,P4HA1,P4HA2,PRODH,SAT1	7
REACTOME	REACT_14797	Signaling by GPCR	0.0294135	ADCYAP1,ADORA2A,ADRA1D,ADRA2C,APLNR,CALCRL,CCL21,CCR7,CGB7,CXCL12,CXCL3,CXCL5,EDNRB,F2RL1,F2RL2,GABBR2,GCG,GIPR,GNA14,GNAO1,GPR17,GRM6,HRH3,HTR1D,HTR2A,HTR2C,HTR7,OXTR,P2RY6,PENK,PTGIR,TAC1,VIPR1	33
REACTOME	REACT_604	Hemostasis	3.08909e-05	A2M,ALB,F2RL2,F5,FGA,FGB,FGG,GRB14,GRB7,ITGA2,ITGA2B,ITGA3,KLKB1,LEFTY2,SCG3,SERPINB2,SERPINE1,SLC16A3,SYK,TEK,TFPI,THBS2,THBS4	23
REACTOME	REACT_13685	Synaptic Transmission	0.002567	BCHE,CACNA1E,CAMK2A,GRIA1,GRIA4,GRIP1,SLC1A3,SLC5A7,SNAP25,SYN3	10
REACTOME	REACT_13552	Integrin cell surface interactions	0.0090448	CDH1,FGA,FGB,FGG,ICAM1,ITGA2,ITGA2B,ITGA3,ITGB6	9

## Sheet: IV. Ethnicity Reversed
Category	Term ID	Term Description	EASE Score	Genes	Count
BP	GO:0009611	response to wounding	0.00126435	A2M,ADORA2A,CD44,F2RL2,NOG,PLSCR4,RTN4RL1,SERPINB2,SERPINE1	9
BP	GO:0001501	skeletal system development	0.000291585	COL11A1,COL12A1,DLX1,HOXC10,HOXC11,HOXC6,NOG,NPR3	8
BP	GO:0007155	cell adhesion	0.0225705	CD44,CDH9,COL11A1,COL12A1,COL6A3,COL8A1,HAPLN1,ROBO2	8
BP	GO:0022610	biological adhesion	0.0227273	CD44,CDH9,COL11A1,COL12A1,COL6A3,COL8A1,HAPLN1,ROBO2	8
BP	GO:0030182	neuron differentiation	0.00188408	ADORA2A,CD44,DLX1,FEZF1,HOXC10,LHX5,ROBO2,RTN4RL1	8
BP	GO:0003002	regionalization	0.000141508	DLX1,GREM1,HOXC10,HOXC11,HOXC6,MEOX2,NOG	7
BP	GO:0007389	pattern specification process	0.000720161	DLX1,GREM1,HOXC10,HOXC11,HOXC6,MEOX2,NOG	7
BP	GO:0042060	wound healing	0.00011946	ADORA2A,CD44,F2RL2,NOG,PLSCR4,SERPINB2,SERPINE1	7
BP	GO:0001655	urogenital system development	8.16567e-05	AMH,CD44,GREM1,HOXC11,NOG,ROBO2	6
BP	GO:0007610	behavior	0.0412819	ADORA2A,DMBX1,EDNRB,MCHR1,PENK,ROBO2	6
BP	GO:0009792	embryonic development ending in birth or egg hatching	0.0112921	COL11A1,DLX1,HOPX,HOXC6,MEOX2,NOG	6
BP	GO:0032101	regulation of response to external stimulus	0.000456094	A2M,ADORA2A,GREM1,HOPX,NT5E,SERPINE1	6
BP	GO:0032989	cellular component morphogenesis	0.0222261	ADORA2A,BMP10,FEZF1,NOG,ROBO2,RTN4RL1	6
BP	GO:0040008	regulation of growth	0.0122693	BMP10,CD44,GREM1,HOPX,HTRA1,NOG	6
BP	GO:0043009	chordate embryonic development	0.0108901	COL11A1,DLX1,HOPX,HOXC6,MEOX2,NOG	6
BP	GO:0001656	metanephros development	2.94183e-05	CD44,GREM1,HOXC11,NOG,ROBO2	5
BP	GO:0001822	kidney development	0.00061566	CD44,GREM1,HOXC11,NOG,ROBO2	5
BP	GO:0007517	muscle organ development	0.0105489	BMP10,COL11A1,COL6A3,MEOX2,MKX	5
BP	GO:0009968	negative regulation of signal transduction	0.0123396	CILP,DKK4,GREM1,HTRA1,NOG	5
BP	GO:0010648	negative regulation of cell communication	0.0181153	CILP,DKK4,GREM1,HTRA1,NOG	5
BP	GO:0031175	neuron projection development	0.0201021	ADORA2A,CD44,FEZF1,ROBO2,RTN4RL1	5
BP	GO:0035295	tube development	0.0121523	CD44,GREM1,HOPX,NOG,ROBO2	5
BP	GO:0044092	negative regulation of molecular function	0.0465332	ADORA2A,EDNRB,MCHR1,NOG,NPR3	5
BP	GO:0048598	embryonic morphogenesis	0.0359028	COL11A1,GREM1,HOXC10,HOXC11,NOG	5
BP	GO:0048666	neuron development	0.0486761	ADORA2A,CD44,FEZF1,ROBO2,RTN4RL1	5
BP	GO:0048736	appendage development	0.000802362	GREM1,HOXC10,HOXC11,MEOX2,NOG	5
BP	GO:0060173	limb development	0.000802362	GREM1,HOXC10,HOXC11,MEOX2,NOG	5
BP	GO:0001558	regulation of cell growth	0.0442284	BMP10,CD44,GREM1,HTRA1	4
BP	GO:0001657	ureteric bud development	0.000379568	CD44,GREM1,NOG,ROBO2	4
BP	GO:0003013	circulatory system process	0.0398377	ADORA2A,EDNRB,MEOX2,NPR3	4
BP	GO:0006140	regulation of nucleotide metabolic process	0.011661	ADORA2A,EDNRB,MCHR1,NPR3	4
BP	GO:0007596	blood coagulation	0.00822033	ADORA2A,F2RL2,PLSCR4,SERPINE1	4
BP	GO:0007599	hemostasis	0.00960872	ADORA2A,F2RL2,PLSCR4,SERPINE1	4
BP	GO:0008015	blood circulation	0.0398377	ADORA2A,EDNRB,MEOX2,NPR3	4
BP	GO:0009952	anterior/posterior pattern formation	0.0192372	HOXC10,HOXC11,HOXC6,MEOX2	4
BP	GO:0009954	proximal/distal pattern formation	0.000106315	DLX1,GREM1,HOXC10,HOXC11	4
BP	GO:0030326	embryonic limb morphogenesis	0.00529631	GREM1,HOXC10,HOXC11,NOG	4
BP	GO:0030799	regulation of cyclic nucleotide metabolic process	0.0108642	ADORA2A,EDNRB,MCHR1,NPR3	4
BP	GO:0030802	regulation of cyclic nucleotide biosynthetic process	0.0101001	ADORA2A,EDNRB,MCHR1,NPR3	4
BP	GO:0030808	regulation of nucleotide biosynthetic process	0.0101001	ADORA2A,EDNRB,MCHR1,NPR3	4
BP	GO:0030814	regulation of cAMP metabolic process	0.00844287	ADORA2A,EDNRB,MCHR1,NPR3	4
BP	GO:0030817	regulation of cAMP biosynthetic process	0.00800131	ADORA2A,EDNRB,MCHR1,NPR3	4
BP	GO:0031279	regulation of cyclase activity	0.00757376	ADORA2A,EDNRB,MCHR1,NPR3	4
BP	GO:0035107	appendage morphogenesis	0.00757376	GREM1,HOXC10,HOXC11,NOG	4
BP	GO:0035108	limb morphogenesis	0.00757376	GREM1,HOXC10,HOXC11,NOG	4
BP	GO:0035113	embryonic appendage morphogenesis	0.00529631	GREM1,HOXC10,HOXC11,NOG	4
BP	GO:0040007	growth	0.038252	BMP10,DMBX1,EMP1,SERPINE1	4
BP	GO:0045761	regulation of adenylate cyclase activity	0.00695846	ADORA2A,EDNRB,MCHR1,NPR3	4
BP	GO:0048585	negative regulation of response to stimulus	0.00778579	A2M,ADORA2A,GREM1,NT5E	4
BP	GO:0048706	embryonic skeletal system development	0.00376102	COL11A1,DLX1,HOXC6,NOG	4
BP	GO:0048729	tissue morphogenesis	0.0366995	BMP10,CD44,COL11A1,GREM1	4
BP	GO:0050817	coagulation	0.00822033	ADORA2A,F2RL2,PLSCR4,SERPINE1	4
BP	GO:0050878	regulation of body fluid levels	0.0195998	ADORA2A,F2RL2,PLSCR4,SERPINE1	4
BP	GO:0051339	regulation of lyase activity	0.00800131	ADORA2A,EDNRB,MCHR1,NPR3	4
BP	GO:0051960	regulation of nervous system development	0.0431088	DLX1,LHX5,NOG,ROBO2	4
BP	GO:0002683	negative regulation of immune system process	0.0447916	A2M,ADORA2A,GREM1	3
BP	GO:0007188	G-protein signaling, coupled to cAMP nucleotide second messenger	0.0467501	ADORA2A,MCHR1,NPR3	3
BP	GO:0007194	negative regulation of adenylate cyclase activity	0.0210027	EDNRB,MCHR1,NPR3	3
BP	GO:0007631	feeding behavior	0.0320064	ADORA2A,DMBX1,MCHR1	3
BP	GO:0030510	regulation of BMP signaling pathway	0.00656329	GREM1,HTRA1,NOG	3
BP	GO:0030514	negative regulation of BMP signaling pathway	0.00324347	GREM1,HTRA1,NOG	3
BP	GO:0031280	negative regulation of cyclase activity	0.0210027	EDNRB,MCHR1,NPR3	3
BP	GO:0031348	negative regulation of defense response	0.00935867	A2M,ADORA2A,NT5E	3
BP	GO:0032102	negative regulation of response to external stimulus	0.0175503	ADORA2A,GREM1,NT5E	3
BP	GO:0040013	negative regulation of locomotion	0.0254852	ADORA2A,BMP10,GREM1	3
BP	GO:0048638	regulation of developmental growth	0.0156077	BMP10,HOPX,NOG	3
BP	GO:0050727	regulation of inflammatory response	0.0381908	A2M,ADORA2A,NT5E	3
BP	GO:0051350	negative regulation of lyase activity	0.0210027	EDNRB,MCHR1,NPR3	3
BP	GO:0014014	negative regulation of gliogenesis	0.0438398	DLX1,NOG	2
BP	GO:0017121	phospholipid scrambling	0.0161654	PLSCR2,PLSCR4	2
BP	GO:0045686	negative regulation of glial cell differentiation	0.0438398	DLX1,NOG	2
BP	GO:0055021	regulation of cardiac muscle growth	0.0438398	BMP10,NOG	2
BP	GO:0055024	regulation of cardiac muscle tissue development	0.0438398	BMP10,NOG	2
BP	GO:0060043	regulation of cardiac muscle cell proliferation	0.0438398	BMP10,NOG	2
BP	GO:0060420	regulation of heart growth	0.0477304	BMP10,NOG	2
CC	GO:0005576	extracellular region	2.55224e-14	A2M,ADAMTSL2,AMH,BMP10,C1QTNF3,C5orf38,CD44,CILP,COL11A1,COL12A1,COL6A3,COL8A1,CST1,DKK4,F2RL2,FAM20A,FIBIN,FNDC1,GREM1,HAPLN1,HP,HTRA1,LGI1,MMP28,NOG,OGN,PAPPA,PENK,PRG4,PRSS1,SCRG1,SERPINB2,SERPINE1,SPARCL1,SRPX2,WFIKKN2	36
CC	GO:0044421	extracellular region part	6.54678e-10	A2M,ADAMTSL2,AMH,BMP10,CD44,CILP,COL11A1,COL12A1,COL6A3,COL8A1,GREM1,HAPLN1,HP,HTRA1,LGI1,MMP28,NOG,OGN,PRSS1,SCRG1,SERPINB2,SPARCL1	22
CC	GO:0005615	extracellular space	5.58069e-05	A2M,AMH,BMP10,CILP,COL6A3,GREM1,HP,HTRA1,LGI1,NOG,PRSS1,SCRG1,SERPINB2	13
CC	GO:0031012	extracellular matrix	3.49093e-06	ADAMTSL2,CD44,CILP,COL11A1,COL12A1,COL6A3,COL8A1,HAPLN1,MMP28,OGN,SPARCL1	11
CC	GO:0005578	proteinaceous extracellular matrix	1.44197e-05	ADAMTSL2,CILP,COL11A1,COL12A1,COL6A3,COL8A1,HAPLN1,MMP28,OGN,SPARCL1	10
CC	GO:0044420	extracellular matrix part	0.00205925	CILP,COL11A1,COL12A1,COL6A3,COL8A1	5
CC	GO:0005581	collagen	0.000550468	COL11A1,COL12A1,COL6A3,COL8A1	4
CC	GO:0033267	axon part	0.0257072	ADORA2A,AQP1,ROBO2	3
CC	GO:0030673	axolemma	0.0273829	ADORA2A,ROBO2	2
CC	GO:0030934	anchoring collagen	0.0407965	COL12A1,COL6A3	2
CC	GO:0032589	neuron projection membrane	0.0363456	ADORA2A,ROBO2	2
MF	GO:0030528	transcription regulator activity	0.0442905	ANKRD1,DLX1,DMBX1,HOPX,HOXC10,HOXC11,HOXC6,IRX2,LHX5,MEOX2,MKX,SCX	12
MF	GO:0003700	transcription factor activity	0.018206	DLX1,DMBX1,HOPX,HOXC10,HOXC11,HOXC6,IRX2,LHX5,MEOX2,MKX	10
MF	GO:0043565	sequence-specific DNA binding	0.000811097	DLX1,DMBX1,HOPX,HOXC10,HOXC11,HOXC6,IRX2,LHX5,MEOX2,MKX	10
MF	GO:0008233	peptidase activity	0.00928665	ADAMTSL2,HP,HTRA1,MMP28,PAPPA,PRSS1,SERPINB2,SERPINE1	8
MF	GO:0070011	peptidase activity, acting on L-amino acid peptides	0.00735065	ADAMTSL2,HP,HTRA1,MMP28,PAPPA,PRSS1,SERPINB2,SERPINE1	8
MF	GO:0004175	endopeptidase activity	0.00447447	ADAMTSL2,HP,HTRA1,MMP28,PRSS1,SERPINB2,SERPINE1	7
MF	GO:0004857	enzyme inhibitor activity	0.000855702	A2M,COL6A3,CST1,SERPINB2,SERPINB7,SERPINE1,WFIKKN2	7
MF	GO:0004866	endopeptidase inhibitor activity	2.9064e-05	A2M,COL6A3,CST1,SERPINB2,SERPINB7,SERPINE1,WFIKKN2	7
MF	GO:0030414	peptidase inhibitor activity	3.93256e-05	A2M,COL6A3,CST1,SERPINB2,SERPINB7,SERPINE1,WFIKKN2	7
MF	GO:0004867	serine-type endopeptidase inhibitor activity	3.85038e-05	A2M,COL6A3,SERPINB2,SERPINB7,SERPINE1,WFIKKN2	6
MF	GO:0004252	serine-type endopeptidase activity	0.00379969	HP,HTRA1,PRSS1,SERPINB2,SERPINE1	5
MF	GO:0008236	serine-type peptidase activity	0.00633688	HP,HTRA1,PRSS1,SERPINB2,SERPINE1	5
MF	GO:0017171	serine hydrolase activity	0.00658877	HP,HTRA1,PRSS1,SERPINB2,SERPINE1	5
MF	GO:0001653	peptide receptor activity	0.011818	EDNRB,F2RL2,MCHR1,NPR3	4
MF	GO:0008528	peptide receptor activity, G-protein coupled	0.011818	EDNRB,F2RL2,MCHR1,NPR3	4
KEGG	hsa04080	Neuroactive ligand-receptor interaction	0.00706436	ADORA2A,EDNRB,F2RL2,MCHR1,PRSS1	5
KEGG	hsa04512	ECM-receptor interaction	0.02785	CD44,COL11A1,COL6A3	3
REACTOME	REACT_604	Hemostasis	0.00708992	A2M,F2RL2,SERPINB2,SERPINE1,SLC16A3	5
